# Supplementary material for: Electronic Nose for Improved Environmental Methane Monitoring
Source: Environ Sci Technol. 2023 Dec 21;58(1):352–61. doi: 10.1021/acs.est.3c06945 (PMC10785752; doi:10.1021/acs.est.3c06945)
Supplement: Supplementary file 2 — es3c06945_si_002.xlsx [file es3c06945_si_002.xlsx]

EpochTime	Year	Month	Day	Hour	Minute	Second	Latitude	Longitude	Altitude	Speed	Satellites	Sunrise CO2	Sunrise T	NGM2611_avg	NGM2611_std	TGS2611E_01_avg	TGS2611E_01_std	TGS2611C_avg	TGS2611C_std	TGS2611E_02_avg	TGS2611E_02_std	K33_T	K33_RH	K33_MR	K33_DetT	K33_IR	K33_CO2	mass_concenPM1	mass_concenPM2.5	mass_concenPM4	mass_concenPM10	num_concenPM0.5	num_concenPM1	num_concenPM2.5	num_concenPM4	num_concenPM10	Wind_speed(m/s)	Wind_direction	BME680_rawT	BME680_P	BME680_rawRH	BME680_VOC_resistance	BME680_IAQ_index	BME680_IAQ_accuracy	BME680_T	BME680_RH	BME680_Static_IAQ	BME680_CO2eq	BME680_Breath_VOCeq
7200	1970	1	1	2	0	0	0.00	0.00	0.00	0.00	0.00	999999	999999	0.00	0.00	0	0.00	0	0.00	0	0.00	-1.00	-1.00	-1.00	-1.00	-1.00	-1.00	0.00	0.00	0.00	0.00	0.06	4.91	8.42	9.15	9.25	0.00	360	22.27	101841.00	15.70	2208.00	25.00	0	22.27	15.70	25.00	500.00	0.50
7200	1970	1	1	2	0	0	0.00	0.00	0.00	0.00	0.00	999999	999999	0.00	0.00	0	0.00	0	0.00	0	0.00	-1.00	-1.00	-1.00	-1.00	-1.00	-1.00	0.00	0.00	0.00	0.00	16.26	18.79	18.86	18.87	18.88	0.00	360	22.52	101839.00	15.33	1960.00	25.00	0	22.52	15.15	25.00	500.00	0.50
7200	1970	1	1	2	0	0	0.00	0.00	0.00	0.00	0.00	999999	999999	0.00	0.00	0	0.00	0	0.00	0	0.00	-1.00	-1.00	-1.00	-1.00	-1.00	-1.00	0.00	0.00	0.00	0.00	13.48	15.57	15.63	15.64	15.64	0.00	360	22.92	101843.00	15.06	2160.00	25.00	0	22.92	14.64	25.00	500.00	0.50
7200	1970	1	1	2	0	0	0.00	0.00	0.00	0.00	0.00	999999	999999	0.00	0.00	0	0.00	0	0.00	0	0.00	-1.00	-1.00	-1.00	-1.00	-1.00	-1.00	0.00	0.00	0.00	0.00	11.59	13.39	13.44	13.45	13.45	0.00	360	23.32	101845.00	14.71	2421.00	25.00	0	23.32	14.11	25.00	500.00	0.50
7200	1970	1	1	2	0	0	0.00	0.00	0.00	0.00	0.00	999999	999999	0.00	0.00	0	0.00	0	0.00	0	0.00	-1.00	-1.00	-1.00	-1.00	-1.00	-1.00	0.00	0.00	0.00	0.00	12.44	14.37	14.42	14.43	14.43	0.00	360	23.70	101841.00	14.42	2708.00	25.00	0	23.70	13.71	25.00	500.00	0.50
7200	1970	1	1	2	0	0	0.00	0.00	0.00	0.00	0.00	999999	999999	0.00	0.00	0	0.00	0	0.00	0	0.00	-1.00	-1.00	-1.00	-1.00	-1.00	-1.00	0.00	0.00	0.00	0.00	12.71	14.69	14.74	14.75	14.75	0.00	360	24.12	101839.00	14.14	3129.00	25.00	0	24.12	13.32	25.00	500.00	0.50
7200	1970	1	1	2	0	0	0.00	0.00	0.00	0.00	0.00	999999	999999	0.00	0.00	0	0.00	0	0.00	0	0.00	-1.00	-1.00	-1.00	-1.00	-1.00	-1.00	0.00	0.00	0.00	0.00	15.82	18.28	18.35	18.36	18.36	0.00	360	24.40	101843.00	13.95	3512.00	25.00	0	24.40	13.14	25.00	500.00	0.50
7200	1970	1	1	2	0	0	0.00	0.00	0.00	0.00	0.00	999999	999999	0.00	0.00	0	0.00	0	0.00	0	0.00	-1.00	-1.00	-1.00	-1.00	-1.00	-1.00	0.00	0.00	0.00	0.00	13.08	15.12	15.18	15.18	15.19	0.00	360	24.74	101841.00	13.70	3903.00	25.00	0	24.74	12.87	25.00	500.00	0.50
7200	1970	1	1	2	0	0	0.00	0.00	0.00	0.00	0.00	999999	999999	0.00	0.00	0	0.00	0	0.00	0	0.00	-1.00	-1.00	-1.00	-1.00	-1.00	-1.00	0.00	0.00	0.00	0.00	11.96	13.82	13.87	13.88	13.88	0.00	360	24.93	101843.00	13.55	4305.00	25.00	0	24.93	12.77	25.00	500.00	0.50
7200	1970	1	1	2	0	0	0.00	0.00	0.00	0.00	0.00	999999	999999	0.00	0.00	0	0.00	0	0.00	0	0.00	-1.00	-1.00	-1.00	-1.00	-1.00	-1.00	0.00	0.00	0.00	0.00	12.57	14.52	14.58	14.58	14.59	0.00	360	25.16	101841.00	13.45	4729.00	25.00	0	25.16	12.70	25.00	500.00	0.50
7200	1970	1	1	2	0	0	0.00	0.00	0.00	0.00	0.00	999999	999999	243.48	20.07	657,99	10.78	879,41	35.59	677,55	4.96	-1.00	-1.00	-1.00	-1.00	-1.00	-1.00	0.00	0.00	0.00	0.00	12.01	13.88	13.94	13.94	13.95	0.00	360	25.35	101841.00	13.61	5080.00	25.00	0	25.35	12.90	25.00	500.00	0.50
7200	1970	1	1	2	0	0	0.00	0.00	0.00	0.00	0.00	999999	999999	243.48	20.07	657,99	10.78	879,41	35.59	677,55	4.96	-1.00	-1.00	-1.00	-1.00	-1.00	-1.00	0.00	0.00	0.00	0.00	14.54	16.80	16.86	16.87	16.87	0.00	360	25.49	101843.00	13.56	5506.00	25.00	0	25.49	12.92	25.00	500.00	0.50
7200	1970	1	1	2	0	0	0.00	0.00	0.00	0.00	0.00	999999	999999	243.48	20.07	657,99	10.78	879,41	35.59	677,55	4.96	-1.00	-1.00	-1.00	-1.00	-1.00	-1.00	0.00	0.00	0.00	0.00	11.98	13.84	13.89	13.90	13.90	0.00	360	25.62	101841.00	13.30	5901.00	25.00	0	25.62	12.72	25.00	500.00	0.50
7200	1970	1	1	2	0	0	0.00	0.00	0.00	0.00	0.00	999999	999999	243.48	20.07	657,99	10.78	879,41	35.59	677,55	4.96	-1.00	-1.00	-1.00	-1.00	-1.00	-1.00	0.00	0.00	0.00	0.00	14.95	17.28	17.35	17.35	17.36	0.00	360	25.79	101841.00	13.19	6303.00	25.00	0	25.79	12.63	25.00	500.00	0.50
7200	1970	1	1	2	0	0	0.00	0.00	0.00	0.00	0.00	999999	999999	243.48	20.07	657,99	10.78	879,41	35.59	677,55	4.96	-1.00	-1.00	-1.00	-1.00	-1.00	-1.00	0.00	0.00	0.00	0.00	14.09	16.29	16.35	16.35	16.36	0.00	360	25.94	101841.00	13.09	6815.00	25.00	0	25.94	12.57	25.00	500.00	0.50
7200	1970	1	1	2	0	0	0.00	0.00	0.00	0.00	0.00	999999	999999	243.48	20.07	657,99	10.78	879,41	35.59	677,55	4.96	-1.00	-1.00	-1.00	-1.00	-1.00	-1.00	0.00	0.00	0.00	0.00	13.11	15.15	15.21	15.22	15.22	0.00	360	25.96	101839.00	12.92	7380.00	25.00	0	25.96	12.50	25.00	500.00	0.50
7200	1970	1	1	2	0	0	0.00	0.00	0.00	0.00	0.00	999999	999999	243.48	20.07	657,99	10.78	879,41	35.59	677,55	4.96	-1.00	-1.00	-1.00	-1.00	-1.00	-1.00	0.00	0.00	0.00	0.00	13.26	15.32	15.38	15.38	15.39	0.00	360	25.91	101841.00	12.95	7962.00	25.00	0	25.91	12.65	25.00	500.00	0.50
7200	1970	1	1	2	0	0	0.00	0.00	0.00	0.00	0.00	999999	999999	243.48	20.07	657,99	10.78	879,41	35.59	677,55	4.96	-1.00	-1.00	-1.00	-1.00	-1.00	-1.00	0.00	0.00	0.00	0.00	11.23	12.97	13.02	13.03	13.03	0.00	360	25.97	101839.00	12.92	8537.00	25.00	0	25.97	12.65	25.00	500.00	0.50
7200	1970	1	1	2	0	0	0.00	0.00	0.00	0.00	0.00	999999	999999	243.48	20.07	657,99	10.78	879,41	35.59	677,55	4.96	-1.00	-1.00	-1.00	-1.00	-1.00	-1.00	0.00	0.00	0.00	0.00	12.99	15.01	15.06	15.07	15.07	0.00	360	26.00	101841.00	12.93	9120.00	25.00	0	26.00	12.70	25.00	500.00	0.50
7200	1970	1	1	2	0	0	0.00	0.00	0.00	0.00	0.00	999999	999999	243.48	20.07	657,99	10.78	879,41	35.59	677,55	4.96	-1.00	-1.00	-1.00	-1.00	-1.00	-1.00	0.00	0.00	0.00	0.00	13.54	15.64	15.70	15.71	15.71	0.00	360	26.03	101839.00	12.85	9716.00	25.00	0	26.03	12.65	25.00	500.00	0.50
7200	1970	1	1	2	0	0	0.00	0.00	0.00	0.00	0.00	999999	999999	243.48	20.07	657,99	10.78	879,41	35.59	677,55	4.96	-1.00	-1.00	-1.00	-1.00	-1.00	-1.00	0.00	0.00	0.00	0.00	12.45	14.39	14.45	14.45	14.46	0.00	360	26.13	101833.00	12.83	10354.00	25.00	0	26.13	12.61	25.00	500.00	0.50
7200	1970	1	1	2	0	0	0.00	0.00	0.00	0.00	0.00	999999	999999	201.03	4.20	747,89	84.61	1008,38	64.81	740,57	79.89	-1.00	-1.00	-1.00	-1.00	-1.00	-1.00	0.00	0.00	0.00	0.00	13.52	15.62	15.68	15.68	15.69	0.00	360	26.08	101829.00	12.85	11069.00	25.00	0	26.08	12.71	25.00	500.00	0.50
7200	1970	1	1	2	0	0	0.00	0.00	0.00	0.00	0.00	999999	999999	201.03	4.20	747,89	84.61	1008,38	64.81	740,57	79.89	-1.00	-1.00	-1.00	-1.00	-1.00	-1.00	0.00	0.00	0.00	0.00	11.50	13.29	13.34	13.35	13.35	0.00	360	26.06	101829.00	12.83	11732.00	25.00	0	26.06	12.73	25.00	500.00	0.50
7200	1970	1	1	2	0	0	0.00	0.00	0.00	0.00	0.00	999999	999999	201.03	4.20	747,89	84.61	1008,38	64.81	740,57	79.89	-1.00	-1.00	-1.00	-1.00	-1.00	-1.00	0.00	0.00	0.00	0.00	12.23	14.13	14.18	14.19	14.19	0.00	360	26.18	101833.00	12.82	12336.00	25.00	0	26.18	12.67	25.00	500.00	0.50
7200	1970	1	1	2	0	0	0.00	0.00	0.00	0.00	0.00	999999	999999	201.03	4.20	747,89	84.61	1008,38	64.81	740,57	79.89	-1.00	-1.00	-1.00	-1.00	-1.00	-1.00	0.00	0.00	0.00	0.00	12.48	14.42	14.47	14.48	14.48	0.00	360	26.22	101833.00	12.79	13045.00	25.00	0	26.22	12.65	25.00	500.00	0.50
7200	1970	1	1	2	0	0	0.00	0.00	0.00	0.00	0.00	999999	999999	201.03	4.20	747,89	84.61	1008,38	64.81	740,57	79.89	-1.00	-1.00	-1.00	-1.00	-1.00	-1.00	0.00	0.00	0.00	0.00	13.86	16.01	16.07	16.08	16.08	0.00	360	26.24	101835.00	12.76	13687.00	25.00	0	26.24	12.64	25.00	500.00	0.50
7200	1970	1	1	2	0	0	0.00	0.00	0.00	0.00	0.00	999999	999999	201.03	4.20	747,89	84.61	1008,38	64.81	740,57	79.89	-1.00	-1.00	-1.00	-1.00	-1.00	-1.00	0.00	0.00	0.00	0.00	11.95	13.81	13.86	13.87	13.87	0.00	360	26.28	101839.00	12.78	14396.00	25.00	0	26.28	12.66	25.00	500.00	0.50
7200	1970	1	1	2	0	0	0.00	0.00	0.00	0.00	0.00	999999	999999	201.03	4.20	747,89	84.61	1008,38	64.81	740,57	79.89	-1.00	-1.00	-1.00	-1.00	-1.00	-1.00	0.00	0.00	0.00	0.00	15.18	17.54	17.61	17.61	17.62	0.00	360	26.27	101839.00	12.77	15159.00	25.00	0	26.27	12.69	25.00	500.00	0.50
7200	1970	1	1	2	0	0	0.00	0.00	0.00	0.00	0.00	999999	999999	201.03	4.20	747,89	84.61	1008,38	64.81	740,57	79.89	-1.00	-1.00	-1.00	-1.00	-1.00	-1.00	0.00	0.00	0.00	0.00	11.89	13.74	13.79	13.79	13.80	0.00	360	26.27	101841.00	12.81	15923.00	25.00	0	26.27	12.74	25.00	500.00	0.50
7200	1970	1	1	2	0	0	0.00	0.00	0.00	0.00	0.00	999999	999999	201.03	4.20	747,89	84.61	1008,38	64.81	740,57	79.89	-1.00	-1.00	-1.00	-1.00	-1.00	-1.00	0.00	0.00	0.00	0.00	12.43	14.36	14.41	14.42	14.42	0.00	360	26.24	101841.00	12.80	16595.00	25.00	0	26.24	12.76	25.00	500.00	0.50
7200	1970	1	1	2	0	0	0.00	0.00	0.00	0.00	0.00	999999	999999	201.03	4.20	747,89	84.61	1008,38	64.81	740,57	79.89	-1.00	-1.00	-1.00	-1.00	-1.00	-1.00	0.00	0.00	0.00	0.00	12.24	14.15	14.20	14.21	14.21	0.00	360	26.30	101841.00	12.80	17397.00	25.00	0	26.30	12.73	25.00	500.00	0.50
7200	1970	1	1	2	0	0	0.00	0.00	0.00	0.00	0.00	999999	999999	201.03	4.20	747,89	84.61	1008,38	64.81	740,57	79.89	-1.00	-1.00	-1.00	-1.00	-1.00	-1.00	0.00	0.00	0.00	0.00	12.35	14.27	14.32	14.33	14.33	0.00	360	26.33	101841.00	12.76	18202.00	25.00	0	26.33	12.69	25.00	500.00	0.50
7200	1970	1	1	2	0	0	0.00	0.00	0.00	0.00	0.00	999999	999999	196.34	0.50	880,64	11.87	1101,75	5.47	883,22	15.11	-1.00	-1.00	-1.00	-1.00	-1.00	-1.00	0.00	0.00	0.00	0.00	14.87	17.19	17.25	17.26	17.26	0.00	360	26.27	101839.00	12.80	19085.00	25.00	0	26.27	12.78	25.00	500.00	0.50
7200	1970	1	1	2	0	0	0.00	0.00	0.00	0.00	0.00	999999	999999	196.34	0.50	880,64	11.87	1101,75	5.47	883,22	15.11	-1.00	-1.00	-1.00	-1.00	-1.00	-1.00	0.00	0.00	0.00	0.00	12.05	13.92	13.97	13.98	13.98	0.00	360	26.31	101845.00	12.81	19904.00	25.00	0	26.31	12.77	25.00	500.00	0.50
7200	1970	1	1	2	0	0	0.00	0.00	0.00	0.00	0.00	999999	999999	196.34	0.50	880,64	11.87	1101,75	5.47	883,22	15.11	-1.00	-1.00	-1.00	-1.00	-1.00	-1.00	0.00	0.00	0.00	0.00	13.15	15.19	15.25	15.26	15.26	0.00	360	26.26	101843.00	12.90	20694.00	25.00	0	26.26	12.90	25.00	500.00	0.50
7200	1970	1	1	2	0	0	0.00	0.00	0.00	0.00	0.00	999999	999999	196.34	0.50	880,64	11.87	1101,75	5.47	883,22	15.11	-1.00	-1.00	-1.00	-1.00	-1.00	-1.00	0.00	0.00	0.00	0.00	12.13	14.02	14.07	14.08	14.08	0.00	360	26.25	101843.00	12.84	21616.00	25.00	0	26.25	12.85	25.00	500.00	0.50
7200	1970	1	1	2	0	0	0.00	0.00	0.00	0.00	0.00	999999	999999	196.34	0.50	880,64	11.87	1101,75	5.47	883,22	15.11	-1.00	-1.00	-1.00	-1.00	-1.00	-1.00	0.00	0.00	0.00	0.00	10.34	11.95	12.00	12.00	12.01	0.00	360	26.20	101847.00	12.85	22502.00	25.00	0	26.20	12.89	25.00	500.00	0.50
7200	1970	1	1	2	0	0	0.00	0.00	0.00	0.00	0.00	999999	999999	196.34	0.50	880,64	11.87	1101,75	5.47	883,22	15.11	-1.00	-1.00	-1.00	-1.00	-1.00	-1.00	0.00	0.00	0.00	0.00	14.38	16.62	16.68	16.69	16.70	0.00	360	26.24	101841.00	12.88	23385.00	25.00	0	26.24	12.89	25.00	500.00	0.50
7200	1970	1	1	2	0	0	0.00	0.00	0.00	0.00	0.00	999999	999999	196.34	0.50	880,64	11.87	1101,75	5.47	883,22	15.11	-1.00	-1.00	-1.00	-1.00	-1.00	-1.00	0.00	0.00	0.00	0.00	10.22	11.81	11.85	11.86	11.86	0.00	360	26.31	101843.00	12.85	24223.00	25.00	0	26.31	12.81	25.00	500.00	0.50
7200	1970	1	1	2	0	0	0.00	0.00	0.00	0.00	0.00	999999	999999	196.34	0.50	880,64	11.87	1101,75	5.47	883,22	15.11	-1.00	-1.00	-1.00	-1.00	-1.00	-1.00	0.00	0.00	0.00	0.00	13.75	15.89	15.95	15.96	15.96	0.00	360	26.31	101845.00	12.85	25157.00	25.00	0	26.31	12.83	25.00	500.00	0.50
7200	1970	1	1	2	0	0	0.00	0.00	0.00	0.00	0.00	999999	999999	196.34	0.50	880,64	11.87	1101,75	5.47	883,22	15.11	-1.00	-1.00	-1.00	-1.00	-1.00	-1.00	0.00	0.00	0.00	0.00	14.62	16.89	16.95	16.96	16.97	0.00	360	26.29	101845.00	12.83	25970.00	25.00	0	26.29	12.81	25.00	500.00	0.50
7200	1970	1	1	2	0	0	0.00	0.00	0.00	0.00	0.00	999999	999999	196.34	0.50	880,64	11.87	1101,75	5.47	883,22	15.11	-1.00	-1.00	-1.00	-1.00	-1.00	-1.00	0.00	0.00	0.00	0.00	13.16	15.20	15.26	15.27	15.27	0.00	360	26.40	101855.00	12.81	26977.00	25.00	0	26.40	12.74	25.00	500.00	0.50
7200	1970	1	1	2	0	0	0.00	0.00	0.00	0.00	0.00	999999	999999	196.34	0.50	880,64	11.87	1101,75	5.47	883,22	15.11	-1.00	-1.00	-1.00	-1.00	-1.00	-1.00	0.00	0.00	0.00	0.00	10.18	11.76	11.80	11.81	11.81	0.00	360	26.44	101855.00	12.78	27803.00	25.00	0	26.44	12.70	25.00	500.00	0.50
7200	1970	1	1	2	0	0	0.00	0.00	0.00	0.00	0.00	999999	999999	197.34	0.42	900,97	2.27	1107,4	1.23	911,05	3.25	-1.00	-1.00	-1.00	-1.00	-1.00	-1.00	0.00	0.00	0.00	0.00	12.26	14.17	14.22	14.23	14.23	0.00	360	26.37	101855.00	12.83	28860.00	25.00	0	26.37	12.81	25.00	500.00	0.50
7200	1970	1	1	2	0	0	0.00	0.00	0.00	0.00	0.00	999999	999999	197.34	0.42	900,97	2.27	1107,4	1.23	911,05	3.25	-1.00	-1.00	-1.00	-1.00	-1.00	-1.00	0.00	0.00	0.00	0.00	17.59	20.33	20.41	20.42	20.42	0.00	360	26.36	101863.00	12.95	29306.00	25.00	0	26.36	12.94	25.00	500.00	0.50
7200	1970	1	1	2	0	0	0.00	0.00	0.00	0.00	0.00	999999	999999	197.34	0.42	900,97	2.27	1107,4	1.23	911,05	3.25	-1.00	-1.00	-1.00	-1.00	-1.00	-1.00	0.00	0.00	0.00	0.00	13.45	15.55	15.60	15.61	15.62	0.00	360	26.28	101857.00	12.90	30438.00	25.00	0	26.28	12.94	25.00	500.00	0.50
7200	1970	1	1	2	0	0	0.00	0.00	0.00	0.00	0.00	999999	999999	197.34	0.42	900,97	2.27	1107,4	1.23	911,05	3.25	-1.00	-1.00	-1.00	-1.00	-1.00	-1.00	0.00	0.00	0.00	0.00	12.29	14.20	14.26	14.26	14.27	0.00	360	26.29	101857.00	12.92	31211.00	25.00	0	26.29	12.95	25.00	500.00	0.50
7200	1970	1	1	2	0	0	0.00	0.00	0.00	0.00	0.00	999999	999999	197.34	0.42	900,97	2.27	1107,4	1.23	911,05	3.25	-1.00	-1.00	-1.00	-1.00	-1.00	-1.00	0.00	0.00	0.00	0.00	11.89	13.74	13.79	13.79	13.80	0.00	360	26.32	101857.00	12.91	32347.00	25.00	0	26.32	12.91	25.00	500.00	0.50
7200	1970	1	1	2	0	0	0.00	0.00	0.00	0.00	0.00	999999	999999	197.34	0.42	900,97	2.27	1107,4	1.23	911,05	3.25	-1.00	-1.00	-1.00	-1.00	-1.00	-1.00	0.00	0.00	0.00	0.00	12.27	14.17	14.23	14.23	14.24	0.00	360	26.23	101857.00	12.98	33355.00	25.00	0	26.23	13.04	25.00	500.00	0.50
7200	1970	1	1	2	0	0	0.00	0.00	0.00	0.00	0.00	999999	999999	197.34	0.42	900,97	2.27	1107,4	1.23	911,05	3.25	-1.00	-1.00	-1.00	-1.00	-1.00	-1.00	0.00	0.00	0.00	0.00	12.96	14.97	15.03	15.04	15.04	0.00	360	26.22	101857.00	13.03	34062.00	25.00	0	26.22	13.08	25.00	500.00	0.50
7200	1970	1	1	2	0	0	0.00	0.00	0.00	0.00	0.00	999999	999999	197.34	0.42	900,97	2.27	1107,4	1.23	911,05	3.25	-1.00	-1.00	-1.00	-1.00	-1.00	-1.00	0.00	0.00	0.00	0.00	14.11	16.30	16.36	16.37	16.37	0.00	360	26.19	101855.00	13.06	34888.00	25.00	0	26.19	13.11	25.00	500.00	0.50
7200	1970	1	1	2	0	0	0.00	0.00	0.00	0.00	0.00	999999	999999	197.34	0.42	900,97	2.27	1107,4	1.23	911,05	3.25	-1.00	-1.00	-1.00	-1.00	-1.00	-1.00	0.00	0.00	0.00	0.00	13.51	15.61	15.67	15.68	15.68	0.00	360	26.24	101847.00	13.03	35662.00	25.00	0	26.24	13.05	25.00	500.00	0.50
7200	1970	1	1	2	0	0	0.00	0.00	0.00	0.00	0.00	999999	999999	197.34	0.42	900,97	2.27	1107,4	1.23	911,05	3.25	-1.00	-1.00	-1.00	-1.00	-1.00	-1.00	0.00	0.00	0.00	0.00	13.08	15.12	15.17	15.18	15.18	0.00	360	26.25	101847.00	13.04	36989.00	25.00	0	26.25	13.05	25.00	500.00	0.50
7200	1970	1	1	2	0	0	0.00	0.00	0.00	0.00	0.00	999999	999999	197.34	0.42	900,97	2.27	1107,4	1.23	911,05	3.25	-1.00	-1.00	-1.00	-1.00	-1.00	-1.00	0.00	0.00	0.00	0.00	10.81	12.49	12.53	12.54	12.54	0.00	360	26.11	101847.00	13.14	37895.00	25.00	0	26.11	13.23	25.00	500.00	0.50
7200	1970	1	1	2	0	0	0.00	0.00	0.00	0.00	0.00	999999	999999	197.76	0.72	902,81	0.83	1099,42	2.96	916,47	0.36	-1.00	-1.00	-1.00	-1.00	-1.00	-1.00	0.00	0.00	0.00	0.00	11.57	13.37	13.42	13.42	13.43	0.00	360	26.07	101847.00	13.13	38811.00	25.00	0	26.07	13.23	25.00	500.00	0.50
7200	1970	1	1	2	0	0	0.00	0.00	0.00	0.00	0.00	999999	999999	197.76	0.72	902,81	0.83	1099,42	2.96	916,47	0.36	-1.00	-1.00	-1.00	-1.00	-1.00	-1.00	0.00	0.00	0.00	0.00	14.19	16.39	16.46	16.46	16.47	0.00	360	26.02	101853.00	13.23	39848.00	25.00	0	26.02	13.34	25.00	500.00	0.50
7200	1970	1	1	2	0	0	0.00	0.00	0.00	0.00	0.00	999999	999999	197.76	0.72	902,81	0.83	1099,42	2.96	916,47	0.36	-1.00	-1.00	-1.00	-1.00	-1.00	-1.00	0.00	0.00	0.00	0.00	13.60	15.71	15.77	15.78	15.78	0.00	360	26.05	101847.00	13.16	41022.00	25.00	0	26.05	13.23	25.00	500.00	0.50
7200	1970	1	1	2	0	0	0.00	0.00	0.00	0.00	0.00	999999	999999	197.76	0.72	902,81	0.83	1099,42	2.96	916,47	0.36	-1.00	-1.00	-1.00	-1.00	-1.00	-1.00	0.00	0.00	0.00	0.00	10.75	12.43	12.47	12.48	12.48	0.00	360	26.09	101841.00	13.12	42140.00	25.00	0	26.09	13.15	25.00	500.00	0.50
7200	1970	1	1	2	0	0	0.00	0.00	0.00	0.00	0.00	999999	999999	197.76	0.72	902,81	0.83	1099,42	2.96	916,47	0.36	-1.00	-1.00	-1.00	-1.00	-1.00	-1.00	0.00	0.00	0.00	0.00	12.99	15.01	15.06	15.07	15.07	0.00	360	26.13	101843.00	13.16	42875.00	25.00	0	26.13	13.16	25.00	500.00	0.50
7200	1970	1	1	2	0	0	0.00	0.00	0.00	0.00	0.00	999999	999999	197.76	0.72	902,81	0.83	1099,42	2.96	916,47	0.36	-1.00	-1.00	-1.00	-1.00	-1.00	-1.00	0.00	0.00	0.00	0.00	12.57	14.53	14.58	14.59	14.59	0.00	360	26.08	101841.00	13.15	44098.00	25.00	0	26.08	13.18	25.00	500.00	0.50
7200	1970	1	1	2	0	0	0.00	0.00	0.00	0.00	0.00	999999	999999	197.76	0.72	902,81	0.83	1099,42	2.96	916,47	0.36	-1.00	-1.00	-1.00	-1.00	-1.00	-1.00	0.00	0.00	0.00	0.00	11.58	13.38	13.44	13.44	13.44	0.00	360	26.06	101841.00	13.16	44904.00	25.00	0	26.06	13.20	25.00	500.00	0.50
7200	1970	1	1	2	0	0	0.00	0.00	0.00	0.00	0.00	999999	999999	197.76	0.72	902,81	0.83	1099,42	2.96	916,47	0.36	-1.00	-1.00	-1.00	-1.00	-1.00	-1.00	0.00	0.00	0.00	0.00	12.90	14.90	14.96	14.97	14.97	0.00	360	26.08	101843.00	13.20	45590.00	25.00	0	26.08	13.22	25.00	500.00	0.50
7200	1970	1	1	2	0	0	0.00	0.00	0.00	0.00	0.00	999999	999999	197.76	0.72	902,81	0.83	1099,42	2.96	916,47	0.36	-1.00	-1.00	-1.00	-1.00	-1.00	-1.00	0.00	0.00	0.00	0.00	13.05	15.08	15.14	15.15	15.15	0.00	360	26.04	101841.00	13.21	46712.00	25.00	0	26.04	13.25	25.00	500.00	0.50
7200	1970	1	1	2	0	0	0.00	0.00	0.00	0.00	0.00	999999	999999	197.76	0.72	902,81	0.83	1099,42	2.96	916,47	0.36	-1.00	-1.00	-1.00	-1.00	-1.00	-1.00	0.00	0.00	0.00	0.00	12.08	13.96	14.01	14.02	14.02	0.00	360	26.05	101841.00	13.20	47861.00	25.00	0	26.05	13.23	25.00	500.00	0.50
7200	1970	1	1	2	0	0	0.00	0.00	0.00	0.00	0.00	999999	999999	197.76	0.72	902,81	0.83	1099,42	2.96	916,47	0.36	-1.00	-1.00	-1.00	-1.00	-1.00	-1.00	0.00	0.00	0.00	0.00	11.14	12.87	12.92	12.93	12.93	0.00	360	26.05	101839.00	13.20	48529.00	25.00	0	26.05	13.22	25.00	500.00	0.50
7200	1970	1	1	2	0	0	0.00	0.00	0.00	0.00	0.00	999999	999999	199.45	0.40	900,01	1.12	1087,78	3.60	915,27	0.99	-1.00	-1.00	-1.00	-1.00	-1.00	-1.00	0.00	0.00	0.00	0.00	11.66	13.48	13.53	13.53	13.54	0.00	360	26.04	101841.00	13.30	49275.00	25.00	0	26.04	13.32	25.00	500.00	0.50
7200	1970	1	1	2	0	0	0.00	0.00	0.00	0.00	0.00	999999	999999	199.45	0.40	900,01	1.12	1087,78	3.60	915,27	0.99	-1.00	-1.00	-1.00	-1.00	-1.00	-1.00	0.00	0.00	0.00	0.00	12.91	14.92	14.98	14.99	14.99	0.00	360	26.05	101843.00	13.28	49953.00	25.00	0	26.05	13.29	25.00	500.00	0.50
7200	1970	1	1	2	0	0	0.00	0.00	0.00	0.00	0.00	999999	999999	199.45	0.40	900,01	1.12	1087,78	3.60	915,27	0.99	-1.00	-1.00	-1.00	-1.00	-1.00	-1.00	0.00	0.00	0.00	0.00	13.13	15.18	15.23	15.24	15.25	0.00	360	26.05	101843.00	13.26	51179.00	25.00	0	26.05	13.26	25.00	500.00	0.50
7200	1970	1	1	2	0	0	0.00	0.00	0.00	0.00	0.00	999999	999999	199.45	0.40	900,01	1.12	1087,78	3.60	915,27	0.99	-1.00	-1.00	-1.00	-1.00	-1.00	-1.00	0.00	0.00	0.00	0.00	13.04	15.06	15.12	15.13	15.13	0.00	360	26.08	101833.00	13.35	51463.00	25.00	0	26.08	13.34	25.00	500.00	0.50
7200	1970	1	1	2	0	0	0.00	0.00	0.00	0.00	0.00	999999	999999	199.45	0.40	900,01	1.12	1087,78	3.60	915,27	0.99	-1.00	-1.00	-1.00	-1.00	-1.00	-1.00	0.00	0.00	0.00	0.00	14.39	16.62	16.69	16.69	16.70	0.00	360	26.09	101835.00	13.33	51976.00	25.00	0	26.09	13.31	25.00	500.00	0.50
7200	1970	1	1	2	0	0	0.00	0.00	0.00	0.00	0.00	999999	999999	199.45	0.40	900,01	1.12	1087,78	3.60	915,27	0.99	-1.00	-1.00	-1.00	-1.00	-1.00	-1.00	0.00	0.00	0.00	0.00	13.14	15.19	15.25	15.25	15.26	0.00	360	26.02	101839.00	13.30	53509.00	25.00	0	26.02	13.33	25.00	500.00	0.50
7200	1970	1	1	2	0	0	0.00	0.00	0.00	0.00	0.00	999999	999999	199.45	0.40	900,01	1.12	1087,78	3.60	915,27	0.99	-1.00	-1.00	-1.00	-1.00	-1.00	-1.00	0.00	0.00	0.00	0.00	12.01	13.88	13.94	13.94	13.94	0.00	360	25.96	101833.00	13.34	54310.00	25.00	0	25.96	13.40	25.00	500.00	0.50
7200	1970	1	1	2	0	0	0.00	0.00	0.00	0.00	0.00	999999	999999	199.45	0.40	900,01	1.12	1087,78	3.60	915,27	0.99	-1.00	-1.00	-1.00	-1.00	-1.00	-1.00	0.00	0.00	0.00	0.00	13.17	15.21	15.27	15.28	15.28	0.00	360	26.04	101837.00	13.30	55502.00	25.00	0	26.04	13.30	25.00	500.00	0.50
7200	1970	1	1	2	0	0	0.00	0.00	0.00	0.00	0.00	999999	999999	199.45	0.40	900,01	1.12	1087,78	3.60	915,27	0.99	-1.00	-1.00	-1.00	-1.00	-1.00	-1.00	0.00	0.00	0.00	0.00	12.88	14.89	14.94	14.95	14.95	0.00	360	26.07	101837.00	13.31	56556.00	25.00	0	26.07	13.29	25.00	500.00	0.50
7200	1970	1	1	2	0	0	0.00	0.00	0.00	0.00	0.00	999999	999999	199.45	0.40	900,01	1.12	1087,78	3.60	915,27	0.99	-1.00	-1.00	-1.00	-1.00	-1.00	-1.00	0.00	0.00	0.00	0.00	13.04	15.07	15.13	15.14	15.14	0.00	360	26.00	101847.00	13.36	57412.00	25.00	0	26.00	13.39	25.00	500.00	0.50
7200	1970	1	1	2	0	0	0.00	0.00	0.00	0.00	0.00	999999	999999	199.45	0.40	900,01	1.12	1087,78	3.60	915,27	0.99	-1.00	-1.00	-1.00	-1.00	-1.00	-1.00	0.00	0.00	0.00	0.00	12.28	14.19	14.25	14.25	14.26	0.00	360	25.93	101849.00	13.41	58539.00	25.00	0	25.93	13.47	25.00	500.00	0.50
7200	1970	1	1	2	0	0	0.00	0.00	0.00	0.00	0.00	999999	999999	199.86	0.91	895,89	1.62	1075,38	4.18	911,98	1.53	-1.00	-1.00	-1.00	-1.00	-1.00	-1.00	0.00	0.00	0.00	0.00	14.08	16.27	16.33	16.33	16.34	0.00	360	25.98	101847.00	13.38	59927.00	25.00	0	25.98	13.40	25.00	500.00	0.50
7200	1970	1	1	2	0	0	0.00	0.00	0.00	0.00	0.00	999999	999999	199.86	0.91	895,89	1.62	1075,38	4.18	911,98	1.53	-1.00	-1.00	-1.00	-1.00	-1.00	-1.00	0.00	0.00	0.00	0.00	13.15	15.20	15.26	15.26	15.27	0.00	360	26.04	101851.00	13.35	61157.00	25.00	0	26.04	13.33	25.00	500.00	0.50
7200	1970	1	1	2	0	0	0.00	0.00	0.00	0.00	0.00	999999	999999	199.86	0.91	895,89	1.62	1075,38	4.18	911,98	1.53	-1.00	-1.00	-1.00	-1.00	-1.00	-1.00	0.00	0.00	0.00	0.00	11.02	12.73	12.78	12.79	12.79	0.00	360	26.04	101857.00	13.35	62159.00	25.00	0	26.04	13.33	25.00	500.00	0.50
7200	1970	1	1	2	0	0	0.00	0.00	0.00	0.00	0.00	999999	999999	199.86	0.91	895,89	1.62	1075,38	4.18	911,98	1.53	-1.00	-1.00	-1.00	-1.00	-1.00	-1.00	0.00	0.00	0.00	0.00	14.17	16.37	16.43	16.44	16.44	0.00	360	26.12	101849.00	13.31	63243.00	25.00	0	26.12	13.24	25.00	500.00	0.50
7200	1970	1	1	2	0	0	0.00	0.00	0.00	0.00	0.00	999999	999999	199.86	0.91	895,89	1.62	1075,38	4.18	911,98	1.53	-1.00	-1.00	-1.00	-1.00	-1.00	-1.00	0.00	0.00	0.00	0.00	14.45	16.70	16.76	16.77	16.77	0.00	360	26.09	101853.00	13.27	64266.00	25.00	0	26.09	13.25	25.00	500.00	0.50
7200	1970	1	1	2	0	0	0.00	0.00	0.00	0.00	0.00	999999	999999	199.86	0.91	895,89	1.62	1075,38	4.18	911,98	1.53	-1.00	-1.00	-1.00	-1.00	-1.00	-1.00	0.00	0.00	0.00	0.00	13.43	15.51	15.57	15.58	15.58	0.00	360	26.07	101857.00	13.36	65017.00	25.00	0	26.07	13.35	25.00	500.00	0.50
7200	1970	1	1	2	0	0	0.00	0.00	0.00	0.00	0.00	999999	999999	199.86	0.91	895,89	1.62	1075,38	4.18	911,98	1.53	-1.00	-1.00	-1.00	-1.00	-1.00	-1.00	0.00	0.00	0.00	0.00	12.66	14.63	14.69	14.70	14.70	0.00	360	25.95	101855.00	13.42	66573.00	25.00	0	25.95	13.49	25.00	500.00	0.50
7200	1970	1	1	2	0	0	0.00	0.00	0.00	0.00	0.00	999999	999999	199.86	0.91	895,89	1.62	1075,38	4.18	911,98	1.53	-1.00	-1.00	-1.00	-1.00	-1.00	-1.00	0.00	0.00	0.00	0.00	14.30	16.52	16.58	16.59	16.60	0.00	360	25.97	101861.00	13.43	66786.00	25.00	0	25.97	13.47	25.00	500.00	0.50
7200	1970	1	1	2	0	0	0.00	0.00	0.00	0.00	0.00	999999	999999	199.86	0.91	895,89	1.62	1075,38	4.18	911,98	1.53	-1.00	-1.00	-1.00	-1.00	-1.00	-1.00	0.00	0.00	0.00	0.00	13.19	15.24	15.30	15.31	15.31	0.00	360	26.02	101863.00	13.40	68206.00	25.00	0	26.02	13.40	25.00	500.00	0.50
7200	1970	1	1	2	0	0	0.00	0.00	0.00	0.00	0.00	999999	999999	199.86	0.91	895,89	1.62	1075,38	4.18	911,98	1.53	-1.00	-1.00	-1.00	-1.00	-1.00	-1.00	0.00	0.00	0.00	0.00	14.18	16.39	16.45	16.46	16.46	0.00	360	26.00	101865.00	13.39	68938.00	25.00	0	26.00	13.41	25.00	500.00	0.50
7200	1970	1	1	2	0	0	0.00	0.00	0.00	0.00	0.00	999999	999999	199.86	0.91	895,89	1.62	1075,38	4.18	911,98	1.53	-1.00	-1.00	-1.00	-1.00	-1.00	-1.00	0.00	0.00	0.00	0.00	13.90	16.07	16.13	16.13	16.14	0.00	360	26.00	101871.00	13.44	69687.00	25.00	0	26.00	13.45	25.00	500.00	0.50
7200	1970	1	1	2	0	0	0.00	0.00	0.00	0.00	0.00	999999	999999	200.77	0.66	891,29	0.76	1064,76	2.36	907,49	0.67	-1.00	-1.00	-1.00	-1.00	-1.00	-1.00	0.00	0.00	0.00	0.00	13.57	15.68	15.74	15.75	15.75	0.00	360	26.16	101867.00	13.39	71173.00	25.00	0	26.16	13.30	25.00	500.00	0.50
7200	1970	1	1	2	0	0	0.00	0.00	0.00	0.00	0.00	999999	999999	200.77	0.66	891,29	0.76	1064,76	2.36	907,49	0.67	-1.00	-1.00	-1.00	-1.00	-1.00	-1.00	0.00	0.00	0.00	0.00	12.53	14.48	14.53	14.54	14.54	0.00	360	26.10	101867.00	13.41	71971.00	25.00	0	26.10	13.38	25.00	500.00	0.50
7200	1970	1	1	2	0	0	0.00	0.00	0.00	0.00	0.00	999999	999999	200.77	0.66	891,29	0.76	1064,76	2.36	907,49	0.67	-1.00	-1.00	-1.00	-1.00	-1.00	-1.00	0.00	0.00	0.00	0.00	12.18	14.07	14.12	14.13	14.13	0.00	360	26.08	101865.00	13.40	72787.00	25.00	0	26.08	13.38	25.00	500.00	0.50
7200	1970	1	1	2	0	0	0.00	0.00	0.00	0.00	0.00	999999	999999	200.77	0.66	891,29	0.76	1064,76	2.36	907,49	0.67	-1.00	-1.00	-1.00	-1.00	-1.00	-1.00	0.00	0.00	0.00	0.00	13.44	15.53	15.59	15.60	15.60	0.00	360	26.08	101861.00	13.41	74344.00	25.00	0	26.08	13.40	25.00	500.00	0.50
7200	1970	1	1	2	0	0	0.00	0.00	0.00	0.00	0.00	999999	999999	200.77	0.66	891,29	0.76	1064,76	2.36	907,49	0.67	-1.00	-1.00	-1.00	-1.00	-1.00	-1.00	0.00	0.00	0.00	0.00	10.38	12.00	12.04	12.05	12.05	0.00	360	26.05	101863.00	13.42	74676.00	25.00	0	26.05	13.43	25.00	500.00	0.50
7200	1970	1	1	2	0	0	0.00	0.00	0.00	0.00	0.00	999999	999999	200.77	0.66	891,29	0.76	1064,76	2.36	907,49	0.67	-1.00	-1.00	-1.00	-1.00	-1.00	-1.00	0.00	0.00	0.00	0.00	13.43	15.52	15.58	15.59	15.59	0.00	360	26.01	101865.00	13.41	76316.00	25.00	0	26.01	13.45	25.00	500.00	0.50
7200	1970	1	1	2	0	0	0.00	0.00	0.00	0.00	0.00	999999	999999	200.77	0.66	891,29	0.76	1064,76	2.36	907,49	0.67	-1.00	-1.00	-1.00	-1.00	-1.00	-1.00	0.00	0.00	0.00	0.00	14.32	16.54	16.61	16.61	16.62	0.00	360	26.08	101863.00	13.44	76878.00	25.00	0	26.08	13.43	25.00	500.00	0.50
7200	1970	1	1	2	0	0	0.00	0.00	0.00	0.00	0.00	999999	999999	200.77	0.66	891,29	0.76	1064,76	2.36	907,49	0.67	-1.00	-1.00	-1.00	-1.00	-1.00	-1.00	0.00	0.00	0.00	0.00	13.08	15.12	15.17	15.18	15.19	0.00	360	26.16	101865.00	13.39	77883.00	25.00	0	26.16	13.33	25.00	500.00	0.50
7200	1970	1	1	2	0	0	0.00	0.00	0.00	0.00	0.00	999999	999999	200.77	0.66	891,29	0.76	1064,76	2.36	907,49	0.67	-1.00	-1.00	-1.00	-1.00	-1.00	-1.00	0.00	0.00	0.00	0.00	13.59	15.71	15.77	15.77	15.78	0.00	360	26.05	101863.00	13.46	78617.00	25.00	0	26.05	13.48	25.00	500.00	0.50
7200	1970	1	1	2	0	0	0.00	0.00	0.00	0.00	0.00	999999	999999	200.77	0.66	891,29	0.76	1064,76	2.36	907,49	0.67	-1.00	-1.00	-1.00	-1.00	-1.00	-1.00	0.00	0.00	0.00	0.00	13.59	15.70	15.76	15.77	15.77	0.00	360	26.08	101857.00	13.45	78102.00	25.00	0	26.08	13.45	25.00	500.00	0.50
7200	1970	1	1	2	0	0	0.00	0.00	0.00	0.00	0.00	999999	999999	200.77	0.66	891,29	0.76	1064,76	2.36	907,49	0.67	-1.00	-1.00	-1.00	-1.00	-1.00	-1.00	0.00	0.00	0.00	0.00	14.56	16.82	16.89	16.89	16.90	0.00	360	26.06	101859.00	13.47	80050.00	25.00	0	26.06	13.48	25.00	500.00	0.50
7200	1970	1	1	2	0	0	0.00	0.00	0.00	0.00	0.00	999999	999999	201.20	0.70	887,73	1.22	1055,25	2.50	905,23	0.81	-1.00	-1.00	-1.00	-1.00	-1.00	-1.00	0.00	0.00	0.00	0.00	12.21	14.10	14.16	14.16	14.17	0.00	360	25.93	101861.00	13.53	80669.00	25.00	0	25.93	13.62	25.00	500.00	0.50
7200	1970	1	1	2	0	0	0.00	0.00	0.00	0.00	0.00	999999	999999	201.20	0.70	887,73	1.22	1055,25	2.50	905,23	0.81	-1.00	-1.00	-1.00	-1.00	-1.00	-1.00	0.00	0.00	0.00	0.00	13.58	15.69	15.75	15.76	15.76	0.00	360	25.99	101861.00	13.55	81377.00	25.00	0	25.99	13.59	25.00	500.00	0.50
7200	1970	1	1	2	0	0	0.00	0.00	0.00	0.00	0.00	999999	999999	201.20	0.70	887,73	1.22	1055,25	2.50	905,23	0.81	-1.00	-1.00	-1.00	-1.00	-1.00	-1.00	0.00	0.00	0.00	0.00	14.57	16.84	16.90	16.91	16.91	0.00	360	26.08	101867.00	13.46	83411.00	25.00	0	26.08	13.43	25.00	500.00	0.50
7200	1970	1	1	2	0	0	0.00	0.00	0.00	0.00	0.00	999999	999999	201.20	0.70	887,73	1.22	1055,25	2.50	905,23	0.81	-1.00	-1.00	-1.00	-1.00	-1.00	-1.00	0.00	0.00	0.00	0.00	12.78	14.76	14.82	14.83	14.83	0.00	360	26.09	101863.00	13.43	84424.00	25.00	0	26.09	13.40	25.00	500.00	0.50
7200	1970	1	1	2	0	0	0.00	0.00	0.00	0.00	0.00	999999	999999	201.20	0.70	887,73	1.22	1055,25	2.50	905,23	0.81	-1.00	-1.00	-1.00	-1.00	-1.00	-1.00	0.00	0.00	0.00	0.00	14.74	17.03	17.09	17.10	17.11	0.00	360	26.05	101863.00	13.45	85026.00	25.00	0	26.05	13.45	25.00	500.00	0.50
7200	1970	1	1	2	0	0	0.00	0.00	0.00	0.00	0.00	999999	999999	201.20	0.70	887,73	1.22	1055,25	2.50	905,23	0.81	-1.00	-1.00	-1.00	-1.00	-1.00	-1.00	0.00	0.00	0.00	0.00	14.89	17.21	17.27	17.28	17.29	0.00	360	26.08	101863.00	13.48	85725.00	25.00	0	26.08	13.46	25.00	500.00	0.50
7200	1970	1	1	2	0	0	0.00	0.00	0.00	0.00	0.00	999999	999999	201.20	0.70	887,73	1.22	1055,25	2.50	905,23	0.81	-1.00	-1.00	-1.00	-1.00	-1.00	-1.00	0.00	0.00	0.00	0.00	13.46	15.55	15.61	15.61	15.62	0.00	360	26.02	101865.00	13.51	87066.00	25.00	0	26.02	13.53	25.00	500.00	0.50
7200	1970	1	1	2	0	0	0.00	0.00	0.00	0.00	0.00	999999	999999	201.20	0.70	887,73	1.22	1055,25	2.50	905,23	0.81	-1.00	-1.00	-1.00	-1.00	-1.00	-1.00	0.00	0.00	0.00	0.00	12.83	14.83	14.88	14.89	14.89	0.00	360	26.02	101863.00	13.55	88077.00	25.00	0	26.02	13.57	25.00	500.00	0.50
7200	1970	1	1	2	0	0	0.00	0.00	0.00	0.00	0.00	999999	999999	201.20	0.70	887,73	1.22	1055,25	2.50	905,23	0.81	-1.00	-1.00	-1.00	-1.00	-1.00	-1.00	0.00	0.00	0.00	0.00	12.32	14.24	14.29	14.30	14.30	0.00	360	26.01	101865.00	13.54	87892.00	25.00	0	26.01	13.56	25.00	500.00	0.50
7200	1970	1	1	2	0	0	0.00	0.00	0.00	0.00	0.00	999999	999999	201.20	0.70	887,73	1.22	1055,25	2.50	905,23	0.81	-1.00	-1.00	-1.00	-1.00	-1.00	-1.00	0.00	0.00	0.00	0.00	11.81	13.65	13.70	13.70	13.71	0.00	360	25.92	101861.00	13.57	89494.00	25.00	0	25.92	13.65	25.00	500.00	0.50
7200	1970	1	1	2	0	0	0.00	0.00	0.00	0.00	0.00	999999	999999	201.20	0.70	887,73	1.22	1055,25	2.50	905,23	0.81	-1.00	-1.00	-1.00	-1.00	-1.00	-1.00	0.00	0.00	0.00	0.00	14.78	17.08	17.15	17.16	17.16	0.00	360	26.00	101863.00	13.54	91256.00	25.00	0	26.00	13.55	25.00	500.00	0.50
7200	1970	1	1	2	0	0	0.00	0.00	0.00	0.00	0.00	999999	999999	201.77	0.85	884,28	1.13	1047,81	2.03	902,68	0.73	-1.00	-1.00	-1.00	-1.00	-1.00	-1.00	0.00	0.00	0.00	0.00	9.71	11.22	11.26	11.26	11.27	0.00	360	26.03	101865.00	13.54	91256.00	25.00	0	26.03	13.52	25.00	500.00	0.50
7200	1970	1	1	2	0	0	0.00	0.00	0.00	0.00	0.00	999999	999999	201.77	0.85	884,28	1.13	1047,81	2.03	902,68	0.73	-1.00	-1.00	-1.00	-1.00	-1.00	-1.00	0.00	0.00	0.00	0.00	15.76	18.21	18.28	18.29	18.29	0.00	360	25.98	101861.00	13.59	91657.00	25.00	0	25.98	13.61	25.00	500.00	0.50
7200	1970	1	1	2	0	0	0.00	0.00	0.00	0.00	0.00	999999	999999	201.77	0.85	884,28	1.13	1047,81	2.03	902,68	0.73	-1.00	-1.00	-1.00	-1.00	-1.00	-1.00	0.00	0.00	0.00	0.00	12.71	14.69	14.74	14.75	14.75	0.00	360	26.02	101863.00	13.57	92368.00	25.00	0	26.02	13.56	25.00	500.00	0.50
7200	1970	1	1	2	0	0	0.00	0.00	0.00	0.00	0.00	999999	999999	201.77	0.85	884,28	1.13	1047,81	2.03	902,68	0.73	-1.00	-1.00	-1.00	-1.00	-1.00	-1.00	0.00	0.00	0.00	0.00	13.64	15.77	15.83	15.83	15.84	0.00	360	25.98	101859.00	13.66	91557.00	25.00	0	25.98	13.68	25.00	500.00	0.50
7200	1970	1	1	2	0	0	0.00	0.00	0.00	0.00	0.00	999999	999999	201.77	0.85	884,28	1.13	1047,81	2.03	902,68	0.73	-1.00	-1.00	-1.00	-1.00	-1.00	-1.00	0.00	0.00	0.00	0.00	14.50	16.76	16.82	16.83	16.83	0.00	360	25.99	101859.00	13.63	93089.00	25.00	0	25.99	13.64	25.00	500.00	0.50
7200	1970	1	1	2	0	0	0.00	0.00	0.00	0.00	0.00	999999	999999	201.77	0.85	884,28	1.13	1047,81	2.03	902,68	0.73	-1.00	-1.00	-1.00	-1.00	-1.00	-1.00	0.00	0.00	0.00	0.00	16.67	19.26	19.33	19.34	19.35	0.00	360	26.00	101863.00	13.63	93822.00	25.00	0	26.00	13.63	25.00	500.00	0.50
7200	1970	1	1	2	0	0	0.00	0.00	0.00	0.00	0.00	999999	999999	201.77	0.85	884,28	1.13	1047,81	2.03	902,68	0.73	-1.00	-1.00	-1.00	-1.00	-1.00	-1.00	0.00	0.00	0.00	0.00	13.80	15.95	16.01	16.02	16.02	0.00	360	26.07	101859.00	13.60	94566.00	25.00	0	26.07	13.56	25.00	500.00	0.50
7200	1970	1	1	2	0	0	0.00	0.00	0.00	0.00	0.00	999999	999999	201.77	0.85	884,28	1.13	1047,81	2.03	902,68	0.73	-1.00	-1.00	-1.00	-1.00	-1.00	-1.00	0.00	0.00	0.00	0.00	12.53	14.48	14.53	14.54	14.54	0.00	360	25.99	101853.00	13.66	93645.00	25.00	0	25.99	13.67	25.00	500.00	0.50
7200	1970	1	1	2	0	0	0.00	0.00	0.00	0.00	0.00	999999	999999	201.77	0.85	884,28	1.13	1047,81	2.03	902,68	0.73	-1.00	-1.00	-1.00	-1.00	-1.00	-1.00	0.00	0.00	0.00	0.00	14.26	16.48	16.54	16.55	16.55	0.00	360	26.03	101857.00	13.63	93750.00	25.00	0	26.03	13.62	25.00	500.00	0.50
7200	1970	1	1	2	0	0	0.00	0.00	0.00	0.00	0.00	999999	999999	201.77	0.85	884,28	1.13	1047,81	2.03	902,68	0.73	-1.00	-1.00	-1.00	-1.00	-1.00	-1.00	0.00	0.00	0.00	0.00	12.25	14.15	14.21	14.21	14.22	0.00	360	26.09	101851.00	13.61	94869.00	25.00	0	26.09	13.56	25.00	500.00	0.50
7200	1970	1	1	2	0	0	0.00	0.00	0.00	0.00	0.00	999999	999999	201.77	0.85	884,28	1.13	1047,81	2.03	902,68	0.73	-1.00	-1.00	-1.00	-1.00	-1.00	-1.00	0.00	0.00	0.00	0.00	13.35	15.43	15.49	15.50	15.50	0.00	360	26.04	101855.00	13.65	95576.00	25.00	0	26.04	13.65	25.00	500.00	0.50
7200	1970	1	1	2	0	0	0.00	0.00	0.00	0.00	0.00	999999	999999	202.55	1.16	881,23	1.08	1041,09	1.87	900,97	0.73	-1.00	-1.00	-1.00	-1.00	-1.00	-1.00	0.00	0.00	0.00	0.00	13.53	15.63	15.69	15.70	15.70	0.00	360	26.06	101855.00	13.62	97190.00	25.00	0	26.06	13.61	25.00	500.00	0.50
7200	1970	1	1	2	0	0	0.00	0.00	0.00	0.00	0.00	999999	999999	202.55	1.16	881,23	1.08	1041,09	1.87	900,97	0.73	-1.00	-1.00	-1.00	-1.00	-1.00	-1.00	0.00	0.00	0.00	0.00	15.23	17.59	17.66	17.67	17.67	0.00	360	25.99	101855.00	13.65	98046.00	25.00	0	25.99	13.68	25.00	500.00	0.50
7200	1970	1	1	2	0	0	0.00	0.00	0.00	0.00	0.00	999999	999999	202.55	1.16	881,23	1.08	1041,09	1.87	900,97	0.73	-1.00	-1.00	-1.00	-1.00	-1.00	-1.00	0.00	0.00	0.00	0.00	12.68	14.65	14.71	14.71	14.72	0.00	360	25.95	101859.00	13.70	98046.00	25.00	0	25.95	13.75	25.00	500.00	0.50
7200	1970	1	1	2	0	0	0.00	0.00	0.00	0.00	0.00	999999	999999	202.55	1.16	881,23	1.08	1041,09	1.87	900,97	0.73	-1.00	-1.00	-1.00	-1.00	-1.00	-1.00	0.00	0.00	0.00	0.00	13.97	16.14	16.20	16.21	16.21	0.00	360	25.95	101857.00	13.71	98684.00	25.00	0	25.95	13.75	25.00	500.00	0.50
7200	1970	1	1	2	0	0	0.00	0.00	0.00	0.00	0.00	999999	999999	202.55	1.16	881,23	1.08	1041,09	1.87	900,97	0.73	-1.00	-1.00	-1.00	-1.00	-1.00	-1.00	0.00	0.00	0.00	0.00	14.59	16.86	16.93	16.93	16.94	0.00	360	25.93	101857.00	13.71	99925.00	25.00	0	25.93	13.75	25.00	500.00	0.50
7200	1970	1	1	2	0	0	0.00	0.00	0.00	0.00	0.00	999999	999999	202.55	1.16	881,23	1.08	1041,09	1.87	900,97	0.73	-1.00	-1.00	-1.00	-1.00	-1.00	-1.00	0.00	0.00	0.00	0.00	16.72	19.32	19.39	19.40	19.40	0.00	360	26.08	101865.00	13.61	101014.00	25.00	0	26.08	13.55	25.00	500.00	0.50
7200	1970	1	1	2	0	0	0.00	0.00	0.00	0.00	0.00	999999	999999	202.55	1.16	881,23	1.08	1041,09	1.87	900,97	0.73	-1.00	-1.00	-1.00	-1.00	-1.00	-1.00	0.00	0.00	0.00	0.00	13.40	15.48	15.54	15.55	15.55	0.00	360	26.09	101861.00	13.62	102315.00	25.00	0	26.09	13.57	25.00	500.00	0.50
7200	1970	1	1	2	0	0	0.00	0.00	0.00	0.00	0.00	999999	999999	202.55	1.16	881,23	1.08	1041,09	1.87	900,97	0.73	-1.00	-1.00	-1.00	-1.00	-1.00	-1.00	0.00	0.00	0.00	0.00	15.04	17.38	17.45	17.46	17.46	0.00	360	26.13	101863.00	13.60	102819.00	25.00	0	26.13	13.54	25.00	500.00	0.50
7200	1970	1	1	2	0	0	0.00	0.00	0.00	0.00	0.00	999999	999999	202.55	1.16	881,23	1.08	1041,09	1.87	900,97	0.73	-1.00	-1.00	-1.00	-1.00	-1.00	-1.00	0.00	0.00	0.00	0.00	12.29	14.20	14.25	14.26	14.26	0.00	360	26.12	101865.00	13.59	102377.00	25.00	0	26.12	13.55	25.00	500.00	0.50
7200	1970	1	1	2	0	0	0.00	0.00	0.00	0.00	0.00	999999	999999	202.55	1.16	881,23	1.08	1041,09	1.87	900,97	0.73	-1.00	-1.00	-1.00	-1.00	-1.00	-1.00	0.00	0.00	0.00	0.00	12.48	14.42	14.48	14.48	14.49	0.00	360	26.12	101865.00	13.57	103200.00	25.00	0	26.12	13.54	25.00	500.00	0.50
7200	1970	1	1	2	0	0	0.00	0.00	0.00	0.00	0.00	999999	999999	202.55	1.16	881,23	1.08	1041,09	1.87	900,97	0.73	-1.00	-1.00	-1.00	-1.00	-1.00	-1.00	0.00	0.00	0.00	0.00	13.33	15.40	15.46	15.47	15.47	0.00	360	26.03	101865.00	13.63	104102.00	25.00	0	26.03	13.66	25.00	500.00	0.50
7200	1970	1	1	2	0	0	0.00	0.00	0.00	0.00	0.00	999999	999999	202.91	0.71	877,52	1.08	1033,75	1.93	897,99	1.14	-1.00	-1.00	-1.00	-1.00	-1.00	-1.00	0.00	0.00	0.00	0.00	17.34	20.04	20.12	20.13	20.13	0.00	360	25.98	101863.00	13.68	104102.00	25.00	0	25.98	13.73	25.00	500.00	0.50
7200	1970	1	1	2	0	0	0.00	0.00	0.00	0.00	0.00	999999	999999	202.91	0.71	877,52	1.08	1033,75	1.93	897,99	1.14	-1.00	-1.00	-1.00	-1.00	-1.00	-1.00	0.00	0.00	0.00	0.00	15.45	17.86	17.92	17.93	17.94	0.00	360	25.92	101863.00	13.71	105350.00	25.00	0	25.92	13.80	25.00	500.00	0.50
7200	1970	1	1	2	0	0	0.00	0.00	0.00	0.00	0.00	999999	999999	202.91	0.71	877,52	1.08	1033,75	1.93	897,99	1.14	-1.00	-1.00	-1.00	-1.00	-1.00	-1.00	0.00	0.00	0.00	0.00	14.90	17.22	17.28	17.29	17.29	0.00	360	26.00	101859.00	13.75	104755.00	25.00	0	26.00	13.76	25.00	500.00	0.50
7200	1970	1	1	2	0	0	0.00	0.00	0.00	0.00	0.00	999999	999999	202.91	0.71	877,52	1.08	1033,75	1.93	897,99	1.14	-1.00	-1.00	-1.00	-1.00	-1.00	-1.00	0.00	0.00	0.00	0.00	14.52	16.77	16.84	16.85	16.85	0.00	360	25.94	101861.00	13.70	106290.00	25.00	0	25.94	13.75	25.00	500.00	0.50
7200	1970	1	1	2	0	0	0.00	0.00	0.00	0.00	0.00	999999	999999	202.91	0.71	877,52	1.08	1033,75	1.93	897,99	1.14	-1.00	-1.00	-1.00	-1.00	-1.00	-1.00	0.00	0.00	0.00	0.00	15.77	18.22	18.29	18.30	18.30	0.00	360	25.95	101863.00	13.70	107731.00	25.00	0	25.95	13.73	25.00	500.00	0.50
7200	1970	1	1	2	0	0	0.00	0.00	0.00	0.00	0.00	999999	999999	202.91	0.71	877,52	1.08	1033,75	1.93	897,99	1.14	-1.00	-1.00	-1.00	-1.00	-1.00	-1.00	0.00	0.00	0.00	0.00	13.13	15.17	15.23	15.24	15.24	0.00	360	25.93	101863.00	13.74	107177.00	25.00	0	25.93	13.78	25.00	500.00	0.50
7200	1970	1	1	2	0	0	0.00	0.00	0.00	0.00	0.00	999999	999999	202.91	0.71	877,52	1.08	1033,75	1.93	897,99	1.14	-1.00	-1.00	-1.00	-1.00	-1.00	-1.00	0.00	0.00	0.00	0.00	12.57	14.52	14.57	14.58	14.58	0.00	360	25.97	101865.00	13.75	107384.00	25.00	0	25.97	13.75	25.00	500.00	0.50
7200	1970	1	1	2	0	0	0.00	0.00	0.00	0.00	0.00	999999	999999	202.91	0.71	877,52	1.08	1033,75	1.93	897,99	1.14	-1.00	-1.00	-1.00	-1.00	-1.00	-1.00	0.00	0.00	0.00	0.00	16.97	19.61	19.68	19.69	19.70	0.00	360	26.04	101863.00	13.68	109570.00	25.00	0	26.04	13.64	25.00	500.00	0.50
7200	1970	1	1	2	0	0	0.00	0.00	0.00	0.00	0.00	999999	999999	202.91	0.71	877,52	1.08	1033,75	1.93	897,99	1.14	-1.00	-1.00	-1.00	-1.00	-1.00	-1.00	0.00	0.00	0.00	0.00	14.94	17.27	17.33	17.34	17.35	0.00	360	26.07	101869.00	13.71	109858.00	25.00	0	26.07	13.66	25.00	500.00	0.50
7200	1970	1	1	2	0	0	0.00	0.00	0.00	0.00	0.00	999999	999999	202.91	0.71	877,52	1.08	1033,75	1.93	897,99	1.14	-1.00	-1.00	-1.00	-1.00	-1.00	-1.00	0.00	0.00	0.00	0.00	15.29	17.67	17.73	17.74	17.75	0.00	360	26.05	101869.00	13.73	110149.00	25.00	0	26.05	13.71	25.00	500.00	0.50
7200	1970	1	1	2	0	0	0.00	0.00	0.00	0.00	0.00	999999	999999	202.91	0.71	877,52	1.08	1033,75	1.93	897,99	1.14	-1.00	-1.00	-1.00	-1.00	-1.00	-1.00	0.00	0.00	0.00	0.00	14.21	16.42	16.48	16.49	16.50	0.00	360	26.04	101871.00	13.74	110880.00	25.00	0	26.04	13.73	25.00	500.00	0.50
7200	1970	1	1	2	0	0	0.00	0.00	0.00	0.00	0.00	999999	999999	203.37	0.64	873,82	1.08	1027,07	2.10	895,32	0.81	-1.00	-1.00	-1.00	-1.00	-1.00	-1.00	0.00	0.00	0.00	0.00	14.43	16.67	16.73	16.74	16.74	0.00	360	25.96	101871.00	13.74	111028.00	25.00	0	25.96	13.78	25.00	500.00	0.50
7200	1970	1	1	2	0	0	0.00	0.00	0.00	0.00	0.00	999999	999999	203.37	0.64	873,82	1.08	1027,07	2.10	895,32	0.81	-1.00	-1.00	-1.00	-1.00	-1.00	-1.00	0.00	0.00	0.00	0.00	14.44	16.69	16.75	16.76	16.77	0.00	360	25.93	101867.00	13.79	112298.00	25.00	0	25.93	13.84	25.00	500.00	0.50
7200	1970	1	1	2	0	0	0.00	0.00	0.00	0.00	0.00	999999	999999	203.37	0.64	873,82	1.08	1027,07	2.10	895,32	0.81	-1.00	-1.00	-1.00	-1.00	-1.00	-1.00	0.00	0.00	0.00	0.00	13.91	16.08	16.14	16.14	16.15	0.00	360	26.02	101867.00	13.74	113986.00	25.00	0	26.02	13.72	25.00	500.00	0.50
7200	1970	1	1	2	0	0	0.00	0.00	0.00	0.00	0.00	999999	999999	203.37	0.64	873,82	1.08	1027,07	2.10	895,32	0.81	-1.00	-1.00	-1.00	-1.00	-1.00	-1.00	0.00	0.00	0.00	0.00	15.63	18.06	18.13	18.14	18.14	0.00	360	25.99	101871.00	13.77	114142.00	25.00	0	25.99	13.78	25.00	500.00	0.50
7200	1970	1	1	2	0	0	0.00	0.00	0.00	0.00	0.00	999999	999999	203.37	0.64	873,82	1.08	1027,07	2.10	895,32	0.81	-1.00	-1.00	-1.00	-1.00	-1.00	-1.00	0.00	0.00	0.00	0.00	16.77	19.37	19.45	19.45	19.46	0.00	360	26.06	101867.00	13.75	115007.00	25.00	0	26.06	13.71	25.00	500.00	0.50
7200	1970	1	1	2	0	0	0.00	0.00	0.00	0.00	0.00	999999	999999	203.37	0.64	873,82	1.08	1027,07	2.10	895,32	0.81	-1.00	-1.00	-1.00	-1.00	-1.00	-1.00	0.00	0.00	0.00	0.00	14.68	16.96	17.02	17.03	17.03	0.00	360	26.03	101871.00	13.74	115245.00	25.00	0	26.03	13.73	25.00	500.00	0.50
7200	1970	1	1	2	0	0	0.00	0.00	0.00	0.00	0.00	999999	999999	203.37	0.64	873,82	1.08	1027,07	2.10	895,32	0.81	-1.00	-1.00	-1.00	-1.00	-1.00	-1.00	0.00	0.00	0.00	0.00	15.03	17.37	17.44	17.44	17.45	0.00	360	26.00	101869.00	13.79	116452.00	25.00	0	26.00	13.80	25.00	500.00	0.50
7200	1970	1	1	2	0	0	0.00	0.00	0.00	0.00	0.00	999999	999999	203.37	0.64	873,82	1.08	1027,07	2.10	895,32	0.81	-1.00	-1.00	-1.00	-1.00	-1.00	-1.00	0.00	0.00	0.00	0.00	12.16	14.06	14.11	14.12	14.12	0.00	360	26.05	101869.00	13.78	115885.00	25.00	0	26.05	13.76	25.00	500.00	0.50
7200	1970	1	1	2	0	0	0.00	0.00	0.00	0.00	0.00	999999	999999	203.37	0.64	873,82	1.08	1027,07	2.10	895,32	0.81	-1.00	-1.00	-1.00	-1.00	-1.00	-1.00	0.00	0.00	0.00	0.00	15.27	17.65	17.72	17.72	17.73	0.00	360	26.08	101869.00	13.77	117105.00	25.00	0	26.08	13.73	25.00	500.00	0.50
7200	1970	1	1	2	0	0	0.00	0.00	0.00	0.00	0.00	999999	999999	203.37	0.64	873,82	1.08	1027,07	2.10	895,32	0.81	-1.00	-1.00	-1.00	-1.00	-1.00	-1.00	0.00	0.00	0.00	0.00	15.50	17.91	17.98	17.99	17.99	0.00	360	26.13	101869.00	13.73	116777.00	25.00	0	26.13	13.67	25.00	500.00	0.50
7200	1970	1	1	2	0	0	0.00	0.00	0.00	0.00	0.00	999999	999999	203.37	0.64	873,82	1.08	1027,07	2.10	895,32	0.81	-1.00	-1.00	-1.00	-1.00	-1.00	-1.00	0.00	0.00	0.00	0.00	14.10	16.30	16.36	16.37	16.37	0.00	360	26.03	101867.00	13.78	117518.00	25.00	0	26.03	13.80	25.00	500.00	0.50
7200	1970	1	1	2	0	0	0.00	0.00	0.00	0.00	0.00	999999	999999	203.97	0.50	869,05	1.66	1018,46	2.38	891,86	1.21	-1.00	-1.00	-1.00	-1.00	-1.00	-1.00	0.00	0.00	0.00	0.00	18.70	21.61	21.69	21.70	21.71	0.00	360	26.06	101871.00	13.82	115644.00	25.00	0	26.06	13.81	25.00	500.00	0.50
7200	1970	1	1	2	0	0	0.00	0.00	0.00	0.00	0.00	999999	999999	203.97	0.50	869,05	1.66	1018,46	2.38	891,86	1.21	-1.00	-1.00	-1.00	-1.00	-1.00	-1.00	0.00	0.00	0.00	0.00	15.61	18.03	18.10	18.11	18.11	0.00	360	26.03	101867.00	13.86	116777.00	25.00	0	26.03	13.88	25.00	500.00	0.50
7200	1970	1	1	2	0	0	0.00	0.00	0.00	0.00	0.00	999999	999999	203.97	0.50	869,05	1.66	1018,46	2.38	891,86	1.21	-1.00	-1.00	-1.00	-1.00	-1.00	-1.00	0.00	0.00	0.00	0.00	15.37	17.77	17.83	17.84	17.85	0.00	360	26.12	101867.00	13.84	117023.00	25.00	0	26.12	13.79	25.00	500.00	0.50
7200	1970	1	1	2	0	0	0.00	0.00	0.00	0.00	0.00	999999	999999	203.97	0.50	869,05	1.66	1018,46	2.38	891,86	1.21	-1.00	-1.00	-1.00	-1.00	-1.00	-1.00	0.00	0.00	0.00	0.00	16.19	18.71	18.78	18.79	18.79	0.00	360	26.06	101871.00	13.85	118351.00	25.00	0	26.06	13.85	25.00	500.00	0.50
7200	1970	1	1	2	0	0	0.00	0.00	0.00	0.00	0.00	999999	999999	203.97	0.50	869,05	1.66	1018,46	2.38	891,86	1.21	-1.00	-1.00	-1.00	-1.00	-1.00	-1.00	0.00	0.00	0.00	0.00	15.01	17.35	17.41	17.42	17.43	0.00	360	26.11	101865.00	13.84	117270.00	25.00	0	26.11	13.81	25.00	500.00	0.50
7200	1970	1	1	2	0	0	0.00	0.00	0.00	0.00	0.00	999999	999999	203.97	0.50	869,05	1.66	1018,46	2.38	891,86	1.21	-1.00	-1.00	-1.00	-1.00	-1.00	-1.00	0.00	0.00	0.00	0.00	18.72	21.63	21.71	21.72	21.73	0.00	360	26.10	101863.00	13.86	118351.00	25.00	0	26.10	13.85	25.00	500.00	0.50
7200	1970	1	1	2	0	0	0.00	0.00	0.00	0.00	0.00	999999	999999	203.97	0.50	869,05	1.66	1018,46	2.38	891,86	1.21	-1.00	-1.00	-1.00	-1.00	-1.00	-1.00	0.00	0.00	0.00	0.00	18.31	21.16	21.24	21.25	21.25	0.00	360	26.03	101869.00	13.90	118183.00	25.00	0	26.03	13.93	25.00	500.00	0.50
7200	1970	1	1	2	0	0	0.00	0.00	0.00	0.00	0.00	999999	999999	203.97	0.50	869,05	1.66	1018,46	2.38	891,86	1.21	-1.00	-1.00	-1.00	-1.00	-1.00	-1.00	0.00	0.00	0.00	0.00	16.43	18.99	19.06	19.07	19.07	0.00	360	25.97	101867.00	13.95	117850.00	25.00	0	25.97	14.02	25.00	500.00	0.50
7200	1970	1	1	2	0	0	0.00	0.00	0.00	0.00	0.00	999999	999999	203.97	0.50	869,05	1.66	1018,46	2.38	891,86	1.21	-1.00	-1.00	-1.00	-1.00	-1.00	-1.00	0.00	0.00	0.00	0.00	15.85	18.32	18.39	18.40	18.40	0.00	360	25.99	101865.00	14.02	119111.00	25.00	0	25.99	14.06	25.00	500.00	0.50
7200	1970	1	1	2	0	0	0.00	0.00	0.00	0.00	0.00	999999	999999	203.97	0.50	869,05	1.66	1018,46	2.38	891,86	1.21	-1.00	-1.00	-1.00	-1.00	-1.00	-1.00	0.00	0.00	0.00	0.00	15.75	18.19	18.26	18.27	18.28	0.00	360	26.00	101869.00	14.06	119026.00	25.00	0	26.00	14.08	25.00	500.00	0.50
7200	1970	1	1	2	0	0	0.00	0.00	0.00	0.00	0.00	999999	999999	203.97	0.50	869,05	1.66	1018,46	2.38	891,86	1.21	-1.00	-1.00	-1.00	-1.00	-1.00	-1.00	0.00	0.00	0.00	0.00	16.60	19.18	19.26	19.26	19.27	0.00	360	25.97	101869.00	14.05	118857.00	25.00	0	25.97	14.09	25.00	500.00	0.50
7200	1970	1	1	2	0	0	0.00	0.00	0.00	0.00	0.00	999999	999999	204.34	0.49	864,57	1.36	1011,55	2.04	888,07	1.03	-1.00	-1.00	-1.00	-1.00	-1.00	-1.00	0.00	0.00	0.00	0.00	17.17	19.84	19.92	19.93	19.93	0.00	360	26.00	101874.00	14.09	118183.00	25.00	0	26.00	14.10	25.00	500.00	0.50
7200	1970	1	1	2	0	0	0.00	0.00	0.00	0.00	0.00	999999	999999	204.34	0.49	864,57	1.36	1011,55	2.04	888,07	1.03	-1.00	-1.00	-1.00	-1.00	-1.00	-1.00	0.00	0.00	0.00	0.00	17.71	20.47	20.54	20.55	20.56	0.00	360	26.04	101869.00	14.14	118183.00	25.00	0	26.04	14.13	25.00	500.00	0.50
7200	1970	1	1	2	0	0	0.00	0.00	0.00	0.00	0.00	999999	999999	204.34	0.49	864,57	1.36	1011,55	2.04	888,07	1.03	-1.00	-1.00	-1.00	-1.00	-1.00	-1.00	0.00	0.00	0.00	0.00	17.09	19.75	19.83	19.83	19.84	0.00	360	26.06	101869.00	14.14	118688.00	25.00	0	26.06	14.11	25.00	500.00	0.50
7200	1970	1	1	2	0	0	0.00	0.00	0.00	0.00	0.00	999999	999999	204.34	0.49	864,57	1.36	1011,55	2.04	888,07	1.03	-1.00	-1.00	-1.00	-1.00	-1.00	-1.00	0.00	0.00	0.00	0.00	18.62	21.52	21.60	21.61	21.62	0.00	360	26.02	101872.00	14.20	117933.00	25.00	0	26.02	14.20	25.00	500.00	0.50
7200	1970	1	1	2	0	0	0.00	0.00	0.00	0.00	0.00	999999	999999	204.34	0.49	864,57	1.36	1011,55	2.04	888,07	1.03	-1.00	-1.00	-1.00	-1.00	-1.00	-1.00	0.00	0.00	0.00	0.00	16.81	19.42	19.50	19.50	19.51	0.00	360	25.99	101867.00	14.22	118435.00	25.00	0	25.99	14.25	25.00	500.00	0.50
7200	1970	1	1	2	0	0	0.00	0.00	0.00	0.00	0.00	999999	999999	204.34	0.49	864,57	1.36	1011,55	2.04	888,07	1.03	-1.00	-1.00	-1.00	-1.00	-1.00	-1.00	0.00	0.00	0.00	0.00	19.87	22.96	23.05	23.06	23.07	0.00	360	26.03	101871.00	14.22	118267.00	25.00	0	26.03	14.21	25.00	500.00	0.50
7200	1970	1	1	2	0	0	0.00	0.00	0.00	0.00	0.00	999999	999999	204.34	0.49	864,57	1.36	1011,55	2.04	888,07	1.03	-1.00	-1.00	-1.00	-1.00	-1.00	-1.00	0.00	0.00	0.00	0.00	19.77	22.84	22.93	22.94	22.94	0.00	360	26.07	101872.00	14.27	118267.00	25.00	0	26.07	14.24	25.00	500.00	0.50
7200	1970	1	1	2	0	0	0.00	0.00	0.00	0.00	0.00	999999	999999	204.34	0.49	864,57	1.36	1011,55	2.04	888,07	1.03	-1.00	-1.00	-1.00	-1.00	-1.00	-1.00	0.00	0.00	0.00	0.00	18.15	20.97	21.05	21.06	21.07	0.00	360	26.06	101872.00	14.32	117850.00	25.00	0	26.06	14.30	25.00	500.00	0.50
7200	1970	1	1	2	0	0	0.00	0.00	0.00	0.00	0.00	999999	999999	204.34	0.49	864,57	1.36	1011,55	2.04	888,07	1.03	-1.00	-1.00	-1.00	-1.00	-1.00	-1.00	0.00	0.00	0.00	0.00	16.30	18.84	18.91	18.92	18.92	0.00	360	26.07	101872.00	14.33	117518.00	25.00	0	26.07	14.31	25.00	500.00	0.50
7200	1970	1	1	2	0	0	0.00	0.00	0.00	0.00	0.00	999999	999999	204.34	0.49	864,57	1.36	1011,55	2.04	888,07	1.03	-1.00	-1.00	-1.00	-1.00	-1.00	-1.00	0.00	0.00	0.00	0.00	19.61	22.67	22.75	22.76	22.77	0.00	360	26.05	101874.00	14.42	116777.00	25.00	0	26.05	14.42	25.00	500.00	0.50
7200	1970	1	1	2	0	0	0.00	0.00	0.00	0.00	0.00	999999	999999	204.34	0.49	864,57	1.36	1011,55	2.04	888,07	1.03	-1.00	-1.00	-1.00	-1.00	-1.00	-1.00	0.00	0.00	0.00	0.00	16.38	18.93	19.00	19.01	19.02	0.00	360	26.09	101872.00	14.43	117187.00	25.00	0	26.09	14.40	25.00	500.00	0.50
7200	1970	1	1	2	0	0	0.00	0.00	0.00	0.00	0.00	999999	999999	206.49	0.75	860,55	1.10	1005,29	1.94	884,85	0.75	-1.00	-1.00	-1.00	-1.00	-1.00	-1.00	0.00	0.00	0.00	0.00	19.74	22.81	22.89	22.90	22.91	0.00	360	26.06	101871.00	14.44	117187.00	25.00	0	26.06	14.44	25.00	500.00	0.50
7200	1970	1	1	2	0	0	0.00	0.00	0.00	0.00	0.00	999999	999999	206.49	0.75	860,55	1.10	1005,29	1.94	884,85	0.75	-1.00	-1.00	-1.00	-1.00	-1.00	-1.00	0.00	0.00	0.00	0.00	17.28	19.96	20.04	20.05	20.05	0.00	360	25.98	101871.00	14.53	115885.00	25.00	0	25.98	14.58	25.00	500.00	0.50
7200	1970	1	1	2	0	0	0.00	0.00	0.00	0.00	0.00	999999	999999	206.49	0.75	860,55	1.10	1005,29	1.94	884,85	0.75	-1.00	-1.00	-1.00	-1.00	-1.00	-1.00	0.00	0.00	0.00	0.00	18.89	21.83	21.92	21.93	21.93	0.00	360	26.12	101867.00	14.54	115885.00	25.00	0	26.12	14.49	25.00	500.00	0.50
7200	1970	1	1	2	0	0	0.00	0.00	0.00	0.00	0.00	999999	999999	206.49	0.75	860,55	1.10	1005,29	1.94	884,85	0.75	-1.00	-1.00	-1.00	-1.00	-1.00	-1.00	0.00	0.00	0.00	0.00	18.89	21.83	21.92	21.93	21.93	0.00	360	26.13	101869.00	14.53	115885.00	25.00	0	26.13	14.49	25.00	500.00	0.50
7200	1970	1	1	2	0	0	0.00	0.00	0.00	0.00	0.00	999999	999999	206.49	0.75	860,55	1.10	1005,29	1.94	884,85	0.75	-1.00	-1.00	-1.00	-1.00	-1.00	-1.00	0.00	0.00	0.00	0.00	18.08	20.90	20.98	20.99	20.99	0.00	360	26.05	101872.00	14.69	116859.00	25.00	0	26.05	14.71	25.00	500.00	0.50
7200	1970	1	1	2	0	0	0.00	0.00	0.00	0.00	0.00	999999	999999	206.49	0.75	860,55	1.10	1005,29	1.94	884,85	0.75	-1.00	-1.00	-1.00	-1.00	-1.00	-1.00	0.00	0.00	0.00	0.00	19.95	23.06	23.14	23.15	23.16	0.00	360	25.96	101867.00	14.76	116614.00	25.00	0	25.96	14.83	25.00	500.00	0.50
7200	1970	1	1	2	0	0	0.00	0.00	0.00	0.00	0.00	999999	999999	206.49	0.75	860,55	1.10	1005,29	1.94	884,85	0.75	-1.00	-1.00	-1.00	-1.00	-1.00	-1.00	0.00	0.00	0.00	0.00	19.79	22.87	22.95	22.96	22.97	0.00	360	25.93	101867.00	14.90	117023.00	25.00	0	25.93	14.99	25.00	500.00	0.50
7200	1970	1	1	2	0	0	0.00	0.00	0.00	0.00	0.00	999999	999999	206.49	0.75	860,55	1.10	1005,29	1.94	884,85	0.75	-1.00	-1.00	-1.00	-1.00	-1.00	-1.00	0.00	0.00	0.00	0.00	16.49	19.05	19.12	19.13	19.14	0.00	360	26.05	101871.00	14.85	115405.00	25.00	0	26.05	14.84	25.00	500.00	0.50
7200	1970	1	1	2	0	0	0.00	0.00	0.00	0.00	0.00	999999	999999	206.49	0.75	860,55	1.10	1005,29	1.94	884,85	0.75	-1.00	-1.00	-1.00	-1.00	-1.00	-1.00	0.00	0.00	0.00	0.00	21.14	24.43	24.52	24.53	24.54	0.00	360	26.06	101865.00	14.96	114928.00	25.00	0	26.06	14.93	25.00	500.00	0.50
7200	1970	1	1	2	0	0	0.00	0.00	0.00	0.00	0.00	999999	999999	206.49	0.75	860,55	1.10	1005,29	1.94	884,85	0.75	-1.00	-1.00	-1.00	-1.00	-1.00	-1.00	0.00	0.00	0.00	0.00	22.76	26.30	26.40	26.41	26.42	0.00	360	26.04	101865.00	14.92	115166.00	25.00	0	26.04	14.92	25.00	500.00	0.50
7200	1970	1	1	2	0	0	0.00	0.00	0.00	0.00	0.00	999999	999999	206.49	0.75	860,55	1.10	1005,29	1.94	884,85	0.75	-1.00	-1.00	-1.00	-1.00	-1.00	-1.00	0.00	0.00	0.00	0.00	19.45	22.48	22.56	22.57	22.58	0.00	360	25.99	101863.00	15.01	116208.00	25.00	0	25.99	15.04	25.00	500.00	0.50
7200	1970	1	1	2	0	0	0.00	0.00	0.00	0.00	0.00	999999	999999	208.89	0.85	856,97	0.76	999,28	1.62	882,43	0.80	-1.00	-1.00	-1.00	-1.00	-1.00	-1.00	0.00	0.00	0.00	0.00	20.44	23.62	23.71	23.72	23.72	0.00	360	26.05	101861.00	15.02	116533.00	25.00	0	26.05	15.01	25.00	500.00	0.50
7200	1970	1	1	2	0	0	0.00	0.00	0.00	0.00	0.00	999999	999999	208.89	0.85	856,97	0.76	999,28	1.62	882,43	0.80	-1.00	-1.00	-1.00	-1.00	-1.00	-1.00	0.00	0.00	0.00	0.00	20.75	23.98	24.07	24.08	24.08	0.00	360	26.07	101861.00	15.03	115644.00	25.00	0	26.07	15.01	25.00	500.00	0.50
7200	1970	1	1	2	0	0	0.00	0.00	0.00	0.00	0.00	999999	999999	208.89	0.85	856,97	0.76	999,28	1.62	882,43	0.80	-1.00	-1.00	-1.00	-1.00	-1.00	-1.00	0.00	0.00	0.00	0.00	21.93	25.34	25.43	25.44	25.45	0.00	360	26.09	101859.00	15.01	115166.00	25.00	0	26.09	14.98	25.00	500.00	0.50
7200	1970	1	1	2	0	0	0.00	0.00	0.00	0.00	0.00	999999	999999	208.89	0.85	856,97	0.76	999,28	1.62	882,43	0.80	-1.00	-1.00	-1.00	-1.00	-1.00	-1.00	0.00	0.00	0.00	0.00	21.62	24.98	25.07	25.09	25.09	0.00	360	26.16	101859.00	15.10	114220.00	25.00	0	26.16	15.03	25.00	500.00	0.50
7200	1970	1	1	2	0	0	0.00	0.00	0.00	0.00	0.00	999999	999999	208.89	0.85	856,97	0.76	999,28	1.62	882,43	0.80	-1.00	-1.00	-1.00	-1.00	-1.00	-1.00	0.00	0.00	0.00	0.00	19.52	22.56	22.65	22.66	22.66	0.00	360	26.17	101861.00	15.03	114455.00	25.00	0	26.17	14.97	25.00	500.00	0.50
7200	1970	1	1	2	0	0	0.00	0.00	0.00	0.00	0.00	999999	999999	208.89	0.85	856,97	0.76	999,28	1.62	882,43	0.80	-1.00	-1.00	-1.00	-1.00	-1.00	-1.00	0.00	0.00	0.00	0.00	22.31	25.79	25.88	25.89	25.90	0.00	360	26.05	101859.00	15.12	113986.00	25.00	0	26.05	15.16	25.00	500.00	0.50
7200	1970	1	1	2	0	0	0.00	0.00	0.00	0.00	0.00	999999	999999	208.89	0.85	856,97	0.76	999,28	1.62	882,43	0.80	-1.00	-1.00	-1.00	-1.00	-1.00	-1.00	0.00	0.00	0.00	0.00	23.71	27.40	27.50	27.52	27.52	0.00	360	26.10	101857.00	15.21	114928.00	25.00	0	26.10	15.20	25.00	500.00	0.50
7200	1970	1	1	2	0	0	0.00	0.00	0.00	0.00	0.00	999999	999999	208.89	0.85	856,97	0.76	999,28	1.62	882,43	0.80	-1.00	-1.00	-1.00	-1.00	-1.00	-1.00	0.00	0.00	0.00	0.00	20.54	23.74	23.83	23.84	23.84	0.00	360	26.02	101861.00	15.30	114533.00	25.00	0	26.02	15.35	25.00	500.00	0.50
7200	1970	1	1	2	0	0	0.00	0.00	0.00	0.00	0.00	999999	999999	208.89	0.85	856,97	0.76	999,28	1.62	882,43	0.80	-1.00	-1.00	-1.00	-1.00	-1.00	-1.00	0.00	0.00	0.00	0.00	24.94	28.82	28.93	28.94	28.95	0.00	360	26.05	101861.00	15.36	115166.00	25.00	0	26.05	15.38	25.00	500.00	0.50
7200	1970	1	1	2	0	0	0.00	0.00	0.00	0.00	0.00	999999	999999	208.89	0.85	856,97	0.76	999,28	1.62	882,43	0.80	-1.00	-1.00	-1.00	-1.00	-1.00	-1.00	0.00	0.00	0.00	0.00	21.19	24.49	24.58	24.59	24.60	0.00	360	26.03	101859.00	15.38	114770.00	25.00	0	26.03	15.41	25.00	500.00	0.50
7200	1970	1	1	2	0	0	0.00	0.00	0.00	0.00	0.00	999999	999999	208.89	0.85	856,97	0.76	999,28	1.62	882,43	0.80	-1.00	-1.00	-1.00	-1.00	-1.00	-1.00	0.00	0.00	0.00	0.00	21.41	24.74	24.84	24.85	24.85	0.00	360	26.05	101859.00	15.43	114533.00	25.00	0	26.05	15.44	25.00	500.00	0.50
7200	1970	1	1	2	0	0	0.00	0.00	0.00	0.00	0.00	999999	999999	211.38	0.74	854,37	0.80	994,52	1.28	880,74	0.45	-1.00	-1.00	-1.00	-1.00	-1.00	-1.00	0.00	0.00	0.00	0.00	22.01	25.44	25.53	25.54	25.55	0.00	360	26.02	101861.00	15.48	115007.00	25.00	0	26.02	15.51	25.00	500.00	0.50
7200	1970	1	1	2	0	0	0.00	0.00	0.00	0.00	0.00	999999	999999	211.38	0.74	854,37	0.80	994,52	1.28	880,74	0.45	-1.00	-1.00	-1.00	-1.00	-1.00	-1.00	0.00	0.00	0.00	0.00	19.73	22.79	22.88	22.89	22.90	0.00	360	26.04	101857.00	15.48	114142.00	25.00	0	26.04	15.49	25.00	500.00	0.50
7200	1970	1	1	2	0	0	0.00	0.00	0.00	0.00	0.00	999999	999999	211.38	0.74	854,37	0.80	994,52	1.28	880,74	0.45	-1.00	-1.00	-1.00	-1.00	-1.00	-1.00	0.00	0.00	0.00	0.00	24.65	28.49	28.59	28.61	28.61	0.00	360	26.03	101859.00	15.56	114691.00	25.00	0	26.03	15.57	25.00	500.00	0.50
7200	1970	1	1	2	0	0	0.00	0.00	0.00	0.00	0.00	999999	999999	211.38	0.74	854,37	0.80	994,52	1.28	880,74	0.45	-1.00	-1.00	-1.00	-1.00	-1.00	-1.00	0.00	0.00	0.00	0.00	23.82	27.53	27.63	27.65	27.65	0.00	360	26.19	101853.00	15.48	113520.00	25.00	0	26.19	15.38	25.00	500.00	0.50
7200	1970	1	1	2	0	0	0.00	0.00	0.00	0.00	0.00	999999	999999	211.38	0.74	854,37	0.80	994,52	1.28	880,74	0.45	-1.00	-1.00	-1.00	-1.00	-1.00	-1.00	0.00	0.00	0.00	0.00	23.32	26.95	27.05	27.06	27.07	0.00	360	26.17	101851.00	15.49	113136.00	25.00	0	26.17	15.42	25.00	500.00	0.50
7200	1970	1	1	2	0	0	0.00	0.00	0.00	0.00	0.00	999999	999999	211.38	0.74	854,37	0.80	994,52	1.28	880,74	0.45	-1.00	-1.00	-1.00	-1.00	-1.00	-1.00	0.00	0.00	0.00	0.00	20.48	23.66	23.75	23.76	23.77	0.00	360	26.06	101847.00	15.55	112753.00	25.00	0	26.06	15.58	25.00	500.00	0.50
7200	1970	1	1	2	0	0	0.00	0.00	0.00	0.00	0.00	999999	999999	211.38	0.74	854,37	0.80	994,52	1.28	880,74	0.45	-1.00	-1.00	-1.00	-1.00	-1.00	-1.00	0.00	0.00	0.00	0.00	24.20	27.97	28.07	28.08	28.09	0.00	360	25.96	101843.00	15.69	113059.00	25.00	0	25.96	15.79	25.00	500.00	0.50
7200	1970	1	1	2	0	0	0.00	0.00	0.00	0.00	0.00	999999	999999	211.38	0.74	854,37	0.80	994,52	1.28	880,74	0.45	-1.00	-1.00	-1.00	-1.00	-1.00	-1.00	0.00	0.00	0.00	0.00	24.54	28.35	28.46	28.47	28.48	0.00	360	25.99	101845.00	15.74	113443.00	25.00	0	25.99	15.79	25.00	500.00	0.50
7200	1970	1	1	2	0	0	0.00	0.00	0.00	0.00	0.00	999999	999999	211.38	0.74	854,37	0.80	994,52	1.28	880,74	0.45	-1.00	-1.00	-1.00	-1.00	-1.00	-1.00	0.00	0.00	0.00	0.00	25.94	29.98	30.09	30.10	30.11	0.00	360	25.96	101845.00	15.78	112677.00	25.00	0	25.96	15.84	25.00	500.00	0.50
7200	1970	1	1	2	0	0	0.00	0.00	0.00	0.00	0.00	999999	999999	211.38	0.74	854,37	0.80	994,52	1.28	880,74	0.45	-1.00	-1.00	-1.00	-1.00	-1.00	-1.00	0.00	0.00	0.00	0.00	28.39	32.80	32.93	32.94	32.95	0.00	360	26.03	101849.00	15.82	113908.00	25.00	0	26.03	15.82	25.00	500.00	0.50
7200	1970	1	1	2	0	0	0.00	0.00	0.00	0.00	0.00	999999	999999	211.38	0.74	854,37	0.80	994,52	1.28	880,74	0.45	-1.00	-1.00	-1.00	-1.00	-1.00	-1.00	0.00	0.00	0.00	0.00	24.52	28.33	28.44	28.45	28.46	0.00	360	26.05	101851.00	15.82	114064.00	25.00	0	26.05	15.80	25.00	500.00	0.50
7200	1970	1	1	2	0	0	0.00	0.00	0.00	0.00	0.00	999999	999999	213.56	0.94	851,13	1.76	988,79	1.95	878,31	1.18	-1.00	-1.00	-1.00	-1.00	-1.00	-1.00	0.00	0.00	0.00	0.00	21.12	24.41	24.50	24.51	24.52	0.00	360	26.13	101845.00	15.78	113598.00	25.00	0	26.13	15.71	25.00	500.00	0.50
7200	1970	1	1	2	0	0	0.00	0.00	0.00	0.00	0.00	999999	999999	213.56	0.94	851,13	1.76	988,79	1.95	878,31	1.18	-1.00	-1.00	-1.00	-1.00	-1.00	-1.00	0.00	0.00	0.00	0.00	21.86	25.26	25.36	25.37	25.37	0.00	360	26.16	101847.00	15.80	113366.00	25.00	0	26.16	15.72	25.00	500.00	0.50
7200	1970	1	1	2	0	0	0.00	0.00	0.00	0.00	0.00	999999	999999	213.56	0.94	851,13	1.76	988,79	1.95	878,31	1.18	-1.00	-1.00	-1.00	-1.00	-1.00	-1.00	0.00	0.00	0.00	0.00	22.06	25.49	25.59	25.60	25.61	0.00	360	26.07	101849.00	15.88	113059.00	25.00	0	26.07	15.88	25.00	500.00	0.50
7200	1970	1	1	2	0	0	0.00	0.00	0.00	0.00	0.00	999999	999999	213.56	0.94	851,13	1.76	988,79	1.95	878,31	1.18	-1.00	-1.00	-1.00	-1.00	-1.00	-1.00	0.00	0.00	0.00	0.00	23.43	27.07	27.18	27.19	27.20	0.00	360	26.08	101849.00	15.87	111176.00	25.00	0	26.08	15.87	25.00	500.00	0.50
7200	1970	1	1	2	0	0	0.00	0.00	0.00	0.00	0.00	999999	999999	213.56	0.94	851,13	1.76	988,79	1.95	878,31	1.18	-1.00	-1.00	-1.00	-1.00	-1.00	-1.00	0.00	0.00	0.00	0.00	23.12	26.72	26.82	26.83	26.84	0.00	360	25.99	101849.00	15.91	110880.00	25.00	0	25.99	15.97	25.00	500.00	0.50
7200	1970	1	1	2	0	0	0.00	0.00	0.00	0.00	0.00	999999	999999	213.56	0.94	851,13	1.76	988,79	1.95	878,31	1.18	-1.00	-1.00	-1.00	-1.00	-1.00	-1.00	0.00	0.00	0.00	0.00	22.24	25.70	25.80	25.81	25.81	0.00	360	25.98	101849.00	16.03	112147.00	25.00	0	25.98	16.09	25.00	500.00	0.50
7200	1970	1	1	2	0	0	0.00	0.00	0.00	0.00	0.00	999999	999999	213.56	0.94	851,13	1.76	988,79	1.95	878,31	1.18	-1.00	-1.00	-1.00	-1.00	-1.00	-1.00	0.00	0.00	0.00	0.00	24.36	28.15	28.26	28.27	28.28	0.00	360	25.96	101849.00	16.08	111250.00	25.00	0	25.96	16.15	25.00	500.00	0.50
7200	1970	1	1	2	0	0	0.00	0.00	0.00	0.00	0.00	999999	999999	213.56	0.94	851,13	1.76	988,79	1.95	878,31	1.18	-1.00	-1.00	-1.00	-1.00	-1.00	-1.00	0.00	0.00	0.00	0.00	20.87	24.12	24.21	24.22	24.23	0.00	360	26.00	101851.00	16.04	110807.00	25.00	0	26.00	16.06	25.00	500.00	0.50
7200	1970	1	1	2	0	0	0.00	0.00	0.00	0.00	0.00	999999	999999	213.56	0.94	851,13	1.76	988,79	1.95	878,31	1.18	-1.00	-1.00	-1.00	-1.00	-1.00	-1.00	0.00	0.00	0.00	0.00	20.75	23.98	24.07	24.08	24.08	0.00	360	26.02	101853.00	16.04	112374.00	25.00	0	26.02	16.04	25.00	500.00	0.50
7200	1970	1	1	2	0	0	0.00	0.00	0.00	0.00	0.00	999999	999999	213.56	0.94	851,13	1.76	988,79	1.95	878,31	1.18	-1.00	-1.00	-1.00	-1.00	-1.00	-1.00	0.00	0.00	0.00	0.00	24.42	28.21	28.32	28.33	28.34	0.00	360	26.00	101851.00	16.09	111847.00	25.00	0	26.00	16.10	25.00	500.00	0.50
7200	1970	1	1	2	0	0	0.00	0.00	0.00	0.00	0.00	999999	999999	213.56	0.94	851,13	1.76	988,79	1.95	878,31	1.18	-1.00	-1.00	-1.00	-1.00	-1.00	-1.00	0.00	0.00	0.00	0.00	20.34	23.50	23.59	23.60	23.61	0.00	360	25.90	101853.00	16.18	111997.00	25.00	0	25.90	16.27	25.00	500.00	0.50
7200	1970	1	1	2	0	0	0.00	0.00	0.00	0.00	0.00	999999	999999	215.08	0.47	847,82	0.71	983,66	1.39	875,69	0.72	-1.00	-1.00	-1.00	-1.00	-1.00	-1.00	0.00	0.00	0.00	0.00	25.03	28.93	29.04	29.05	29.06	0.00	360	25.97	101849.00	16.22	111847.00	25.00	0	25.97	16.23	25.00	500.00	0.50
7200	1970	1	1	2	0	0	0.00	0.00	0.00	0.00	0.00	999999	999999	215.08	0.47	847,82	0.71	983,66	1.39	875,69	0.72	-1.00	-1.00	-1.00	-1.00	-1.00	-1.00	0.00	0.00	0.00	0.00	23.00	26.58	26.68	26.69	26.70	0.00	360	25.95	101847.00	16.24	111772.00	25.00	0	25.95	16.27	25.00	500.00	0.50
7200	1970	1	1	2	0	0	0.00	0.00	0.00	0.00	0.00	999999	999999	215.08	0.47	847,82	0.71	983,66	1.39	875,69	0.72	-1.00	-1.00	-1.00	-1.00	-1.00	-1.00	0.00	0.00	0.00	0.00	24.55	28.37	28.47	28.49	28.49	0.00	360	26.00	101855.00	16.20	112906.00	25.00	0	26.00	16.18	25.00	500.00	0.50
7200	1970	1	1	2	0	0	0.00	0.00	0.00	0.00	0.00	999999	999999	215.08	0.47	847,82	0.71	983,66	1.39	875,69	0.72	-1.00	-1.00	-1.00	-1.00	-1.00	-1.00	0.00	0.00	0.00	0.00	25.24	29.16	29.27	29.28	29.29	0.00	360	26.00	101849.00	16.27	111997.00	25.00	0	26.00	16.26	25.00	500.00	0.50
7200	1970	1	1	2	0	0	0.00	0.00	0.00	0.00	0.00	999999	999999	215.08	0.47	847,82	0.71	983,66	1.39	875,69	0.72	-1.00	-1.00	-1.00	-1.00	-1.00	-1.00	0.00	0.00	0.00	0.00	20.48	23.67	23.76	23.77	23.77	0.00	360	25.98	101855.00	16.25	111102.00	25.00	0	25.98	16.25	25.00	500.00	0.50
7200	1970	1	1	2	0	0	0.00	0.00	0.00	0.00	0.00	999999	999999	215.08	0.47	847,82	0.71	983,66	1.39	875,69	0.72	-1.00	-1.00	-1.00	-1.00	-1.00	-1.00	0.00	0.00	0.00	0.00	22.11	25.55	25.64	25.65	25.66	0.00	360	25.92	101851.00	16.31	110807.00	25.00	0	25.92	16.36	25.00	500.00	0.50
7200	1970	1	1	2	0	0	0.00	0.00	0.00	0.00	0.00	999999	999999	215.08	0.47	847,82	0.71	983,66	1.39	875,69	0.72	-1.00	-1.00	-1.00	-1.00	-1.00	-1.00	0.00	0.00	0.00	0.00	25.42	29.38	29.50	29.51	29.52	0.00	360	25.84	101851.00	16.43	111028.00	25.00	0	25.84	16.53	25.00	500.00	0.50
7200	1970	1	1	2	0	0	0.00	0.00	0.00	0.00	0.00	999999	999999	215.08	0.47	847,82	0.71	983,66	1.39	875,69	0.72	-1.00	-1.00	-1.00	-1.00	-1.00	-1.00	0.00	0.00	0.00	0.00	25.26	29.19	29.30	29.31	29.32	0.00	360	25.91	101855.00	16.36	111622.00	25.00	0	25.91	16.39	25.00	500.00	0.50
7200	1970	1	1	2	0	0	0.00	0.00	0.00	0.00	0.00	999999	999999	215.08	0.47	847,82	0.71	983,66	1.39	875,69	0.72	-1.00	-1.00	-1.00	-1.00	-1.00	-1.00	0.00	0.00	0.00	0.00	25.78	29.79	29.91	29.92	29.93	0.00	360	25.89	101853.00	16.42	110954.00	25.00	0	25.89	16.46	25.00	500.00	0.50
7200	1970	1	1	2	0	0	0.00	0.00	0.00	0.00	0.00	999999	999999	215.08	0.47	847,82	0.71	983,66	1.39	875,69	0.72	-1.00	-1.00	-1.00	-1.00	-1.00	-1.00	0.00	0.00	0.00	0.00	25.61	29.60	29.71	29.72	29.73	0.00	360	25.86	101855.00	16.47	111176.00	25.00	0	25.86	16.53	25.00	500.00	0.50
7200	1970	1	1	2	0	0	0.00	0.00	0.00	0.00	0.00	999999	999999	215.08	0.47	847,82	0.71	983,66	1.39	875,69	0.72	-1.00	-1.00	-1.00	-1.00	-1.00	-1.00	0.00	0.00	0.00	0.00	25.72	29.73	29.84	29.85	29.86	0.00	360	25.90	101861.00	16.49	111772.00	25.00	0	25.90	16.50	25.00	500.00	0.50
7200	1970	1	1	2	0	0	0.00	0.00	0.00	0.00	0.00	999999	999999	216.61	0.85	844,81	0.89	979,2	1.36	873,75	0.44	-1.00	-1.00	-1.00	-1.00	-1.00	-1.00	0.00	0.00	0.00	0.00	24.01	27.75	27.85	27.87	27.87	0.00	360	25.92	101859.00	16.45	111399.00	25.00	0	25.92	16.44	25.00	500.00	0.50
7200	1970	1	1	2	0	0	0.00	0.00	0.00	0.00	0.00	999999	999999	216.61	0.85	844,81	0.89	979,2	1.36	873,75	0.44	-1.00	-1.00	-1.00	-1.00	-1.00	-1.00	0.00	0.00	0.00	0.00	24.55	28.36	28.47	28.48	28.49	0.00	360	25.92	101861.00	16.50	110880.00	25.00	0	25.92	16.50	25.00	500.00	0.50
7200	1970	1	1	2	0	0	0.00	0.00	0.00	0.00	0.00	999999	999999	216.61	0.85	844,81	0.89	979,2	1.36	873,75	0.44	-1.00	-1.00	-1.00	-1.00	-1.00	-1.00	0.00	0.00	0.00	0.00	24.00	27.73	27.83	27.85	27.85	0.00	360	25.96	101863.00	16.50	112298.00	25.00	0	25.96	16.47	25.00	500.00	0.50
7200	1970	1	1	2	0	0	0.00	0.00	0.00	0.00	0.00	999999	999999	216.61	0.85	844,81	0.89	979,2	1.36	873,75	0.44	-1.00	-1.00	-1.00	-1.00	-1.00	-1.00	0.00	0.00	0.00	0.00	27.47	31.75	31.87	31.88	31.89	0.00	360	25.96	101863.00	16.50	111697.00	25.00	0	25.96	16.47	25.00	500.00	0.50
7200	1970	1	1	2	0	0	0.00	0.00	0.00	0.00	0.00	999999	999999	216.61	0.85	844,81	0.89	979,2	1.36	873,75	0.44	-1.00	-1.00	-1.00	-1.00	-1.00	-1.00	0.00	0.00	0.00	0.00	21.12	24.40	24.50	24.51	24.51	0.00	360	25.92	101865.00	16.55	111697.00	25.00	0	25.92	16.56	25.00	500.00	0.50
7200	1970	1	1	2	0	0	0.00	0.00	0.00	0.00	0.00	999999	999999	216.61	0.85	844,81	0.89	979,2	1.36	873,75	0.44	-1.00	-1.00	-1.00	-1.00	-1.00	-1.00	0.00	0.00	0.00	0.00	24.69	28.52	28.63	28.64	28.65	0.00	360	25.90	101861.00	16.60	110149.00	25.00	0	25.90	16.62	25.00	500.00	0.50
7200	1970	1	1	2	0	0	0.00	0.00	0.00	0.00	0.00	999999	999999	216.61	0.85	844,81	0.89	979,2	1.36	873,75	0.44	-1.00	-1.00	-1.00	-1.00	-1.00	-1.00	0.00	0.00	0.00	0.00	22.44	25.93	26.02	26.04	26.04	0.00	360	25.96	101859.00	16.54	110076.00	25.00	0	25.96	16.51	25.00	500.00	0.50
7200	1970	1	1	2	0	0	0.00	0.00	0.00	0.00	0.00	999999	999999	216.61	0.85	844,81	0.89	979,2	1.36	873,75	0.44	-1.00	-1.00	-1.00	-1.00	-1.00	-1.00	0.00	0.00	0.00	0.00	24.94	28.82	28.93	28.94	28.95	0.00	360	26.03	101861.00	16.51	110221.00	25.00	0	26.03	16.44	25.00	500.00	0.50
7200	1970	1	1	2	0	0	0.00	0.00	0.00	0.00	0.00	999999	999999	216.61	0.85	844,81	0.89	979,2	1.36	873,75	0.44	-1.00	-1.00	-1.00	-1.00	-1.00	-1.00	0.00	0.00	0.00	0.00	24.43	28.23	28.34	28.35	28.36	0.00	360	26.03	101859.00	16.56	110807.00	25.00	0	26.03	16.50	25.00	500.00	0.50
7200	1970	1	1	2	0	0	0.00	0.00	0.00	0.00	0.00	999999	999999	216.61	0.85	844,81	0.89	979,2	1.36	873,75	0.44	-1.00	-1.00	-1.00	-1.00	-1.00	-1.00	0.00	0.00	0.00	0.00	25.79	29.80	29.91	29.92	29.93	0.00	360	25.97	101855.00	16.57	110367.00	25.00	0	25.97	16.57	25.00	500.00	0.50
7200	1970	1	1	2	0	0	0.00	0.00	0.00	0.00	0.00	999999	999999	216.61	0.85	844,81	0.89	979,2	1.36	873,75	0.44	-1.00	-1.00	-1.00	-1.00	-1.00	-1.00	0.00	0.00	0.00	0.00	27.97	32.33	32.45	32.46	32.47	0.00	360	26.02	101857.00	16.56	110807.00	25.00	0	26.02	16.52	25.00	500.00	0.50
7200	1970	1	1	2	0	0	0.00	0.00	0.00	0.00	0.00	999999	999999	217.50	0.72	841,72	0.74	974,19	1.41	871,49	0.60	-1.00	-1.00	-1.00	-1.00	-1.00	-1.00	0.00	0.00	0.00	0.00	25.52	29.49	29.60	29.62	29.62	0.00	360	26.00	101857.00	16.54	110003.00	25.00	0	26.00	16.53	25.00	500.00	0.50
7200	1970	1	1	2	0	0	0.00	0.00	0.00	0.00	0.00	999999	999999	217.50	0.72	841,72	0.74	974,19	1.41	871,49	0.60	-1.00	-1.00	-1.00	-1.00	-1.00	-1.00	0.00	0.00	0.00	0.00	26.66	30.81	30.92	30.93	30.94	0.00	360	26.01	101855.00	16.60	109211.00	25.00	0	26.01	16.58	25.00	500.00	0.50
7200	1970	1	1	2	0	0	0.00	0.00	0.00	0.00	0.00	999999	999999	217.50	0.72	841,72	0.74	974,19	1.41	871,49	0.60	-1.00	-1.00	-1.00	-1.00	-1.00	-1.00	0.00	0.00	0.00	0.00	23.55	27.21	27.31	27.33	27.33	0.00	360	26.03	101859.00	16.60	109140.00	25.00	0	26.03	16.57	25.00	500.00	0.50
7200	1970	1	1	2	0	0	0.00	0.00	0.00	0.00	0.00	999999	999999	217.50	0.72	841,72	0.74	974,19	1.41	871,49	0.60	-1.00	-1.00	-1.00	-1.00	-1.00	-1.00	0.00	0.00	0.00	0.00	24.43	28.23	28.33	28.35	28.35	0.00	360	25.97	101855.00	16.67	110294.00	25.00	0	25.97	16.69	25.00	500.00	0.50
7200	1970	1	1	2	0	0	0.00	0.00	0.00	0.00	0.00	999999	999999	217.50	0.72	841,72	0.74	974,19	1.41	871,49	0.60	-1.00	-1.00	-1.00	-1.00	-1.00	-1.00	0.00	0.00	0.00	0.00	25.16	29.07	29.18	29.20	29.20	0.00	360	25.96	101853.00	16.73	109714.00	25.00	0	25.96	16.75	25.00	500.00	0.50
7200	1970	1	1	2	0	0	0.00	0.00	0.00	0.00	0.00	999999	999999	217.50	0.72	841,72	0.74	974,19	1.41	871,49	0.60	-1.00	-1.00	-1.00	-1.00	-1.00	-1.00	0.00	0.00	0.00	0.00	25.98	30.02	30.14	30.15	30.16	0.00	360	25.97	101855.00	16.69	109858.00	25.00	0	25.97	16.70	25.00	500.00	0.50
7200	1970	1	1	2	0	0	0.00	0.00	0.00	0.00	0.00	999999	999999	217.50	0.72	841,72	0.74	974,19	1.41	871,49	0.60	-1.00	-1.00	-1.00	-1.00	-1.00	-1.00	0.00	0.00	0.00	0.00	25.43	29.38	29.49	29.50	29.51	0.00	360	25.98	101855.00	16.70	109498.00	25.00	0	25.98	16.71	25.00	500.00	0.50
7200	1970	1	1	2	0	0	0.00	0.00	0.00	0.00	0.00	999999	999999	217.50	0.72	841,72	0.74	974,19	1.41	871,49	0.60	-1.00	-1.00	-1.00	-1.00	-1.00	-1.00	0.00	0.00	0.00	0.00	27.09	31.30	31.42	31.43	31.44	0.00	360	26.00	101857.00	16.71	110513.00	25.00	0	26.00	16.70	25.00	500.00	0.50
7200	1970	1	1	2	0	0	0.00	0.00	0.00	0.00	0.00	999999	999999	217.50	0.72	841,72	0.74	974,19	1.41	871,49	0.60	-1.00	-1.00	-1.00	-1.00	-1.00	-1.00	0.00	0.00	0.00	0.00	24.80	28.66	28.77	28.78	28.79	0.00	360	26.03	101855.00	16.68	109355.00	25.00	0	26.03	16.65	25.00	500.00	0.50
7200	1970	1	1	2	0	0	0.00	0.00	0.00	0.00	0.00	999999	999999	217.50	0.72	841,72	0.74	974,19	1.41	871,49	0.60	-1.00	-1.00	-1.00	-1.00	-1.00	-1.00	0.00	0.00	0.00	0.00	28.83	33.31	33.44	33.45	33.46	0.00	360	26.06	101855.00	16.68	108926.00	25.00	0	26.06	16.63	25.00	500.00	0.50
7200	1970	1	1	2	0	0	0.00	0.00	0.00	0.00	0.00	999999	999999	217.50	0.72	841,72	0.74	974,19	1.41	871,49	0.60	-1.00	-1.00	-1.00	-1.00	-1.00	-1.00	0.00	0.00	0.00	0.00	23.08	26.67	26.77	26.79	26.79	0.00	360	26.04	101857.00	16.68	108360.00	25.00	0	26.04	16.66	25.00	500.00	0.50
7200	1970	1	1	2	0	0	0.00	0.00	0.00	0.00	0.00	999999	999999	217.90	0.59	839,47	1.62	972,03	7.35	869,08	1.36	-1.00	-1.00	-1.00	-1.00	-1.00	-1.00	0.00	0.00	0.00	0.00	26.68	30.83	30.94	30.96	30.96	0.00	360	26.01	101857.00	16.71	107108.00	25.00	0	26.01	16.72	25.00	500.00	0.50
7200	1970	1	1	2	0	0	0.00	0.00	0.00	0.00	0.00	999999	999999	217.90	0.59	839,47	1.62	972,03	7.35	869,08	1.36	-1.00	-1.00	-1.00	-1.00	-1.00	-1.00	0.00	0.00	0.00	0.00	24.63	28.46	28.56	28.58	28.58	0.00	360	26.11	101857.00	16.69	106222.00	25.00	0	26.11	16.62	25.00	500.00	0.50
7200	1970	1	1	2	0	0	0.00	0.00	0.00	0.00	0.00	999999	999999	217.90	0.59	839,47	1.62	972,03	7.35	869,08	1.36	-1.00	-1.00	-1.00	-1.00	-1.00	-1.00	0.00	0.00	0.00	0.00	23.92	27.64	27.75	27.76	27.77	0.00	360	26.11	101863.00	16.74	105417.00	25.00	0	26.11	16.68	25.00	500.00	0.50
7200	1970	1	1	2	0	0	0.00	0.00	0.00	0.00	0.00	999999	999999	217.90	0.59	839,47	1.62	972,03	7.35	869,08	1.36	-1.00	-1.00	-1.00	-1.00	-1.00	-1.00	0.00	0.00	0.00	0.00	22.15	25.60	25.70	25.71	25.71	0.00	360	26.04	101861.00	16.72	104558.00	25.00	0	26.04	16.73	25.00	500.00	0.50
7200	1970	1	1	2	0	0	0.00	0.00	0.00	0.00	0.00	999999	999999	217.90	0.59	839,47	1.62	972,03	7.35	869,08	1.36	-1.00	-1.00	-1.00	-1.00	-1.00	-1.00	0.00	0.00	0.00	0.00	29.12	33.65	33.78	33.79	33.80	0.00	360	25.94	101863.00	16.84	106155.00	25.00	0	25.94	16.93	25.00	500.00	0.50
7200	1970	1	1	2	0	0	0.00	0.00	0.00	0.00	0.00	999999	999999	217.90	0.59	839,47	1.62	972,03	7.35	869,08	1.36	-1.00	-1.00	-1.00	-1.00	-1.00	-1.00	0.00	0.00	0.00	0.00	30.22	34.92	35.05	35.06	35.07	0.00	360	25.89	101859.00	16.89	105885.00	25.00	0	25.89	17.00	25.00	500.00	0.50
7200	1970	1	1	2	0	0	0.00	0.00	0.00	0.00	0.00	999999	999999	217.90	0.59	839,47	1.62	972,03	7.35	869,08	1.36	-1.00	-1.00	-1.00	-1.00	-1.00	-1.00	0.00	0.00	0.00	0.00	23.84	27.55	27.65	27.66	27.67	0.00	360	25.88	101853.00	16.94	105484.00	25.00	0	25.88	17.03	25.00	500.00	0.50
7200	1970	1	1	2	0	0	0.00	0.00	0.00	0.00	0.00	999999	999999	217.90	0.59	839,47	1.62	972,03	7.35	869,08	1.36	-1.00	-1.00	-1.00	-1.00	-1.00	-1.00	0.00	0.00	0.00	0.00	28.04	32.40	32.52	32.53	32.54	0.00	360	25.94	101855.00	16.92	106358.00	25.00	0	25.94	16.94	25.00	500.00	0.50
7200	1970	1	1	2	0	0	0.00	0.00	0.00	0.00	0.00	999999	999999	217.90	0.59	839,47	1.62	972,03	7.35	869,08	1.36	-1.00	-1.00	-1.00	-1.00	-1.00	-1.00	0.00	0.00	0.00	0.00	24.54	28.35	28.46	28.47	28.48	0.00	360	25.99	101853.00	16.90	106971.00	25.00	0	25.99	16.88	25.00	500.00	0.50
7200	1970	1	1	2	0	0	0.00	0.00	0.00	0.00	0.00	999999	999999	217.90	0.59	839,47	1.62	972,03	7.35	869,08	1.36	-1.00	-1.00	-1.00	-1.00	-1.00	-1.00	0.00	0.00	0.00	0.00	24.65	28.49	28.60	28.61	28.62	0.00	360	25.99	101855.00	16.91	106971.00	25.00	0	25.99	16.89	25.00	500.00	0.50
7200	1970	1	1	2	0	0	0.00	0.00	0.00	0.00	0.00	999999	999999	217.90	0.59	839,47	1.62	972,03	7.35	869,08	1.36	-1.00	-1.00	-1.00	-1.00	-1.00	-1.00	0.00	0.00	0.00	0.00	24.27	28.05	28.15	28.17	28.17	0.00	360	25.98	101857.00	16.85	106020.00	25.00	0	25.98	16.85	25.00	500.00	0.50
7200	1970	1	1	2	0	0	0.00	0.00	0.00	0.00	0.00	999999	999999	218.74	0.61	855,24	2.17	1039,11	9.07	884,9	2.94	-1.00	-1.00	-1.00	-1.00	-1.00	-1.00	0.00	0.00	0.00	0.00	26.91	31.10	31.22	31.23	31.24	0.00	360	25.99	101851.00	16.89	105218.00	25.00	0	25.99	16.88	25.00	500.00	0.50
7200	1970	1	1	2	0	0	0.00	0.00	0.00	0.00	0.00	999999	999999	218.74	0.61	855,24	2.17	1039,11	9.07	884,9	2.94	-1.00	-1.00	-1.00	-1.00	-1.00	-1.00	0.00	0.00	0.00	0.00	28.45	32.87	33.00	33.01	33.02	0.00	360	26.00	101857.00	16.95	106766.00	25.00	0	26.00	16.94	25.00	500.00	0.50
7200	1970	1	1	2	0	0	0.00	0.00	0.00	0.00	0.00	999999	999999	218.74	0.61	855,24	2.17	1039,11	9.07	884,9	2.94	-1.00	-1.00	-1.00	-1.00	-1.00	-1.00	0.00	0.00	0.00	0.00	23.17	26.77	26.88	26.89	26.89	0.00	360	26.07	101855.00	16.81	106087.00	25.00	0	26.07	16.75	25.00	500.00	0.50
7200	1970	1	1	2	0	0	0.00	0.00	0.00	0.00	0.00	999999	999999	218.74	0.61	855,24	2.17	1039,11	9.07	884,9	2.94	-1.00	-1.00	-1.00	-1.00	-1.00	-1.00	0.00	0.00	0.00	0.00	28.17	32.55	32.68	32.69	32.70	0.00	360	26.03	101853.00	16.92	106971.00	25.00	0	26.03	16.90	25.00	500.00	0.50
7200	1970	1	1	2	0	0	0.00	0.00	0.00	0.00	0.00	999999	999999	218.74	0.61	855,24	2.17	1039,11	9.07	884,9	2.94	-1.00	-1.00	-1.00	-1.00	-1.00	-1.00	0.00	0.00	0.00	0.00	25.40	29.35	29.46	29.48	29.49	0.00	360	25.98	101851.00	16.93	106903.00	25.00	0	25.98	16.95	25.00	500.00	0.50
7200	1970	1	1	2	0	0	0.00	0.00	0.00	0.00	0.00	999999	999999	218.74	0.61	855,24	2.17	1039,11	9.07	884,9	2.94	-1.00	-1.00	-1.00	-1.00	-1.00	-1.00	0.00	0.00	0.00	0.00	27.95	32.30	32.42	32.44	32.45	0.00	360	25.95	101849.00	16.98	107040.00	25.00	0	25.95	17.02	25.00	500.00	0.50
7200	1970	1	1	2	0	0	0.00	0.00	0.00	0.00	0.00	999999	999999	218.74	0.61	855,24	2.17	1039,11	9.07	884,9	2.94	-1.00	-1.00	-1.00	-1.00	-1.00	-1.00	0.00	0.00	0.00	0.00	24.61	28.43	28.54	28.55	28.56	0.00	360	25.95	101851.00	16.95	106698.00	25.00	0	25.95	16.98	25.00	500.00	0.50
7200	1970	1	1	2	0	0	0.00	0.00	0.00	0.00	0.00	999999	999999	218.74	0.61	855,24	2.17	1039,11	9.07	884,9	2.94	-1.00	-1.00	-1.00	-1.00	-1.00	-1.00	0.00	0.00	0.00	0.00	22.87	26.43	26.53	26.54	26.54	0.00	360	25.94	101855.00	17.03	107108.00	25.00	0	25.94	17.07	25.00	500.00	0.50
7200	1970	1	1	2	0	0	0.00	0.00	0.00	0.00	0.00	999999	999999	218.74	0.61	855,24	2.17	1039,11	9.07	884,9	2.94	-1.00	-1.00	-1.00	-1.00	-1.00	-1.00	0.00	0.00	0.00	0.00	26.14	30.21	30.32	30.34	30.34	0.00	360	25.95	101855.00	17.03	106493.00	25.00	0	25.95	17.05	25.00	500.00	0.50
7200	1970	1	1	2	0	0	0.00	0.00	0.00	0.00	0.00	999999	999999	218.74	0.61	855,24	2.17	1039,11	9.07	884,9	2.94	-1.00	-1.00	-1.00	-1.00	-1.00	-1.00	0.00	0.00	0.00	0.00	26.15	30.21	30.33	30.34	30.35	0.00	360	26.06	101851.00	16.98	106971.00	25.00	0	26.06	16.91	25.00	500.00	0.50
7200	1970	1	1	2	0	0	0.00	0.00	0.00	0.00	0.00	999999	999999	218.74	0.61	855,24	2.17	1039,11	9.07	884,9	2.94	-1.00	-1.00	-1.00	-1.00	-1.00	-1.00	0.00	0.00	0.00	0.00	23.23	26.84	26.94	26.95	26.96	0.00	360	26.05	101853.00	16.95	106561.00	25.00	0	26.05	16.91	25.00	500.00	0.50
7200	1970	1	1	2	0	0	0.00	0.00	0.00	0.00	0.00	999999	999999	219.11	0.51	851,21	1.04	1034,94	1.49	881,96	0.76	-1.00	-1.00	-1.00	-1.00	-1.00	-1.00	0.00	0.00	0.00	0.00	21.71	25.09	25.18	25.19	25.20	0.00	360	25.97	101845.00	17.03	106087.00	25.00	0	25.97	17.06	25.00	500.00	0.50
7200	1970	1	1	2	0	0	0.00	0.00	0.00	0.00	0.00	999999	999999	219.11	0.51	851,21	1.04	1034,94	1.49	881,96	0.76	-1.00	-1.00	-1.00	-1.00	-1.00	-1.00	0.00	0.00	0.00	0.00	23.35	26.98	27.08	27.09	27.10	0.00	360	25.96	101841.00	17.05	106222.00	25.00	0	25.96	17.08	25.00	500.00	0.50
7200	1970	1	1	2	0	0	0.00	0.00	0.00	0.00	0.00	999999	999999	219.11	0.51	851,21	1.04	1034,94	1.49	881,96	0.76	-1.00	-1.00	-1.00	-1.00	-1.00	-1.00	0.00	0.00	0.00	0.00	26.57	30.71	30.82	30.84	30.84	0.00	360	25.96	101843.00	17.07	106290.00	25.00	0	25.96	17.09	25.00	500.00	0.50
7200	1970	1	1	2	0	0	0.00	0.00	0.00	0.00	0.00	999999	999999	219.11	0.51	851,21	1.04	1034,94	1.49	881,96	0.76	-1.00	-1.00	-1.00	-1.00	-1.00	-1.00	0.00	0.00	0.00	0.00	27.86	32.19	32.31	32.33	32.33	0.00	360	25.93	101839.00	17.10	107040.00	25.00	0	25.93	17.14	25.00	500.00	0.50
7200	1970	1	1	2	0	0	0.00	0.00	0.00	0.00	0.00	999999	999999	219.11	0.51	851,21	1.04	1034,94	1.49	881,96	0.76	-1.00	-1.00	-1.00	-1.00	-1.00	-1.00	0.00	0.00	0.00	0.00	22.67	26.20	26.30	26.31	26.32	0.00	360	25.90	101843.00	17.10	105818.00	25.00	0	25.90	17.16	25.00	500.00	0.50
7200	1970	1	1	2	0	0	0.00	0.00	0.00	0.00	0.00	999999	999999	219.11	0.51	851,21	1.04	1034,94	1.49	881,96	0.76	-1.00	-1.00	-1.00	-1.00	-1.00	-1.00	0.00	0.00	0.00	0.00	24.02	27.76	27.86	27.87	27.88	0.00	360	25.92	101843.00	17.20	103972.00	25.00	0	25.92	17.23	25.00	500.00	0.50
7200	1970	1	1	2	0	0	0.00	0.00	0.00	0.00	0.00	999999	999999	219.11	0.51	851,21	1.04	1034,94	1.49	881,96	0.76	-1.00	-1.00	-1.00	-1.00	-1.00	-1.00	0.00	0.00	0.00	0.00	23.63	27.30	27.41	27.42	27.43	0.00	360	25.87	101839.00	17.15	106087.00	25.00	0	25.87	17.21	25.00	500.00	0.50
7200	1970	1	1	2	0	0	0.00	0.00	0.00	0.00	0.00	999999	999999	219.11	0.51	851,21	1.04	1034,94	1.49	881,96	0.76	-1.00	-1.00	-1.00	-1.00	-1.00	-1.00	0.00	0.00	0.00	0.00	27.76	32.08	32.20	32.22	32.22	0.00	360	25.80	101837.00	17.22	105617.00	25.00	0	25.80	17.32	25.00	500.00	0.50
7200	1970	1	1	2	0	0	0.00	0.00	0.00	0.00	0.00	999999	999999	219.11	0.51	851,21	1.04	1034,94	1.49	881,96	0.76	-1.00	-1.00	-1.00	-1.00	-1.00	-1.00	0.00	0.00	0.00	0.00	25.56	29.53	29.64	29.66	29.66	0.00	360	25.91	101835.00	17.16	106020.00	25.00	0	25.91	17.15	25.00	500.00	0.50
7200	1970	1	1	2	0	0	0.00	0.00	0.00	0.00	0.00	999999	999999	219.11	0.51	851,21	1.04	1034,94	1.49	881,96	0.76	-1.00	-1.00	-1.00	-1.00	-1.00	-1.00	0.00	0.00	0.00	0.00	28.87	33.37	33.49	33.51	33.51	0.00	360	25.81	101835.00	17.24	107108.00	25.00	0	25.81	17.32	25.00	500.00	0.50
7200	1970	1	1	2	0	0	0.00	0.00	0.00	0.00	0.00	999999	999999	219.11	0.51	851,21	1.04	1034,94	1.49	881,96	0.76	-1.00	-1.00	-1.00	-1.00	-1.00	-1.00	0.00	0.00	0.00	0.00	26.37	30.47	30.58	30.60	30.61	0.00	360	25.90	101839.00	17.20	107040.00	25.00	0	25.90	17.19	25.00	500.00	0.50
7200	1970	1	1	2	0	0	0.00	0.00	0.00	0.00	0.00	999999	999999	219.28	0.59	847,67	0.87	1029,88	1.26	879,2	0.79	-1.00	-1.00	-1.00	-1.00	-1.00	-1.00	0.00	0.00	0.00	0.00	26.33	30.42	30.54	30.55	30.56	0.00	360	25.87	101843.00	17.20	108431.00	25.00	0	25.87	17.22	25.00	500.00	0.50
7200	1970	1	1	2	0	0	0.00	0.00	0.00	0.00	0.00	999999	999999	219.28	0.59	847,67	0.87	1029,88	1.26	879,2	0.79	-1.00	-1.00	-1.00	-1.00	-1.00	-1.00	0.00	0.00	0.00	0.00	25.21	29.14	29.25	29.26	29.27	0.00	360	25.88	101843.00	17.23	108926.00	25.00	0	25.88	17.23	25.00	500.00	0.50
7200	1970	1	1	2	0	0	0.00	0.00	0.00	0.00	0.00	999999	999999	219.28	0.59	847,67	0.87	1029,88	1.26	879,2	0.79	-1.00	-1.00	-1.00	-1.00	-1.00	-1.00	0.00	0.00	0.00	0.00	24.91	28.79	28.90	28.91	28.92	0.00	360	25.90	101849.00	17.20	109714.00	25.00	0	25.90	17.19	25.00	500.00	0.50
7200	1970	1	1	2	0	0	0.00	0.00	0.00	0.00	0.00	999999	999999	219.28	0.59	847,67	0.87	1029,88	1.26	879,2	0.79	-1.00	-1.00	-1.00	-1.00	-1.00	-1.00	0.00	0.00	0.00	0.00	24.69	28.53	28.64	28.65	28.66	0.00	360	25.96	101849.00	17.16	110513.00	25.00	0	25.96	17.11	25.00	500.00	0.50
7200	1970	1	1	2	0	0	0.00	0.00	0.00	0.00	0.00	999999	999999	219.28	0.59	847,67	0.87	1029,88	1.26	879,2	0.79	-1.00	-1.00	-1.00	-1.00	-1.00	-1.00	0.00	0.00	0.00	0.00	27.33	31.58	31.70	31.71	31.72	0.00	360	25.98	101847.00	17.15	110149.00	25.00	0	25.98	17.09	25.00	500.00	0.50
7200	1970	1	1	2	0	0	0.00	0.00	0.00	0.00	0.00	999999	999999	219.28	0.59	847,67	0.87	1029,88	1.26	879,2	0.79	-1.00	-1.00	-1.00	-1.00	-1.00	-1.00	0.00	0.00	0.00	0.00	24.95	28.84	28.94	28.96	28.96	0.00	360	26.01	101851.00	17.14	108784.00	25.00	0	26.01	17.07	25.00	500.00	0.50
7200	1970	1	1	2	0	0	0.00	0.00	0.00	0.00	0.00	999999	999999	219.28	0.59	847,67	0.87	1029,88	1.26	879,2	0.79	-1.00	-1.00	-1.00	-1.00	-1.00	-1.00	0.00	0.00	0.00	0.00	27.01	31.21	31.33	31.34	31.35	0.00	360	25.91	101843.00	17.24	110513.00	25.00	0	25.91	17.26	25.00	500.00	0.50
7200	1970	1	1	2	0	0	0.00	0.00	0.00	0.00	0.00	999999	999999	219.28	0.59	847,67	0.87	1029,88	1.26	879,2	0.79	-1.00	-1.00	-1.00	-1.00	-1.00	-1.00	0.00	0.00	0.00	0.00	26.28	30.36	30.48	30.49	30.50	0.00	360	25.96	101845.00	17.18	111250.00	25.00	0	25.96	17.16	25.00	500.00	0.50
7200	1970	1	1	2	0	0	0.00	0.00	0.00	0.00	0.00	999999	999999	219.28	0.59	847,67	0.87	1029,88	1.26	879,2	0.79	-1.00	-1.00	-1.00	-1.00	-1.00	-1.00	0.00	0.00	0.00	0.00	23.11	26.71	26.81	26.82	26.83	0.00	360	26.02	101843.00	17.18	111399.00	25.00	0	26.02	17.11	25.00	500.00	0.50
7200	1970	1	1	2	0	0	0.00	0.00	0.00	0.00	0.00	999999	999999	219.28	0.59	847,67	0.87	1029,88	1.26	879,2	0.79	-1.00	-1.00	-1.00	-1.00	-1.00	-1.00	0.00	0.00	0.00	0.00	24.75	28.60	28.71	28.72	28.73	0.00	360	26.06	101843.00	17.14	111622.00	25.00	0	26.06	17.05	25.00	500.00	0.50
7200	1970	1	1	2	0	0	0.00	0.00	0.00	0.00	0.00	999999	999999	219.28	0.59	847,67	0.87	1029,88	1.26	879,2	0.79	-1.00	-1.00	-1.00	-1.00	-1.00	-1.00	0.00	0.00	0.00	0.00	25.29	29.22	29.33	29.34	29.35	0.00	360	25.91	101851.00	17.24	111547.00	25.00	0	25.91	17.29	25.00	500.00	0.50
7200	1970	1	1	2	0	0	0.00	0.00	0.00	0.00	0.00	999999	999999	220.24	0.53	845,86	0.65	1027,09	0.86	878,06	0.49	-1.00	-1.00	-1.00	-1.00	-1.00	-1.00	0.00	0.00	0.00	0.00	24.56	28.38	28.49	28.50	28.51	0.00	360	26.02	101843.00	17.20	111772.00	25.00	0	26.02	17.15	25.00	500.00	0.50
7200	1970	1	1	2	0	0	0.00	0.00	0.00	0.00	0.00	999999	999999	220.24	0.53	845,86	0.65	1027,09	0.86	878,06	0.49	-1.00	-1.00	-1.00	-1.00	-1.00	-1.00	0.00	0.00	0.00	0.00	22.05	25.47	25.57	25.58	25.59	0.00	360	26.02	101841.00	17.16	112830.00	25.00	0	26.02	17.12	25.00	500.00	0.50
7200	1970	1	1	2	0	0	0.00	0.00	0.00	0.00	0.00	999999	999999	220.24	0.53	845,86	0.65	1027,09	0.86	878,06	0.49	-1.00	-1.00	-1.00	-1.00	-1.00	-1.00	0.00	0.00	0.00	0.00	28.75	33.22	33.35	33.36	33.37	0.00	360	26.04	101841.00	17.17	112223.00	25.00	0	26.04	17.13	25.00	500.00	0.50
7200	1970	1	1	2	0	0	0.00	0.00	0.00	0.00	0.00	999999	999999	220.24	0.53	845,86	0.65	1027,09	0.86	878,06	0.49	-1.00	-1.00	-1.00	-1.00	-1.00	-1.00	0.00	0.00	0.00	0.00	25.24	29.17	29.28	29.29	29.30	0.00	360	25.98	101839.00	17.19	112374.00	25.00	0	25.98	17.21	25.00	500.00	0.50
7200	1970	1	1	2	0	0	0.00	0.00	0.00	0.00	0.00	999999	999999	220.24	0.53	845,86	0.65	1027,09	0.86	878,06	0.49	-1.00	-1.00	-1.00	-1.00	-1.00	-1.00	0.00	0.00	0.00	0.00	23.83	27.54	27.64	27.66	27.66	0.00	360	25.93	101839.00	17.27	112753.00	25.00	0	25.93	17.33	25.00	500.00	0.50
7200	1970	1	1	2	0	0	0.00	0.00	0.00	0.00	0.00	999999	999999	220.24	0.53	845,86	0.65	1027,09	0.86	878,06	0.49	-1.00	-1.00	-1.00	-1.00	-1.00	-1.00	0.00	0.00	0.00	0.00	25.60	29.59	29.70	29.71	29.72	0.00	360	25.97	101839.00	17.23	114455.00	25.00	0	25.97	17.24	25.00	500.00	0.50
7200	1970	1	1	2	0	0	0.00	0.00	0.00	0.00	0.00	999999	999999	220.24	0.53	845,86	0.65	1027,09	0.86	878,06	0.49	-1.00	-1.00	-1.00	-1.00	-1.00	-1.00	0.00	0.00	0.00	0.00	24.97	28.86	28.97	28.98	28.99	0.00	360	25.88	101841.00	17.30	113908.00	25.00	0	25.88	17.38	25.00	500.00	0.50
7200	1970	1	1	2	0	0	0.00	0.00	0.00	0.00	0.00	999999	999999	220.24	0.53	845,86	0.65	1027,09	0.86	878,06	0.49	-1.00	-1.00	-1.00	-1.00	-1.00	-1.00	0.00	0.00	0.00	0.00	24.09	27.84	27.94	27.96	27.96	0.00	360	26.04	101845.00	17.21	113598.00	25.00	0	26.04	17.15	25.00	500.00	0.50
7200	1970	1	1	2	0	0	0.00	0.00	0.00	0.00	0.00	999999	999999	220.24	0.53	845,86	0.65	1027,09	0.86	878,06	0.49	-1.00	-1.00	-1.00	-1.00	-1.00	-1.00	0.00	0.00	0.00	0.00	26.25	30.34	30.45	30.46	30.47	0.00	360	26.11	101839.00	17.17	114064.00	25.00	0	26.11	17.06	25.00	500.00	0.50
7200	1970	1	1	2	0	0	0.00	0.00	0.00	0.00	0.00	999999	999999	220.24	0.53	845,86	0.65	1027,09	0.86	878,06	0.49	-1.00	-1.00	-1.00	-1.00	-1.00	-1.00	0.00	0.00	0.00	0.00	26.55	30.68	30.80	30.81	30.82	0.00	360	26.06	101845.00	17.16	115086.00	25.00	0	26.06	17.11	25.00	500.00	0.50
7200	1970	1	1	2	0	0	0.00	0.00	0.00	0.00	0.00	999999	999999	220.24	0.53	845,86	0.65	1027,09	0.86	878,06	0.49	-1.00	-1.00	-1.00	-1.00	-1.00	-1.00	0.00	0.00	0.00	0.00	25.40	29.35	29.46	29.47	29.48	0.00	360	26.00	101853.00	17.26	115966.00	25.00	0	26.00	17.27	25.00	500.00	0.50
7200	1970	1	1	2	0	0	0.00	0.00	0.00	0.00	0.00	999999	999999	220.27	0.88	844,01	0.68	1024,01	0.97	876,06	0.58	-1.00	-1.00	-1.00	-1.00	-1.00	-1.00	0.00	0.00	0.00	0.00	24.22	27.99	28.09	28.11	28.11	0.00	360	26.13	101847.00	17.18	115405.00	25.00	0	26.13	17.09	25.00	500.00	0.50
7200	1970	1	1	2	0	0	0.00	0.00	0.00	0.00	0.00	999999	999999	220.27	0.88	844,01	0.68	1024,01	0.97	876,06	0.58	-1.00	-1.00	-1.00	-1.00	-1.00	-1.00	0.00	0.00	0.00	0.00	23.30	26.93	27.03	27.04	27.05	0.00	360	25.99	101847.00	17.19	116127.00	25.00	0	25.99	17.23	25.00	500.00	0.50
7200	1970	1	1	2	0	0	0.00	0.00	0.00	0.00	0.00	999999	999999	220.27	0.88	844,01	0.68	1024,01	0.97	876,06	0.58	-1.00	-1.00	-1.00	-1.00	-1.00	-1.00	0.00	0.00	0.00	0.00	27.60	31.89	32.01	32.02	32.03	0.00	360	26.03	101853.00	17.21	115966.00	25.00	0	26.03	17.21	25.00	500.00	0.50
7200	1970	1	1	2	0	0	0.00	0.00	0.00	0.00	0.00	999999	999999	220.27	0.88	844,01	0.68	1024,01	0.97	876,06	0.58	-1.00	-1.00	-1.00	-1.00	-1.00	-1.00	0.00	0.00	0.00	0.00	26.06	30.11	30.23	30.24	30.25	0.00	360	26.04	101845.00	17.19	117683.00	25.00	0	26.04	17.18	25.00	500.00	0.50
7200	1970	1	1	2	0	0	0.00	0.00	0.00	0.00	0.00	999999	999999	220.27	0.88	844,01	0.68	1024,01	0.97	876,06	0.58	-1.00	-1.00	-1.00	-1.00	-1.00	-1.00	0.00	0.00	0.00	0.00	23.88	27.59	27.70	27.71	27.71	0.00	360	26.12	101847.00	17.13	117352.00	25.00	0	26.12	17.06	25.00	500.00	0.50
7200	1970	1	1	2	0	0	0.00	0.00	0.00	0.00	0.00	999999	999999	220.27	0.88	844,01	0.68	1024,01	0.97	876,06	0.58	-1.00	-1.00	-1.00	-1.00	-1.00	-1.00	0.00	0.00	0.00	0.00	20.30	23.46	23.55	23.56	23.56	0.00	360	26.14	101843.00	17.10	117850.00	25.00	0	26.14	17.03	25.00	500.00	0.50
7200	1970	1	1	2	0	0	0.00	0.00	0.00	0.00	0.00	999999	999999	220.27	0.88	844,01	0.68	1024,01	0.97	876,06	0.58	-1.00	-1.00	-1.00	-1.00	-1.00	-1.00	0.00	0.00	0.00	0.00	23.95	27.67	27.78	27.79	27.80	0.00	360	26.15	101845.00	17.15	118688.00	25.00	0	26.15	17.09	25.00	500.00	0.50
7200	1970	1	1	2	0	0	0.00	0.00	0.00	0.00	0.00	999999	999999	220.27	0.88	844,01	0.68	1024,01	0.97	876,06	0.58	-1.00	-1.00	-1.00	-1.00	-1.00	-1.00	0.00	0.00	0.00	0.00	24.38	28.18	28.28	28.30	28.30	0.00	360	26.09	101849.00	17.16	118857.00	25.00	0	26.09	17.15	25.00	500.00	0.50
7200	1970	1	1	2	0	0	0.00	0.00	0.00	0.00	0.00	999999	999999	220.27	0.88	844,01	0.68	1024,01	0.97	876,06	0.58	-1.00	-1.00	-1.00	-1.00	-1.00	-1.00	0.00	0.00	0.00	0.00	23.53	27.19	27.29	27.30	27.31	0.00	360	26.07	101849.00	17.15	119111.00	25.00	0	26.07	17.16	25.00	500.00	0.50
7200	1970	1	1	2	0	0	0.00	0.00	0.00	0.00	0.00	999999	999999	220.27	0.88	844,01	0.68	1024,01	0.97	876,06	0.58	-1.00	-1.00	-1.00	-1.00	-1.00	-1.00	0.00	0.00	0.00	0.00	23.40	27.04	27.14	27.16	27.16	0.00	360	26.02	101847.00	17.20	120054.00	25.00	0	26.02	17.25	25.00	500.00	0.50
7200	1970	1	1	2	0	0	0.00	0.00	0.00	0.00	0.00	999999	999999	220.27	0.88	844,01	0.68	1024,01	0.97	876,06	0.58	-1.00	-1.00	-1.00	-1.00	-1.00	-1.00	0.00	0.00	0.00	0.00	22.21	25.66	25.76	25.77	25.78	0.00	360	26.04	101851.00	17.18	120140.00	25.00	0	26.04	17.21	25.00	500.00	0.50
7200	1970	1	1	2	0	0	0.00	0.00	0.00	0.00	0.00	999999	999999	220.19	0.54	854,81	9.54	1072,52	38.64	885,86	9.32	-1.00	-1.00	-1.00	-1.00	-1.00	-1.00	0.00	0.00	0.00	0.00	22.86	26.42	26.52	26.53	26.54	0.00	360	26.00	101845.00	17.24	122074.00	25.00	0	26.00	17.29	25.00	500.00	0.50
7200	1970	1	1	2	0	0	0.00	0.00	0.00	0.00	0.00	999999	999999	220.19	0.54	854,81	9.54	1072,52	38.64	885,86	9.32	-1.00	-1.00	-1.00	-1.00	-1.00	-1.00	0.00	0.00	0.00	0.00	26.68	30.83	30.94	30.96	30.97	0.00	360	26.04	101845.00	17.21	120836.00	25.00	0	26.04	17.22	25.00	500.00	0.50
7200	1970	1	1	2	0	0	0.00	0.00	0.00	0.00	0.00	999999	999999	220.19	0.54	854,81	9.54	1072,52	38.64	885,86	9.32	-1.00	-1.00	-1.00	-1.00	-1.00	-1.00	0.00	0.00	0.00	0.00	22.15	25.59	25.69	25.70	25.71	0.00	360	26.01	101849.00	17.17	120227.00	25.00	0	26.01	17.20	25.00	500.00	0.50
7200	1970	1	1	2	0	0	0.00	0.00	0.00	0.00	0.00	999999	999999	220.19	0.54	854,81	9.54	1072,52	38.64	885,86	9.32	-1.00	-1.00	-1.00	-1.00	-1.00	-1.00	0.00	0.00	0.00	0.00	23.40	27.04	27.14	27.15	27.16	0.00	360	26.02	101849.00	17.18	122074.00	25.00	0	26.02	17.19	25.00	500.00	0.50
7200	1970	1	1	2	0	0	0.00	0.00	0.00	0.00	0.00	999999	999999	220.19	0.54	854,81	9.54	1072,52	38.64	885,86	9.32	-1.00	-1.00	-1.00	-1.00	-1.00	-1.00	0.00	0.00	0.00	0.00	27.47	31.75	31.87	31.88	31.89	0.00	360	25.90	101843.00	17.28	124534.00	25.00	0	25.90	17.39	25.00	500.00	0.50
7200	1970	1	1	2	0	0	0.00	0.00	0.00	0.00	0.00	999999	999999	220.19	0.54	854,81	9.54	1072,52	38.64	885,86	9.32	-1.00	-1.00	-1.00	-1.00	-1.00	-1.00	0.00	0.00	0.00	0.00	27.34	31.60	31.72	31.73	31.74	0.00	360	25.86	101847.00	17.32	125659.00	25.00	0	25.86	17.44	25.00	500.00	0.50
7200	1970	1	1	2	0	0	0.00	0.00	0.00	0.00	0.00	999999	999999	220.19	0.54	854,81	9.54	1072,52	38.64	885,86	9.32	-1.00	-1.00	-1.00	-1.00	-1.00	-1.00	0.00	0.00	0.00	0.00	25.28	29.21	29.32	29.34	29.34	0.00	360	25.97	101843.00	17.25	125754.00	25.00	0	25.97	17.25	25.00	500.00	0.50
7200	1970	1	1	2	0	0	0.00	0.00	0.00	0.00	0.00	999999	999999	220.19	0.54	854,81	9.54	1072,52	38.64	885,86	9.32	-1.00	-1.00	-1.00	-1.00	-1.00	-1.00	0.00	0.00	0.00	0.00	22.62	26.14	26.24	26.25	26.26	0.00	360	25.75	101841.00	17.33	127288.00	25.00	0	25.75	17.51	25.00	500.00	0.50
7200	1970	1	1	2	0	0	0.00	0.00	0.00	0.00	0.00	999999	999999	220.19	0.54	854,81	9.54	1072,52	38.64	885,86	9.32	-1.00	-1.00	-1.00	-1.00	-1.00	-1.00	0.00	0.00	0.00	0.00	21.34	24.66	24.75	24.76	24.77	0.00	360	25.86	101841.00	17.30	126805.00	25.00	0	25.86	17.36	25.00	500.00	0.50
7200	1970	1	1	2	0	0	0.00	0.00	0.00	0.00	0.00	999999	999999	220.19	0.54	854,81	9.54	1072,52	38.64	885,86	9.32	-1.00	-1.00	-1.00	-1.00	-1.00	-1.00	0.00	0.00	0.00	0.00	23.70	27.38	27.49	27.50	27.51	0.00	360	25.93	101837.00	17.26	129260.00	25.00	0	25.93	17.25	25.00	500.00	0.50
7200	1970	1	1	2	0	0	0.00	0.00	0.00	0.00	0.00	999999	999999	220.19	0.54	854,81	9.54	1072,52	38.64	885,86	9.32	-1.00	-1.00	-1.00	-1.00	-1.00	-1.00	0.00	0.00	0.00	0.00	22.89	26.45	26.55	26.56	26.57	0.00	360	25.95	101839.00	17.23	129662.00	25.00	0	25.95	17.20	25.00	500.00	0.50
7200	1970	1	1	2	0	0	0.00	0.00	0.00	0.00	0.00	999999	999999	219.67	0.61	865,04	0.30	1116,48	0.55	896,77	0.60	-1.00	-1.00	-1.00	-1.00	-1.00	-1.00	0.00	0.00	0.00	0.00	25.60	29.58	29.69	29.71	29.71	0.00	360	26.02	101829.00	17.20	130985.00	25.00	0	26.02	17.13	25.00	500.00	0.50
7200	1970	1	1	2	0	0	0.00	0.00	0.00	0.00	0.00	999999	999999	219.67	0.61	865,04	0.30	1116,48	0.55	896,77	0.60	-1.00	-1.00	-1.00	-1.00	-1.00	-1.00	0.00	0.00	0.00	0.00	22.01	25.43	25.53	25.54	25.54	0.00	360	25.92	101829.00	17.21	131709.00	25.00	0	25.92	17.23	25.00	500.00	0.50
7200	1970	1	1	2	0	0	0.00	0.00	0.00	0.00	0.00	999999	999999	219.67	0.61	865,04	0.30	1116,48	0.55	896,77	0.60	-1.00	-1.00	-1.00	-1.00	-1.00	-1.00	0.00	0.00	0.00	0.00	22.93	26.50	26.60	26.61	26.62	0.00	360	25.96	101833.00	17.19	131813.00	25.00	0	25.96	17.18	25.00	500.00	0.50
7200	1970	1	1	2	0	0	0.00	0.00	0.00	0.00	0.00	999999	999999	219.67	0.61	865,04	0.30	1116,48	0.55	896,77	0.60	-1.00	-1.00	-1.00	-1.00	-1.00	-1.00	0.00	0.00	0.00	0.00	22.06	25.49	25.59	25.60	25.61	0.00	360	25.98	101831.00	17.18	133714.00	25.00	0	25.98	17.15	25.00	500.00	0.50
7200	1970	1	1	2	0	0	0.00	0.00	0.00	0.00	0.00	999999	999999	219.67	0.61	865,04	0.30	1116,48	0.55	896,77	0.60	-1.00	-1.00	-1.00	-1.00	-1.00	-1.00	0.00	0.00	0.00	0.00	25.59	29.58	29.69	29.70	29.71	0.00	360	25.95	101831.00	17.23	134144.00	25.00	0	25.95	17.23	25.00	500.00	0.50
7200	1970	1	1	2	0	0	0.00	0.00	0.00	0.00	0.00	999999	999999	219.67	0.61	865,04	0.30	1116,48	0.55	896,77	0.60	-1.00	-1.00	-1.00	-1.00	-1.00	-1.00	0.00	0.00	0.00	0.00	26.50	30.63	30.74	30.76	30.76	0.00	360	26.00	101831.00	17.15	134577.00	25.00	0	26.00	17.11	25.00	500.00	0.50
7200	1970	1	1	2	0	0	0.00	0.00	0.00	0.00	0.00	999999	999999	219.67	0.61	865,04	0.30	1116,48	0.55	896,77	0.60	-1.00	-1.00	-1.00	-1.00	-1.00	-1.00	0.00	0.00	0.00	0.00	24.86	28.73	28.84	28.85	28.86	0.00	360	25.98	101827.00	17.16	134144.00	25.00	0	25.98	17.14	25.00	500.00	0.50
7200	1970	1	1	2	0	0	0.00	0.00	0.00	0.00	0.00	999999	999999	219.67	0.61	865,04	0.30	1116,48	0.55	896,77	0.60	-1.00	-1.00	-1.00	-1.00	-1.00	-1.00	0.00	0.00	0.00	0.00	26.74	30.90	31.01	31.03	31.03	0.00	360	26.03	101827.00	17.15	133821.00	25.00	0	26.03	17.10	25.00	500.00	0.50
7200	1970	1	1	2	0	0	0.00	0.00	0.00	0.00	0.00	999999	999999	219.67	0.61	865,04	0.30	1116,48	0.55	896,77	0.60	-1.00	-1.00	-1.00	-1.00	-1.00	-1.00	0.00	0.00	0.00	0.00	21.53	24.87	24.97	24.98	24.98	0.00	360	26.00	101813.00	17.14	135561.00	25.00	0	26.00	17.12	25.00	500.00	0.50
7200	1970	1	1	2	0	0	0.00	0.00	0.00	0.00	0.00	999999	999999	219.67	0.61	865,04	0.30	1116,48	0.55	896,77	0.60	-1.00	-1.00	-1.00	-1.00	-1.00	-1.00	0.00	0.00	0.00	0.00	20.59	23.79	23.88	23.89	23.90	0.00	360	26.08	101815.00	17.11	136113.00	25.00	0	26.08	17.03	25.00	500.00	0.50
7200	1970	1	1	2	0	0	0.00	0.00	0.00	0.00	0.00	999999	999999	219.67	0.61	865,04	0.30	1116,48	0.55	896,77	0.60	-1.00	-1.00	-1.00	-1.00	-1.00	-1.00	0.00	0.00	0.00	0.00	24.09	27.83	27.94	27.95	27.96	0.00	360	26.13	101813.00	17.07	136559.00	25.00	0	26.13	16.97	25.00	500.00	0.50
7200	1970	1	1	2	0	0	0.00	0.00	0.00	0.00	0.00	999999	999999	220.14	0.68	863,07	0.65	1114,35	0.69	895,56	0.36	-1.00	-1.00	-1.00	-1.00	-1.00	-1.00	0.00	0.00	0.00	0.00	23.23	26.84	26.94	26.95	26.96	0.00	360	26.03	101809.00	17.09	136336.00	25.00	0	26.03	17.10	25.00	500.00	0.50
7200	1970	1	1	2	0	0	0.00	0.00	0.00	0.00	0.00	999999	999999	220.14	0.68	863,07	0.65	1114,35	0.69	895,56	0.36	-1.00	-1.00	-1.00	-1.00	-1.00	-1.00	0.00	0.00	0.00	0.00	21.61	24.97	25.07	25.08	25.09	0.00	360	25.89	101809.00	17.22	138600.00	25.00	0	25.89	17.34	25.00	500.00	0.50
7200	1970	1	1	2	0	0	0.00	0.00	0.00	0.00	0.00	999999	999999	220.14	0.68	863,07	0.65	1114,35	0.69	895,56	0.36	-1.00	-1.00	-1.00	-1.00	-1.00	-1.00	0.00	0.00	0.00	0.00	23.18	26.79	26.89	26.90	26.91	0.00	360	25.77	101815.00	17.32	138142.00	25.00	0	25.77	17.51	25.00	500.00	0.50
7200	1970	1	1	2	0	0	0.00	0.00	0.00	0.00	0.00	999999	999999	220.14	0.68	863,07	0.65	1114,35	0.69	895,56	0.36	-1.00	-1.00	-1.00	-1.00	-1.00	-1.00	0.00	0.00	0.00	0.00	24.07	27.82	27.92	27.94	27.94	0.00	360	25.92	101815.00	17.24	140467.00	25.00	0	25.92	17.26	25.00	500.00	0.50
7200	1970	1	1	2	0	0	0.00	0.00	0.00	0.00	0.00	999999	999999	220.14	0.68	863,07	0.65	1114,35	0.69	895,56	0.36	-1.00	-1.00	-1.00	-1.00	-1.00	-1.00	0.00	0.00	0.00	0.00	23.34	26.98	27.08	27.09	27.10	0.00	360	25.97	101815.00	17.14	141300.00	25.00	0	25.97	17.13	25.00	500.00	0.50
7200	1970	1	1	2	0	0	0.00	0.00	0.00	0.00	0.00	999999	999999	220.14	0.68	863,07	0.65	1114,35	0.69	895,56	0.36	-1.00	-1.00	-1.00	-1.00	-1.00	-1.00	0.00	0.00	0.00	0.00	23.26	26.88	26.98	27.00	27.00	0.00	360	25.84	101825.00	17.26	141419.00	25.00	0	25.84	17.35	25.00	500.00	0.50
7200	1970	1	1	2	0	0	0.00	0.00	0.00	0.00	0.00	999999	999999	220.14	0.68	863,07	0.65	1114,35	0.69	895,56	0.36	-1.00	-1.00	-1.00	-1.00	-1.00	-1.00	0.00	0.00	0.00	0.00	22.70	26.24	26.33	26.35	26.35	0.00	360	25.88	101825.00	17.25	141539.00	25.00	0	25.88	17.29	25.00	500.00	0.50
7200	1970	1	1	2	0	0	0.00	0.00	0.00	0.00	0.00	999999	999999	220.14	0.68	863,07	0.65	1114,35	0.69	895,56	0.36	-1.00	-1.00	-1.00	-1.00	-1.00	-1.00	0.00	0.00	0.00	0.00	24.87	28.73	28.84	28.85	28.86	0.00	360	25.97	101817.00	17.19	143858.00	25.00	0	25.97	17.15	25.00	500.00	0.50
7200	1970	1	1	2	0	0	0.00	0.00	0.00	0.00	0.00	999999	999999	220.14	0.68	863,07	0.65	1114,35	0.69	895,56	0.36	-1.00	-1.00	-1.00	-1.00	-1.00	-1.00	0.00	0.00	0.00	0.00	21.89	25.29	25.39	25.40	25.41	0.00	360	25.94	101825.00	17.13	143363.00	25.00	0	25.94	17.12	25.00	500.00	0.50
7200	1970	1	1	2	0	0	0.00	0.00	0.00	0.00	0.00	999999	999999	220.14	0.68	863,07	0.65	1114,35	0.69	895,56	0.36	-1.00	-1.00	-1.00	-1.00	-1.00	-1.00	0.00	0.00	0.00	0.00	20.97	24.24	24.33	24.34	24.35	0.00	360	25.95	101817.00	17.17	143117.00	25.00	0	25.95	17.15	25.00	500.00	0.50
7200	1970	1	1	2	0	0	0.00	0.00	0.00	0.00	0.00	999999	999999	220.14	0.68	863,07	0.65	1114,35	0.69	895,56	0.36	-1.00	-1.00	-1.00	-1.00	-1.00	-1.00	0.00	0.00	0.00	0.00	21.37	24.69	24.78	24.79	24.80	0.00	360	26.00	101825.00	17.17	143117.00	25.00	0	26.00	17.12	25.00	500.00	0.50
7200	1970	1	1	2	0	0	0.00	0.00	0.00	0.00	0.00	999999	999999	219.10	0.51	860,72	0.99	1111,7	1.35	893,59	1.01	-1.00	-1.00	-1.00	-1.00	-1.00	-1.00	0.00	0.00	0.00	0.00	22.19	25.82	26.05	26.09	26.10	0.00	360	26.04	101817.00	17.11	144731.00	25.00	0	26.04	17.04	25.00	500.00	0.50
7200	1970	1	1	2	0	0	0.00	0.00	0.00	0.00	0.00	999999	999999	219.10	0.51	860,72	0.99	1111,7	1.35	893,59	1.01	-1.00	-1.00	-1.00	-1.00	-1.00	-1.00	0.00	0.00	0.00	0.00	24.41	28.30	28.47	28.49	28.50	0.00	360	26.11	101815.00	17.04	144857.00	25.00	0	26.11	16.93	25.00	500.00	0.50
7200	1970	1	1	2	0	0	0.00	0.00	0.00	0.00	0.00	999999	999999	219.10	0.51	860,72	0.99	1111,7	1.35	893,59	1.01	-1.00	-1.00	-1.00	-1.00	-1.00	-1.00	0.00	0.00	0.00	0.00	23.31	26.93	27.04	27.05	27.05	0.00	360	26.11	101815.00	17.08	144356.00	25.00	0	26.11	17.00	25.00	500.00	0.50
7200	1970	1	1	2	0	0	0.00	0.00	0.00	0.00	0.00	999999	999999	219.10	0.51	860,72	0.99	1111,7	1.35	893,59	1.01	-1.00	-1.00	-1.00	-1.00	-1.00	-1.00	0.00	0.00	0.00	0.00	23.44	27.08	27.19	27.20	27.20	0.00	360	25.89	101815.00	17.13	147026.00	25.00	0	25.89	17.24	25.00	500.00	0.50
7200	1970	1	1	2	0	0	0.00	0.00	0.00	0.00	0.00	999999	999999	219.10	0.51	860,72	0.99	1111,7	1.35	893,59	1.01	-1.00	-1.00	-1.00	-1.00	-1.00	-1.00	0.00	0.00	0.00	0.00	20.66	23.88	23.97	23.98	23.98	0.00	360	26.00	101805.00	17.10	145488.00	25.00	0	26.00	17.10	25.00	500.00	0.50
7200	1970	1	1	2	0	0	0.00	0.00	0.00	0.00	0.00	999999	999999	219.10	0.51	860,72	0.99	1111,7	1.35	893,59	1.01	-1.00	-1.00	-1.00	-1.00	-1.00	-1.00	0.00	0.00	0.00	0.00	23.02	26.60	26.70	26.71	26.72	0.00	360	26.03	101813.00	17.09	146253.00	25.00	0	26.03	17.07	25.00	500.00	0.50
7200	1970	1	1	2	0	0	0.00	0.00	0.00	0.00	0.00	999999	999999	219.10	0.51	860,72	0.99	1111,7	1.35	893,59	1.01	-1.00	-1.00	-1.00	-1.00	-1.00	-1.00	0.00	0.00	0.00	0.00	22.36	25.84	25.94	25.95	25.96	0.00	360	25.91	101809.00	17.19	145742.00	25.00	0	25.91	17.26	25.00	500.00	0.50
7200	1970	1	1	2	0	0	0.00	0.00	0.00	0.00	0.00	999999	999999	219.10	0.51	860,72	0.99	1111,7	1.35	893,59	1.01	-1.00	-1.00	-1.00	-1.00	-1.00	-1.00	0.00	0.00	0.00	0.00	22.15	25.59	25.69	25.70	25.71	0.00	360	26.00	101805.00	17.11	146897.00	25.00	0	26.00	17.10	25.00	500.00	0.50
7200	1970	1	1	2	0	0	0.00	0.00	0.00	0.00	0.00	999999	999999	219.10	0.51	860,72	0.99	1111,7	1.35	893,59	1.01	-1.00	-1.00	-1.00	-1.00	-1.00	-1.00	0.00	0.00	0.00	0.00	23.97	27.69	27.80	27.81	27.82	0.00	360	25.98	101807.00	17.11	148333.00	25.00	0	25.98	17.11	25.00	500.00	0.50
7200	1970	1	1	2	0	0	0.00	0.00	0.00	0.00	0.00	999999	999999	219.10	0.51	860,72	0.99	1111,7	1.35	893,59	1.01	-1.00	-1.00	-1.00	-1.00	-1.00	-1.00	0.00	0.00	0.00	0.00	21.94	25.35	25.45	25.46	25.47	0.00	360	26.01	101805.00	17.07	149262.00	25.00	0	26.01	17.05	25.00	500.00	0.50
7200	1970	1	1	2	0	0	0.00	0.00	0.00	0.00	0.00	999999	999999	219.10	0.51	860,72	0.99	1111,7	1.35	893,59	1.01	-1.00	-1.00	-1.00	-1.00	-1.00	-1.00	0.00	0.00	0.00	0.00	25.29	29.22	29.33	29.34	29.35	0.00	360	26.00	101807.00	17.08	148598.00	25.00	0	26.00	17.08	25.00	500.00	0.50
7200	1970	1	1	2	0	0	0.00	0.00	0.00	0.00	0.00	999999	999999	219.18	0.80	858,55	0.76	1109,17	1.05	891,63	0.60	-1.00	-1.00	-1.00	-1.00	-1.00	-1.00	0.00	0.00	0.00	0.00	23.15	26.76	26.86	26.87	26.87	0.00	360	25.99	101809.00	17.11	148730.00	25.00	0	25.99	17.11	25.00	500.00	0.50
7200	1970	1	1	2	0	0	0.00	0.00	0.00	0.00	0.00	999999	999999	219.18	0.80	858,55	0.76	1109,17	1.05	891,63	0.60	-1.00	-1.00	-1.00	-1.00	-1.00	-1.00	0.00	0.00	0.00	0.00	21.61	24.97	25.06	25.07	25.08	0.00	360	26.00	101815.00	17.06	149129.00	25.00	0	26.00	17.05	25.00	500.00	0.50
7200	1970	1	1	2	0	0	0.00	0.00	0.00	0.00	0.00	999999	999999	219.18	0.80	858,55	0.76	1109,17	1.05	891,63	0.60	-1.00	-1.00	-1.00	-1.00	-1.00	-1.00	0.00	0.00	0.00	0.00	19.16	22.14	22.22	22.23	22.24	0.00	360	26.00	101817.00	17.05	151292.00	25.00	0	26.00	17.05	25.00	500.00	0.50
7200	1970	1	1	2	0	0	0.00	0.00	0.00	0.00	0.00	999999	999999	219.18	0.80	858,55	0.76	1109,17	1.05	891,63	0.60	-1.00	-1.00	-1.00	-1.00	-1.00	-1.00	0.00	0.00	0.00	0.00	22.60	26.11	26.21	26.22	26.23	0.00	360	25.84	101829.00	17.18	151705.00	25.00	0	25.84	17.31	25.00	500.00	0.50
7200	1970	1	1	2	0	0	0.00	0.00	0.00	0.00	0.00	999999	999999	219.18	0.80	858,55	0.76	1109,17	1.05	891,63	0.60	-1.00	-1.00	-1.00	-1.00	-1.00	-1.00	0.00	0.00	0.00	0.00	22.83	26.39	26.48	26.50	26.50	0.00	360	25.89	101825.00	17.15	152537.00	25.00	0	25.89	17.21	25.00	500.00	0.50
7200	1970	1	1	2	0	0	0.00	0.00	0.00	0.00	0.00	999999	999999	219.18	0.80	858,55	0.76	1109,17	1.05	891,63	0.60	-1.00	-1.00	-1.00	-1.00	-1.00	-1.00	0.00	0.00	0.00	0.00	20.25	23.40	23.48	23.49	23.50	0.00	360	25.89	101827.00	17.16	152537.00	25.00	0	25.89	17.21	25.00	500.00	0.50
7200	1970	1	1	2	0	0	0.00	0.00	0.00	0.00	0.00	999999	999999	219.18	0.80	858,55	0.76	1109,17	1.05	891,63	0.60	-1.00	-1.00	-1.00	-1.00	-1.00	-1.00	0.00	0.00	0.00	0.00	21.62	24.98	25.08	25.09	25.09	0.00	360	25.83	101827.00	17.14	155233.00	25.00	0	25.83	17.23	25.00	500.00	0.50
7200	1970	1	1	2	0	0	0.00	0.00	0.00	0.00	0.00	999999	999999	219.18	0.80	858,55	0.76	1109,17	1.05	891,63	0.60	-1.00	-1.00	-1.00	-1.00	-1.00	-1.00	0.00	0.00	0.00	0.00	22.75	26.29	26.39	26.40	26.40	0.00	360	25.87	101829.00	17.15	156543.00	25.00	0	25.87	17.18	25.00	500.00	0.50
7200	1970	1	1	2	0	0	0.00	0.00	0.00	0.00	0.00	999999	999999	219.18	0.80	858,55	0.76	1109,17	1.05	891,63	0.60	-1.00	-1.00	-1.00	-1.00	-1.00	-1.00	0.00	0.00	0.00	0.00	22.02	25.45	25.54	25.55	25.56	0.00	360	25.91	101829.00	17.11	156250.00	25.00	0	25.91	17.10	25.00	500.00	0.50
7200	1970	1	1	2	0	0	0.00	0.00	0.00	0.00	0.00	999999	999999	219.18	0.80	858,55	0.76	1109,17	1.05	891,63	0.60	-1.00	-1.00	-1.00	-1.00	-1.00	-1.00	0.00	0.00	0.00	0.00	21.58	24.93	25.03	25.04	25.04	0.00	360	25.99	101827.00	17.08	155812.00	25.00	0	25.99	17.01	25.00	500.00	0.50
7200	1970	1	1	2	0	0	0.00	0.00	0.00	0.00	0.00	999999	999999	219.18	0.80	858,55	0.76	1109,17	1.05	891,63	0.60	-1.00	-1.00	-1.00	-1.00	-1.00	-1.00	0.00	0.00	0.00	0.00	23.53	27.19	27.29	27.30	27.31	0.00	360	25.92	101833.00	17.09	157281.00	25.00	0	25.92	17.09	25.00	500.00	0.50
7200	1970	1	1	2	0	0	0.00	0.00	0.00	0.00	0.00	999999	999999	219.15	0.77	853,24	6.65	1093,83	24.29	888,03	4.84	-1.00	-1.00	-1.00	-1.00	-1.00	-1.00	0.00	0.00	0.00	0.00	22.78	26.33	26.42	26.44	26.44	0.00	360	25.95	101829.00	17.04	156837.00	25.00	0	25.95	17.02	25.00	500.00	0.50
7200	1970	1	1	2	0	0	0.00	0.00	0.00	0.00	0.00	999999	999999	219.15	0.77	853,24	6.65	1093,83	24.29	888,03	4.84	-1.00	-1.00	-1.00	-1.00	-1.00	-1.00	0.00	0.00	0.00	0.00	21.48	24.82	24.92	24.93	24.93	0.00	360	25.93	101829.00	17.04	157727.00	25.00	0	25.93	17.04	25.00	500.00	0.50
7200	1970	1	1	2	0	0	0.00	0.00	0.00	0.00	0.00	999999	999999	219.15	0.77	853,24	6.65	1093,83	24.29	888,03	4.84	-1.00	-1.00	-1.00	-1.00	-1.00	-1.00	0.00	0.00	0.00	0.00	22.42	25.91	26.00	26.02	26.02	0.00	360	26.04	101825.00	16.98	158026.00	25.00	0	26.04	16.89	25.00	500.00	0.50
7200	1970	1	1	2	0	0	0.00	0.00	0.00	0.00	0.00	999999	999999	219.15	0.77	853,24	6.65	1093,83	24.29	888,03	4.84	-1.00	-1.00	-1.00	-1.00	-1.00	-1.00	0.00	0.00	0.00	0.00	23.08	26.67	26.77	26.78	26.79	0.00	360	26.11	101825.00	16.94	158476.00	25.00	0	26.11	16.82	25.00	500.00	0.50
7200	1970	1	1	2	0	0	0.00	0.00	0.00	0.00	0.00	999999	999999	219.15	0.77	853,24	6.65	1093,83	24.29	888,03	4.84	-1.00	-1.00	-1.00	-1.00	-1.00	-1.00	0.00	0.00	0.00	0.00	21.26	24.56	24.66	24.67	24.67	0.00	360	25.89	101827.00	17.04	158325.00	25.00	0	25.89	17.12	25.00	500.00	0.50
7200	1970	1	1	2	0	0	0.00	0.00	0.00	0.00	0.00	999999	999999	219.15	0.77	853,24	6.65	1093,83	24.29	888,03	4.84	-1.00	-1.00	-1.00	-1.00	-1.00	-1.00	0.00	0.00	0.00	0.00	22.63	26.15	26.25	26.26	26.26	0.00	360	25.95	101827.00	17.05	158929.00	25.00	0	25.95	17.06	25.00	500.00	0.50
7200	1970	1	1	2	0	0	0.00	0.00	0.00	0.00	0.00	999999	999999	219.15	0.77	853,24	6.65	1093,83	24.29	888,03	4.84	-1.00	-1.00	-1.00	-1.00	-1.00	-1.00	0.00	0.00	0.00	0.00	21.73	25.11	25.20	25.22	25.22	0.00	360	26.06	101827.00	16.94	158476.00	25.00	0	26.06	16.87	25.00	500.00	0.50
7200	1970	1	1	2	0	0	0.00	0.00	0.00	0.00	0.00	999999	999999	219.15	0.77	853,24	6.65	1093,83	24.29	888,03	4.84	-1.00	-1.00	-1.00	-1.00	-1.00	-1.00	0.00	0.00	0.00	0.00	21.99	25.41	25.50	25.51	25.52	0.00	360	26.06	101829.00	16.94	160457.00	25.00	0	26.06	16.89	25.00	500.00	0.50
7200	1970	1	1	2	0	0	0.00	0.00	0.00	0.00	0.00	999999	999999	219.15	0.77	853,24	6.65	1093,83	24.29	888,03	4.84	-1.00	-1.00	-1.00	-1.00	-1.00	-1.00	0.00	0.00	0.00	0.00	22.01	25.43	25.53	25.54	25.54	0.00	360	26.04	101825.00	16.93	160457.00	25.00	0	26.04	16.90	25.00	500.00	0.50
7200	1970	1	1	2	0	0	0.00	0.00	0.00	0.00	0.00	999999	999999	219.15	0.77	853,24	6.65	1093,83	24.29	888,03	4.84	-1.00	-1.00	-1.00	-1.00	-1.00	-1.00	0.00	0.00	0.00	0.00	22.00	25.42	25.52	25.53	25.54	0.00	360	25.96	101827.00	17.00	159536.00	25.00	0	25.96	17.04	25.00	500.00	0.50
7200	1970	1	1	2	0	0	0.00	0.00	0.00	0.00	0.00	999999	999999	219.15	0.77	853,24	6.65	1093,83	24.29	888,03	4.84	-1.00	-1.00	-1.00	-1.00	-1.00	-1.00	0.00	0.00	0.00	0.00	20.11	23.24	23.33	23.34	23.34	0.00	360	26.00	101815.00	16.99	160611.00	25.00	0	26.00	16.99	25.00	500.00	0.50
7200	1970	1	1	2	0	0	0.00	0.00	0.00	0.00	0.00	999999	999999	218.70	0.36	824,53	2.54	991,84	8.46	860,9	2.88	-1.00	-1.00	-1.00	-1.00	-1.00	-1.00	0.00	0.00	0.00	0.00	25.80	29.82	29.93	29.94	29.95	0.00	360	25.99	101815.00	16.96	160921.00	25.00	0	25.99	16.97	25.00	500.00	0.50
7200	1970	1	1	2	0	0	0.00	0.00	0.00	0.00	0.00	999999	999999	218.70	0.36	824,53	2.54	991,84	8.46	860,9	2.88	-1.00	-1.00	-1.00	-1.00	-1.00	-1.00	0.00	0.00	0.00	0.00	20.69	23.91	24.00	24.01	24.02	0.00	360	25.96	101815.00	16.97	161544.00	25.00	0	25.96	17.00	25.00	500.00	0.50
7200	1970	1	1	2	0	0	0.00	0.00	0.00	0.00	0.00	999999	999999	218.70	0.36	824,53	2.54	991,84	8.46	860,9	2.88	-1.00	-1.00	-1.00	-1.00	-1.00	-1.00	0.00	0.00	0.00	0.00	22.20	25.66	25.75	25.76	25.77	0.00	360	25.93	101827.00	16.97	160611.00	25.00	0	25.93	17.02	25.00	500.00	0.50
7200	1970	1	1	2	0	0	0.00	0.00	0.00	0.00	0.00	999999	999999	218.70	0.36	824,53	2.54	991,84	8.46	860,9	2.88	-1.00	-1.00	-1.00	-1.00	-1.00	-1.00	0.00	0.00	0.00	0.00	19.94	23.04	23.13	23.14	23.14	0.00	360	26.05	101815.00	16.93	162015.00	25.00	0	26.05	16.88	25.00	500.00	0.50
7200	1970	1	1	2	0	0	0.00	0.00	0.00	0.00	0.00	999999	999999	218.70	0.36	824,53	2.54	991,84	8.46	860,9	2.88	-1.00	-1.00	-1.00	-1.00	-1.00	-1.00	0.00	0.00	0.00	0.00	20.00	23.11	23.20	23.21	23.22	0.00	360	26.06	101815.00	16.92	161857.00	25.00	0	26.06	16.87	25.00	500.00	0.50
7200	1970	1	1	2	0	0	0.00	0.00	0.00	0.00	0.00	999999	999999	218.70	0.36	824,53	2.54	991,84	8.46	860,9	2.88	-1.00	-1.00	-1.00	-1.00	-1.00	-1.00	0.00	0.00	0.00	0.00	21.32	24.64	24.73	24.74	24.75	0.00	360	26.14	101811.00	16.82	160766.00	25.00	0	26.14	16.72	25.00	500.00	0.50
7200	1970	1	1	2	0	0	0.00	0.00	0.00	0.00	0.00	999999	999999	218.70	0.36	824,53	2.54	991,84	8.46	860,9	2.88	-1.00	-1.00	-1.00	-1.00	-1.00	-1.00	0.00	0.00	0.00	0.00	23.59	27.26	27.36	27.37	27.38	0.00	360	26.12	101809.00	16.80	161388.00	25.00	0	26.12	16.73	25.00	500.00	0.50
7200	1970	1	1	2	0	0	0.00	0.00	0.00	0.00	0.00	999999	999999	218.70	0.36	824,53	2.54	991,84	8.46	860,9	2.88	-1.00	-1.00	-1.00	-1.00	-1.00	-1.00	0.00	0.00	0.00	0.00	21.94	25.35	25.45	25.46	25.46	0.00	360	26.05	101807.00	16.84	162646.00	25.00	0	26.05	16.85	25.00	500.00	0.50
7200	1970	1	1	2	0	0	0.00	0.00	0.00	0.00	0.00	999999	999999	218.70	0.36	824,53	2.54	991,84	8.46	860,9	2.88	-1.00	-1.00	-1.00	-1.00	-1.00	-1.00	0.00	0.00	0.00	0.00	19.35	22.36	22.45	22.46	22.46	0.00	360	25.90	101801.00	16.89	163123.00	25.00	0	25.90	17.01	25.00	500.00	0.50
7200	1970	1	1	2	0	0	0.00	0.00	0.00	0.00	0.00	999999	999999	218.70	0.36	824,53	2.54	991,84	8.46	860,9	2.88	-1.00	-1.00	-1.00	-1.00	-1.00	-1.00	0.00	0.00	0.00	0.00	23.04	26.62	26.72	26.73	26.74	0.00	360	25.89	101803.00	16.97	161232.00	25.00	0	25.89	17.07	25.00	500.00	0.50
7200	1970	1	1	2	0	0	0.00	0.00	0.00	0.00	0.00	999999	999999	218.70	0.36	824,53	2.54	991,84	8.46	860,9	2.88	-1.00	-1.00	-1.00	-1.00	-1.00	-1.00	0.00	0.00	0.00	0.00	22.98	26.55	26.65	26.66	26.67	0.00	360	25.90	101805.00	17.00	161544.00	25.00	0	25.90	17.07	25.00	500.00	0.50
7200	1970	1	1	2	0	0	0.00	0.00	0.00	0.00	0.00	999999	999999	218.38	1.07	821,24	0.54	982,93	1.00	857,68	0.51	-1.00	-1.00	-1.00	-1.00	-1.00	-1.00	0.00	0.00	0.00	0.00	22.21	25.66	25.76	25.77	25.77	0.00	360	25.93	101797.00	16.92	161857.00	25.00	0	25.93	16.96	25.00	500.00	0.50
7200	1970	1	1	2	0	0	0.00	0.00	0.00	0.00	0.00	999999	999999	218.38	1.07	821,24	0.54	982,93	1.00	857,68	0.51	-1.00	-1.00	-1.00	-1.00	-1.00	-1.00	0.00	0.00	0.00	0.00	23.21	26.82	26.92	26.94	26.94	0.00	360	25.99	101795.00	16.86	161701.00	25.00	0	25.99	16.85	25.00	500.00	0.50
7200	1970	1	1	2	0	0	0.00	0.00	0.00	0.00	0.00	999999	999999	218.38	1.07	821,24	0.54	982,93	1.00	857,68	0.51	-1.00	-1.00	-1.00	-1.00	-1.00	-1.00	0.00	0.00	0.00	0.00	21.82	25.22	25.31	25.32	25.33	0.00	360	26.00	101797.00	16.86	162964.00	25.00	0	26.00	16.83	25.00	500.00	0.50
7200	1970	1	1	2	0	0	0.00	0.00	0.00	0.00	0.00	999999	999999	218.38	1.07	821,24	0.54	982,93	1.00	857,68	0.51	-1.00	-1.00	-1.00	-1.00	-1.00	-1.00	0.00	0.00	0.00	0.00	24.63	28.46	28.57	28.58	28.59	0.00	360	25.96	101797.00	16.85	163123.00	25.00	0	25.96	16.87	25.00	500.00	0.50
7200	1970	1	1	2	0	0	0.00	0.00	0.00	0.00	0.00	999999	999999	218.38	1.07	821,24	0.54	982,93	1.00	857,68	0.51	-1.00	-1.00	-1.00	-1.00	-1.00	-1.00	0.00	0.00	0.00	0.00	22.85	26.40	26.50	26.52	26.52	0.00	360	25.98	101795.00	16.89	162488.00	25.00	0	25.98	16.89	25.00	500.00	0.50
7200	1970	1	1	2	0	0	0.00	0.00	0.00	0.00	0.00	999999	999999	218.38	1.07	821,24	0.54	982,93	1.00	857,68	0.51	-1.00	-1.00	-1.00	-1.00	-1.00	-1.00	0.00	0.00	0.00	0.00	23.18	26.79	26.89	26.90	26.91	0.00	360	25.83	101803.00	17.00	162964.00	25.00	0	25.83	17.12	25.00	500.00	0.50
7200	1970	1	1	2	0	0	0.00	0.00	0.00	0.00	0.00	999999	999999	218.38	1.07	821,24	0.54	982,93	1.00	857,68	0.51	-1.00	-1.00	-1.00	-1.00	-1.00	-1.00	0.00	0.00	0.00	0.00	21.20	24.50	24.59	24.61	24.61	0.00	360	26.01	101799.00	16.88	163283.00	25.00	0	26.01	16.83	25.00	500.00	0.50
7200	1970	1	1	2	0	0	0.00	0.00	0.00	0.00	0.00	999999	999999	218.38	1.07	821,24	0.54	982,93	1.00	857,68	0.51	-1.00	-1.00	-1.00	-1.00	-1.00	-1.00	0.00	0.00	0.00	0.00	22.55	26.06	26.16	26.17	26.17	0.00	360	25.98	101795.00	16.91	163123.00	25.00	0	25.98	16.89	25.00	500.00	0.50
7200	1970	1	1	2	0	0	0.00	0.00	0.00	0.00	0.00	999999	999999	218.38	1.07	821,24	0.54	982,93	1.00	857,68	0.51	-1.00	-1.00	-1.00	-1.00	-1.00	-1.00	0.00	0.00	0.00	0.00	21.63	24.99	25.09	25.10	25.11	0.00	360	25.96	101795.00	16.95	160303.00	25.00	0	25.96	16.95	25.00	500.00	0.50
7200	1970	1	1	2	0	0	0.00	0.00	0.00	0.00	0.00	999999	999999	218.38	1.07	821,24	0.54	982,93	1.00	857,68	0.51	-1.00	-1.00	-1.00	-1.00	-1.00	-1.00	0.00	0.00	0.00	0.00	22.39	25.87	25.97	25.98	25.99	0.00	360	25.90	101793.00	16.93	162805.00	25.00	0	25.90	16.99	25.00	500.00	0.50
7200	1970	1	1	2	0	0	0.00	0.00	0.00	0.00	0.00	999999	999999	218.38	1.07	821,24	0.54	982,93	1.00	857,68	0.51	-1.00	-1.00	-1.00	-1.00	-1.00	-1.00	0.00	0.00	0.00	0.00	25.21	29.13	29.24	29.26	29.26	0.00	360	25.97	101797.00	16.91	162964.00	25.00	0	25.97	16.89	25.00	500.00	0.50
7200	1970	1	1	2	0	0	0.00	0.00	0.00	0.00	0.00	999999	999999	217.75	0.60	818,97	0.56	979,82	0.92	855,97	0.55	-1.00	-1.00	-1.00	-1.00	-1.00	-1.00	0.00	0.00	0.00	0.00	21.67	25.04	25.13	25.14	25.15	0.00	360	25.90	101797.00	16.90	163603.00	25.00	0	25.90	16.94	25.00	500.00	0.50
7200	1970	1	1	2	0	0	0.00	0.00	0.00	0.00	0.00	999999	999999	217.75	0.60	818,97	0.56	979,82	0.92	855,97	0.55	-1.00	-1.00	-1.00	-1.00	-1.00	-1.00	0.00	0.00	0.00	0.00	24.18	27.94	28.04	28.06	28.06	0.00	360	25.99	101797.00	16.91	163123.00	25.00	0	25.99	16.87	25.00	500.00	0.50
7200	1970	1	1	2	0	0	0.00	0.00	0.00	0.00	0.00	999999	999999	217.75	0.60	818,97	0.56	979,82	0.92	855,97	0.55	-1.00	-1.00	-1.00	-1.00	-1.00	-1.00	0.00	0.00	0.00	0.00	23.83	27.54	27.64	27.66	27.66	0.00	360	25.92	101797.00	16.91	163283.00	25.00	0	25.92	16.94	25.00	500.00	0.50
7200	1970	1	1	2	0	0	0.00	0.00	0.00	0.00	0.00	999999	999999	217.75	0.60	818,97	0.56	979,82	0.92	855,97	0.55	-1.00	-1.00	-1.00	-1.00	-1.00	-1.00	0.00	0.00	0.00	0.00	25.73	29.73	29.84	29.86	29.86	0.00	360	26.02	101799.00	16.89	163763.00	25.00	0	26.02	16.83	25.00	500.00	0.50
7200	1970	1	1	2	0	0	0.00	0.00	0.00	0.00	0.00	999999	999999	217.75	0.60	818,97	0.56	979,82	0.92	855,97	0.55	-1.00	-1.00	-1.00	-1.00	-1.00	-1.00	0.00	0.00	0.00	0.00	26.68	30.83	30.94	30.95	30.96	0.00	360	26.03	101807.00	16.88	162805.00	25.00	0	26.03	16.82	25.00	500.00	0.50
7200	1970	1	1	2	0	0	0.00	0.00	0.00	0.00	0.00	999999	999999	217.75	0.60	818,97	0.56	979,82	0.92	855,97	0.55	-1.00	-1.00	-1.00	-1.00	-1.00	-1.00	0.00	0.00	0.00	0.00	23.35	26.98	27.08	27.09	27.10	0.00	360	26.02	101801.00	16.82	163924.00	25.00	0	26.02	16.79	25.00	500.00	0.50
7200	1970	1	1	2	0	0	0.00	0.00	0.00	0.00	0.00	999999	999999	217.75	0.60	818,97	0.56	979,82	0.92	855,97	0.55	-1.00	-1.00	-1.00	-1.00	-1.00	-1.00	0.00	0.00	0.00	0.00	23.74	27.43	27.54	27.55	27.56	0.00	360	26.02	101799.00	16.82	163123.00	25.00	0	26.02	16.79	25.00	500.00	0.50
7200	1970	1	1	2	0	0	0.00	0.00	0.00	0.00	0.00	999999	999999	217.75	0.60	818,97	0.56	979,82	0.92	855,97	0.55	-1.00	-1.00	-1.00	-1.00	-1.00	-1.00	0.00	0.00	0.00	0.00	24.80	28.66	28.77	28.78	28.79	0.00	360	25.89	101793.00	16.94	163603.00	25.00	0	25.89	17.02	25.00	500.00	0.50
7200	1970	1	1	2	0	0	0.00	0.00	0.00	0.00	0.00	999999	999999	217.75	0.60	818,97	0.56	979,82	0.92	855,97	0.55	-1.00	-1.00	-1.00	-1.00	-1.00	-1.00	0.00	0.00	0.00	0.00	23.11	26.70	26.80	26.81	26.82	0.00	360	25.93	101787.00	16.89	163123.00	25.00	0	25.93	16.92	25.00	500.00	0.50
7200	1970	1	1	2	0	0	0.00	0.00	0.00	0.00	0.00	999999	999999	217.75	0.60	818,97	0.56	979,82	0.92	855,97	0.55	-1.00	-1.00	-1.00	-1.00	-1.00	-1.00	0.00	0.00	0.00	0.00	24.89	28.76	28.87	28.88	28.89	0.00	360	25.84	101787.00	17.00	164896.00	25.00	0	25.84	17.09	25.00	500.00	0.50
7200	1970	1	1	2	0	0	0.00	0.00	0.00	0.00	0.00	999999	999999	217.75	0.60	818,97	0.56	979,82	0.92	855,97	0.55	-1.00	-1.00	-1.00	-1.00	-1.00	-1.00	0.00	0.00	0.00	0.00	21.16	24.45	24.54	24.55	24.56	0.00	360	25.89	101789.00	16.97	162964.00	25.00	0	25.89	17.01	25.00	500.00	0.50
7200	1970	1	1	2	0	0	0.00	0.00	0.00	0.00	0.00	999999	999999	217.97	0.84	816,53	0.66	976,61	0.64	853,56	0.69	-1.00	-1.00	-1.00	-1.00	-1.00	-1.00	0.00	0.00	0.00	0.00	22.04	25.47	25.57	25.58	25.59	0.00	360	25.85	101789.00	17.02	164247.00	25.00	0	25.85	17.08	25.00	500.00	0.50
7200	1970	1	1	2	0	0	0.00	0.00	0.00	0.00	0.00	999999	999999	217.97	0.84	816,53	0.66	976,61	0.64	853,56	0.69	-1.00	-1.00	-1.00	-1.00	-1.00	-1.00	0.00	0.00	0.00	0.00	25.74	29.74	29.85	29.86	29.87	0.00	360	25.86	101789.00	17.00	162172.00	25.00	0	25.86	17.05	25.00	500.00	0.50
7200	1970	1	1	2	0	0	0.00	0.00	0.00	0.00	0.00	999999	999999	217.97	0.84	816,53	0.66	976,61	0.64	853,56	0.69	-1.00	-1.00	-1.00	-1.00	-1.00	-1.00	0.00	0.00	0.00	0.00	27.59	31.88	32.00	32.01	32.02	0.00	360	25.94	101787.00	16.93	161388.00	25.00	0	25.94	16.90	25.00	500.00	0.50
7200	1970	1	1	2	0	0	0.00	0.00	0.00	0.00	0.00	999999	999999	217.97	0.84	816,53	0.66	976,61	0.64	853,56	0.69	-1.00	-1.00	-1.00	-1.00	-1.00	-1.00	0.00	0.00	0.00	0.00	24.99	28.88	28.99	29.00	29.01	0.00	360	25.94	101783.00	16.92	160303.00	25.00	0	25.94	16.90	25.00	500.00	0.50
7200	1970	1	1	2	0	0	0.00	0.00	0.00	0.00	0.00	999999	999999	217.97	0.84	816,53	0.66	976,61	0.64	853,56	0.69	-1.00	-1.00	-1.00	-1.00	-1.00	-1.00	0.00	0.00	0.00	0.00	24.19	27.95	28.06	28.07	28.08	0.00	360	25.88	101783.00	17.01	162330.00	25.00	0	25.88	17.04	25.00	500.00	0.50
7200	1970	1	1	2	0	0	0.00	0.00	0.00	0.00	0.00	999999	999999	217.97	0.84	816,53	0.66	976,61	0.64	853,56	0.69	-1.00	-1.00	-1.00	-1.00	-1.00	-1.00	0.00	0.00	0.00	0.00	28.37	32.78	32.90	32.92	32.93	0.00	360	25.92	101785.00	17.00	163123.00	25.00	0	25.92	16.99	25.00	500.00	0.50
7200	1970	1	1	2	0	0	0.00	0.00	0.00	0.00	0.00	999999	999999	217.97	0.84	816,53	0.66	976,61	0.64	853,56	0.69	-1.00	-1.00	-1.00	-1.00	-1.00	-1.00	0.00	0.00	0.00	0.00	25.26	29.18	29.29	29.31	29.31	0.00	360	25.99	101785.00	16.89	163123.00	25.00	0	25.99	16.83	25.00	500.00	0.50
7200	1970	1	1	2	0	0	0.00	0.00	0.00	0.00	0.00	999999	999999	217.97	0.84	816,53	0.66	976,61	0.64	853,56	0.69	-1.00	-1.00	-1.00	-1.00	-1.00	-1.00	0.00	0.00	0.00	0.00	25.82	29.84	29.95	29.97	29.97	0.00	360	25.99	101791.00	16.90	161232.00	25.00	0	25.99	16.85	25.00	500.00	0.50
7200	1970	1	1	2	0	0	0.00	0.00	0.00	0.00	0.00	999999	999999	217.97	0.84	816,53	0.66	976,61	0.64	853,56	0.69	-1.00	-1.00	-1.00	-1.00	-1.00	-1.00	0.00	0.00	0.00	0.00	25.24	29.17	29.28	29.29	29.30	0.00	360	26.06	101795.00	16.85	160766.00	25.00	0	26.06	16.76	25.00	500.00	0.50
7200	1970	1	1	2	0	0	0.00	0.00	0.00	0.00	0.00	999999	999999	217.97	0.84	816,53	0.66	976,61	0.64	853,56	0.69	-1.00	-1.00	-1.00	-1.00	-1.00	-1.00	0.00	0.00	0.00	0.00	20.72	23.94	24.03	24.04	24.05	0.00	360	26.09	101797.00	16.82	161232.00	25.00	0	26.09	16.72	25.00	500.00	0.50
7200	1970	1	1	2	0	0	0.00	0.00	0.00	0.00	0.00	999999	999999	217.97	0.84	816,53	0.66	976,61	0.64	853,56	0.69	-1.00	-1.00	-1.00	-1.00	-1.00	-1.00	0.00	0.00	0.00	0.00	21.04	24.31	24.40	24.41	24.42	0.00	360	26.00	101803.00	16.84	160921.00	25.00	0	26.00	16.83	25.00	500.00	0.50
7200	1970	1	1	2	0	0	0.00	0.00	0.00	0.00	0.00	999999	999999	218.03	0.45	814,73	0.75	974,02	0.95	852,41	0.51	-1.00	-1.00	-1.00	-1.00	-1.00	-1.00	0.00	0.00	0.00	0.00	21.49	24.83	24.92	24.93	24.94	0.00	360	25.96	101801.00	16.93	160149.00	25.00	0	25.96	16.96	25.00	500.00	0.50
7200	1970	1	1	2	0	0	0.00	0.00	0.00	0.00	0.00	999999	999999	218.03	0.45	814,73	0.75	974,02	0.95	852,41	0.51	-1.00	-1.00	-1.00	-1.00	-1.00	-1.00	0.00	0.00	0.00	0.00	21.70	25.07	25.17	25.18	25.19	0.00	360	25.93	101801.00	16.91	160921.00	25.00	0	25.93	16.96	25.00	500.00	0.50
7200	1970	1	1	2	0	0	0.00	0.00	0.00	0.00	0.00	999999	999999	218.03	0.45	814,73	0.75	974,02	0.95	852,41	0.51	-1.00	-1.00	-1.00	-1.00	-1.00	-1.00	0.00	0.00	0.00	0.00	22.04	25.47	25.57	25.58	25.59	0.00	360	25.96	101801.00	16.97	160611.00	25.00	0	25.96	16.99	25.00	500.00	0.50
7200	1970	1	1	2	0	0	0.00	0.00	0.00	0.00	0.00	999999	999999	218.03	0.45	814,73	0.75	974,02	0.95	852,41	0.51	-1.00	-1.00	-1.00	-1.00	-1.00	-1.00	0.00	0.00	0.00	0.00	27.50	31.78	31.90	31.91	31.92	0.00	360	26.00	101805.00	16.89	160457.00	25.00	0	26.00	16.87	25.00	500.00	0.50
7200	1970	1	1	2	0	0	0.00	0.00	0.00	0.00	0.00	999999	999999	218.03	0.45	814,73	0.75	974,02	0.95	852,41	0.51	-1.00	-1.00	-1.00	-1.00	-1.00	-1.00	0.00	0.00	0.00	0.00	24.97	28.86	28.96	28.98	28.98	0.00	360	26.01	101813.00	16.90	162015.00	25.00	0	26.01	16.87	25.00	500.00	0.50
7200	1970	1	1	2	0	0	0.00	0.00	0.00	0.00	0.00	999999	999999	218.03	0.45	814,73	0.75	974,02	0.95	852,41	0.51	-1.00	-1.00	-1.00	-1.00	-1.00	-1.00	0.00	0.00	0.00	0.00	23.77	27.46	27.57	27.58	27.59	0.00	360	26.03	101811.00	16.83	160149.00	25.00	0	26.03	16.79	25.00	500.00	0.50
7200	1970	1	1	2	0	0	0.00	0.00	0.00	0.00	0.00	999999	999999	218.03	0.45	814,73	0.75	974,02	0.95	852,41	0.51	-1.00	-1.00	-1.00	-1.00	-1.00	-1.00	0.00	0.00	0.00	0.00	24.01	27.74	27.85	27.86	27.87	0.00	360	25.99	101803.00	16.88	161076.00	25.00	0	25.99	16.89	25.00	500.00	0.50
7200	1970	1	1	2	0	0	0.00	0.00	0.00	0.00	0.00	999999	999999	218.03	0.45	814,73	0.75	974,02	0.95	852,41	0.51	-1.00	-1.00	-1.00	-1.00	-1.00	-1.00	0.00	0.00	0.00	0.00	23.82	27.52	27.63	27.64	27.65	0.00	360	25.87	101807.00	16.98	160457.00	25.00	0	25.87	17.08	25.00	500.00	0.50
7200	1970	1	1	2	0	0	0.00	0.00	0.00	0.00	0.00	999999	999999	218.03	0.45	814,73	0.75	974,02	0.95	852,41	0.51	-1.00	-1.00	-1.00	-1.00	-1.00	-1.00	0.00	0.00	0.00	0.00	26.58	30.72	30.84	30.85	30.86	0.00	360	25.90	101797.00	16.93	159384.00	25.00	0	25.90	16.98	25.00	500.00	0.50
7200	1970	1	1	2	0	0	0.00	0.00	0.00	0.00	0.00	999999	999999	218.03	0.45	814,73	0.75	974,02	0.95	852,41	0.51	-1.00	-1.00	-1.00	-1.00	-1.00	-1.00	0.00	0.00	0.00	0.00	24.16	27.92	28.02	28.03	28.04	0.00	360	25.90	101793.00	16.93	159689.00	25.00	0	25.90	16.98	25.00	500.00	0.50
7200	1970	1	1	2	0	0	0.00	0.00	0.00	0.00	0.00	999999	999999	218.03	0.45	814,73	0.75	974,02	0.95	852,41	0.51	-1.00	-1.00	-1.00	-1.00	-1.00	-1.00	0.00	0.00	0.00	0.00	24.74	28.59	28.70	28.71	28.72	0.00	360	25.88	101791.00	16.96	160303.00	25.00	0	25.88	17.01	25.00	500.00	0.50
7200	1970	1	1	2	0	0	0.00	0.00	0.00	0.00	0.00	999999	999999	218.02	0.80	852,76	24.57	1118,65	88.51	885,58	23.81	-1.00	-1.00	-1.00	-1.00	-1.00	-1.00	0.00	0.00	0.00	0.00	23.97	27.70	27.81	27.82	27.82	0.00	360	25.98	101783.00	16.86	162330.00	25.00	0	25.98	16.83	25.00	500.00	0.50
7200	1970	1	1	2	0	0	0.00	0.00	0.00	0.00	0.00	999999	999999	218.02	0.80	852,76	24.57	1118,65	88.51	885,58	23.81	-1.00	-1.00	-1.00	-1.00	-1.00	-1.00	0.00	0.00	0.00	0.00	22.67	26.20	26.30	26.31	26.31	0.00	360	25.86	101781.00	17.01	162015.00	25.00	0	25.86	17.08	25.00	500.00	0.50
7200	1970	1	1	2	0	0	0.00	0.00	0.00	0.00	0.00	999999	999999	218.02	0.80	852,76	24.57	1118,65	88.51	885,58	23.81	-1.00	-1.00	-1.00	-1.00	-1.00	-1.00	0.00	0.00	0.00	0.00	25.20	29.12	29.23	29.24	29.25	0.00	360	26.04	101783.00	16.88	161701.00	25.00	0	26.04	16.79	25.00	500.00	0.50
7200	1970	1	1	2	0	0	0.00	0.00	0.00	0.00	0.00	999999	999999	218.02	0.80	852,76	24.57	1118,65	88.51	885,58	23.81	-1.00	-1.00	-1.00	-1.00	-1.00	-1.00	0.00	0.00	0.00	0.00	27.65	31.95	32.07	32.09	32.10	0.00	360	26.01	101781.00	16.84	162330.00	25.00	0	26.01	16.79	25.00	500.00	0.50
7200	1970	1	1	2	0	0	0.00	0.00	0.00	0.00	0.00	999999	999999	218.02	0.80	852,76	24.57	1118,65	88.51	885,58	23.81	-1.00	-1.00	-1.00	-1.00	-1.00	-1.00	0.00	0.00	0.00	0.00	22.52	26.02	26.12	26.13	26.14	0.00	360	26.03	101785.00	16.84	161857.00	25.00	0	26.03	16.79	25.00	500.00	0.50
7200	1970	1	1	2	0	0	0.00	0.00	0.00	0.00	0.00	999999	999999	218.02	0.80	852,76	24.57	1118,65	88.51	885,58	23.81	-1.00	-1.00	-1.00	-1.00	-1.00	-1.00	0.00	0.00	0.00	0.00	26.07	30.12	30.23	30.25	30.26	0.00	360	25.88	101781.00	16.94	161857.00	25.00	0	25.88	17.02	25.00	500.00	0.50
7200	1970	1	1	2	0	0	0.00	0.00	0.00	0.00	0.00	999999	999999	218.02	0.80	852,76	24.57	1118,65	88.51	885,58	23.81	-1.00	-1.00	-1.00	-1.00	-1.00	-1.00	0.00	0.00	0.00	0.00	23.36	26.99	27.09	27.10	27.11	0.00	360	25.99	101781.00	16.89	161232.00	25.00	0	25.99	16.86	25.00	500.00	0.50
7200	1970	1	1	2	0	0	0.00	0.00	0.00	0.00	0.00	999999	999999	218.02	0.80	852,76	24.57	1118,65	88.51	885,58	23.81	-1.00	-1.00	-1.00	-1.00	-1.00	-1.00	0.00	0.00	0.00	0.00	27.70	32.01	32.13	32.14	32.15	0.00	360	25.93	101779.00	16.86	162172.00	25.00	0	25.93	16.89	25.00	500.00	0.50
7200	1970	1	1	2	0	0	0.00	0.00	0.00	0.00	0.00	999999	999999	218.02	0.80	852,76	24.57	1118,65	88.51	885,58	23.81	-1.00	-1.00	-1.00	-1.00	-1.00	-1.00	0.00	0.00	0.00	0.00	27.34	31.59	31.71	31.72	31.73	0.00	360	25.93	101774.00	16.89	162330.00	25.00	0	25.93	16.92	25.00	500.00	0.50
7200	1970	1	1	2	0	0	0.00	0.00	0.00	0.00	0.00	999999	999999	218.02	0.80	852,76	24.57	1118,65	88.51	885,58	23.81	-1.00	-1.00	-1.00	-1.00	-1.00	-1.00	0.00	0.00	0.00	0.00	25.29	29.22	29.33	29.34	29.35	0.00	360	26.00	101778.00	16.87	162330.00	25.00	0	26.00	16.83	25.00	500.00	0.50
7200	1970	1	1	2	0	0	0.00	0.00	0.00	0.00	0.00	999999	999999	218.02	0.80	852,76	24.57	1118,65	88.51	885,58	23.81	-1.00	-1.00	-1.00	-1.00	-1.00	-1.00	0.00	0.00	0.00	0.00	26.75	30.91	31.03	31.04	31.05	0.00	360	26.07	101774.00	16.79	163924.00	25.00	0	26.07	16.71	25.00	500.00	0.50
7200	1970	1	1	2	0	0	0.00	0.00	0.00	0.00	0.00	999999	999999	218.31	0.44	876,77	0.33	1203,77	0.36	911,41	0.49	-1.00	-1.00	-1.00	-1.00	-1.00	-1.00	0.00	0.00	0.00	0.00	25.61	29.60	29.71	29.72	29.73	0.00	360	26.14	101774.00	16.73	162015.00	25.00	0	26.14	16.61	25.00	500.00	0.50
7200	1970	1	1	2	0	0	0.00	0.00	0.00	0.00	0.00	999999	999999	218.31	0.44	876,77	0.33	1203,77	0.36	911,41	0.49	-1.00	-1.00	-1.00	-1.00	-1.00	-1.00	0.00	0.00	0.00	0.00	21.31	24.63	24.72	24.73	24.74	0.00	360	26.05	101774.00	16.76	163603.00	25.00	0	26.05	16.73	25.00	500.00	0.50
7200	1970	1	1	2	0	0	0.00	0.00	0.00	0.00	0.00	999999	999999	218.31	0.44	876,77	0.33	1203,77	0.36	911,41	0.49	-1.00	-1.00	-1.00	-1.00	-1.00	-1.00	0.00	0.00	0.00	0.00	23.96	27.69	27.79	27.81	27.81	0.00	360	25.97	101772.00	16.81	161232.00	25.00	0	25.97	16.86	25.00	500.00	0.50
7200	1970	1	1	2	0	0	0.00	0.00	0.00	0.00	0.00	999999	999999	218.31	0.44	876,77	0.33	1203,77	0.36	911,41	0.49	-1.00	-1.00	-1.00	-1.00	-1.00	-1.00	0.00	0.00	0.00	0.00	22.67	26.20	26.30	26.31	26.31	0.00	360	25.97	101774.00	16.80	161076.00	25.00	0	25.97	16.84	25.00	500.00	0.50
7200	1970	1	1	2	0	0	0.00	0.00	0.00	0.00	0.00	999999	999999	218.31	0.44	876,77	0.33	1203,77	0.36	911,41	0.49	-1.00	-1.00	-1.00	-1.00	-1.00	-1.00	0.00	0.00	0.00	0.00	20.97	24.23	24.32	24.34	24.34	0.00	360	25.84	101778.00	16.88	163924.00	25.00	0	25.84	17.01	25.00	500.00	0.50
7200	1970	1	1	2	0	0	0.00	0.00	0.00	0.00	0.00	999999	999999	218.31	0.44	876,77	0.33	1203,77	0.36	911,41	0.49	-1.00	-1.00	-1.00	-1.00	-1.00	-1.00	0.00	0.00	0.00	0.00	27.81	32.13	32.25	32.27	32.27	0.00	360	25.90	101776.00	16.89	164409.00	25.00	0	25.90	16.94	25.00	500.00	0.50
7200	1970	1	1	2	0	0	0.00	0.00	0.00	0.00	0.00	999999	999999	218.31	0.44	876,77	0.33	1203,77	0.36	911,41	0.49	-1.00	-1.00	-1.00	-1.00	-1.00	-1.00	0.00	0.00	0.00	0.00	26.86	31.04	31.15	31.17	31.17	0.00	360	25.94	101776.00	16.83	162964.00	25.00	0	25.94	16.85	25.00	500.00	0.50
7200	1970	1	1	2	0	0	0.00	0.00	0.00	0.00	0.00	999999	999999	218.31	0.44	876,77	0.33	1203,77	0.36	911,41	0.49	-1.00	-1.00	-1.00	-1.00	-1.00	-1.00	0.00	0.00	0.00	0.00	25.52	29.49	29.60	29.61	29.62	0.00	360	25.91	101783.00	16.87	163283.00	25.00	0	25.91	16.91	25.00	500.00	0.50
7200	1970	1	1	2	0	0	0.00	0.00	0.00	0.00	0.00	999999	999999	218.31	0.44	876,77	0.33	1203,77	0.36	911,41	0.49	-1.00	-1.00	-1.00	-1.00	-1.00	-1.00	0.00	0.00	0.00	0.00	23.46	27.11	27.21	27.22	27.23	0.00	360	25.98	101778.00	16.82	164247.00	25.00	0	25.98	16.79	25.00	500.00	0.50
7200	1970	1	1	2	0	0	0.00	0.00	0.00	0.00	0.00	999999	999999	218.31	0.44	876,77	0.33	1203,77	0.36	911,41	0.49	-1.00	-1.00	-1.00	-1.00	-1.00	-1.00	0.00	0.00	0.00	0.00	24.81	28.67	28.77	28.79	28.79	0.00	360	25.96	101774.00	16.81	163603.00	25.00	0	25.96	16.80	25.00	500.00	0.50
7200	1970	1	1	2	0	0	0.00	0.00	0.00	0.00	0.00	999999	999999	218.31	0.44	876,77	0.33	1203,77	0.36	911,41	0.49	-1.00	-1.00	-1.00	-1.00	-1.00	-1.00	0.00	0.00	0.00	0.00	24.58	28.41	28.51	28.53	28.53	0.00	360	25.91	101774.00	16.84	163123.00	25.00	0	25.91	16.87	25.00	500.00	0.50
7200	1970	1	1	2	0	0	0.00	0.00	0.00	0.00	0.00	999999	999999	217.09	0.73	875,55	0.31	1204,23	0.45	910,43	0.22	-1.00	-1.00	-1.00	-1.00	-1.00	-1.00	0.00	0.00	0.00	0.00	22.61	26.13	26.23	26.24	26.24	0.00	360	25.83	101776.00	16.81	163443.00	25.00	0	25.83	16.90	25.00	500.00	0.50
7200	1970	1	1	2	0	0	0.00	0.00	0.00	0.00	0.00	999999	999999	217.09	0.73	875,55	0.31	1204,23	0.45	910,43	0.22	-1.00	-1.00	-1.00	-1.00	-1.00	-1.00	0.00	0.00	0.00	0.00	21.47	24.81	24.90	24.91	24.92	0.00	360	25.77	101778.00	16.86	162964.00	25.00	0	25.77	16.98	25.00	500.00	0.50
7200	1970	1	1	2	0	0	0.00	0.00	0.00	0.00	0.00	999999	999999	217.09	0.73	875,55	0.31	1204,23	0.45	910,43	0.22	-1.00	-1.00	-1.00	-1.00	-1.00	-1.00	0.00	0.00	0.00	0.00	22.71	26.25	26.35	26.36	26.36	0.00	360	25.98	101776.00	16.79	162805.00	25.00	0	25.98	16.72	25.00	500.00	0.50
7200	1970	1	1	2	0	0	0.00	0.00	0.00	0.00	0.00	999999	999999	217.09	0.73	875,55	0.31	1204,23	0.45	910,43	0.22	-1.00	-1.00	-1.00	-1.00	-1.00	-1.00	0.00	0.00	0.00	0.00	24.87	28.74	28.85	28.86	28.87	0.00	360	25.91	101774.00	16.80	162805.00	25.00	0	25.91	16.80	25.00	500.00	0.50
7200	1970	1	1	2	0	0	0.00	0.00	0.00	0.00	0.00	999999	999999	217.09	0.73	875,55	0.31	1204,23	0.45	910,43	0.22	-1.00	-1.00	-1.00	-1.00	-1.00	-1.00	0.00	0.00	0.00	0.00	27.33	31.58	31.70	31.71	31.72	0.00	360	25.86	101774.00	16.80	164409.00	25.00	0	25.86	16.84	25.00	500.00	0.50
7200	1970	1	1	2	0	0	0.00	0.00	0.00	0.00	0.00	999999	999999	217.09	0.73	875,55	0.31	1204,23	0.45	910,43	0.22	-1.00	-1.00	-1.00	-1.00	-1.00	-1.00	0.00	0.00	0.00	0.00	22.88	26.43	26.53	26.55	26.55	0.00	360	25.91	101772.00	16.80	163283.00	25.00	0	25.91	16.79	25.00	500.00	0.50
7200	1970	1	1	2	0	0	0.00	0.00	0.00	0.00	0.00	999999	999999	217.09	0.73	875,55	0.31	1204,23	0.45	910,43	0.22	-1.00	-1.00	-1.00	-1.00	-1.00	-1.00	0.00	0.00	0.00	0.00	28.62	33.07	33.20	33.21	33.22	0.00	360	25.99	101770.00	16.73	165387.00	25.00	0	25.99	16.66	25.00	500.00	0.50
7200	1970	1	1	2	0	0	0.00	0.00	0.00	0.00	0.00	999999	999999	217.09	0.73	875,55	0.31	1204,23	0.45	910,43	0.22	-1.00	-1.00	-1.00	-1.00	-1.00	-1.00	0.00	0.00	0.00	0.00	23.51	27.16	27.27	27.28	27.29	0.00	360	25.87	101768.00	16.76	165880.00	25.00	0	25.87	16.80	25.00	500.00	0.50
7200	1970	1	1	2	0	0	0.00	0.00	0.00	0.00	0.00	999999	999999	217.09	0.73	875,55	0.31	1204,23	0.45	910,43	0.22	-1.00	-1.00	-1.00	-1.00	-1.00	-1.00	0.00	0.00	0.00	0.00	25.86	29.88	29.99	30.00	30.01	0.00	360	25.88	101762.00	16.82	164571.00	25.00	0	25.88	16.84	25.00	500.00	0.50
7200	1970	1	1	2	0	0	0.00	0.00	0.00	0.00	0.00	999999	999999	217.09	0.73	875,55	0.31	1204,23	0.45	910,43	0.22	-1.00	-1.00	-1.00	-1.00	-1.00	-1.00	0.00	0.00	0.00	0.00	24.52	28.33	28.44	28.45	28.46	0.00	360	25.89	101762.00	16.77	163924.00	25.00	0	25.89	16.78	25.00	500.00	0.50
7200	1970	1	1	2	0	0	0.00	0.00	0.00	0.00	0.00	999999	999999	217.09	0.73	875,55	0.31	1204,23	0.45	910,43	0.22	-1.00	-1.00	-1.00	-1.00	-1.00	-1.00	0.00	0.00	0.00	0.00	24.98	28.87	28.98	28.99	29.00	0.00	360	25.92	101758.00	16.75	164409.00	25.00	0	25.92	16.74	25.00	500.00	0.50
7200	1970	1	1	2	0	0	0.00	0.00	0.00	0.00	0.00	999999	999999	217.34	0.69	873,99	0.68	1202,61	0.65	909	0.63	-1.00	-1.00	-1.00	-1.00	-1.00	-1.00	0.00	0.00	0.00	0.00	27.53	31.81	31.93	31.95	31.95	0.00	360	25.88	101754.00	16.82	164086.00	25.00	0	25.88	16.84	25.00	500.00	0.50
7200	1970	1	1	2	0	0	0.00	0.00	0.00	0.00	0.00	999999	999999	217.34	0.69	873,99	0.68	1202,61	0.65	909	0.63	-1.00	-1.00	-1.00	-1.00	-1.00	-1.00	0.00	0.00	0.00	0.00	24.84	28.70	28.81	28.82	28.83	0.00	360	25.86	101754.00	16.83	164086.00	25.00	0	25.86	16.86	25.00	500.00	0.50
7200	1970	1	1	2	0	0	0.00	0.00	0.00	0.00	0.00	999999	999999	217.34	0.69	873,99	0.68	1202,61	0.65	909	0.63	-1.00	-1.00	-1.00	-1.00	-1.00	-1.00	0.00	0.00	0.00	0.00	25.19	29.11	29.21	29.23	29.23	0.00	360	25.84	101750.00	16.85	164733.00	25.00	0	25.84	16.89	25.00	500.00	0.50
7200	1970	1	1	2	0	0	0.00	0.00	0.00	0.00	0.00	999999	999999	217.34	0.69	873,99	0.68	1202,61	0.65	909	0.63	-1.00	-1.00	-1.00	-1.00	-1.00	-1.00	0.00	0.00	0.00	0.00	23.01	26.58	26.68	26.70	26.70	0.00	360	25.75	101746.00	16.91	165059.00	25.00	0	25.75	17.02	25.00	500.00	0.50
7200	1970	1	1	2	0	0	0.00	0.00	0.00	0.00	0.00	999999	999999	217.34	0.69	873,99	0.68	1202,61	0.65	909	0.63	-1.00	-1.00	-1.00	-1.00	-1.00	-1.00	0.00	0.00	0.00	0.00	24.01	27.74	27.84	27.86	27.86	0.00	360	25.87	101748.00	16.85	165551.00	25.00	0	25.87	16.84	25.00	500.00	0.50
7200	1970	1	1	2	0	0	0.00	0.00	0.00	0.00	0.00	999999	999999	217.34	0.69	873,99	0.68	1202,61	0.65	909	0.63	-1.00	-1.00	-1.00	-1.00	-1.00	-1.00	0.00	0.00	0.00	0.00	22.67	26.19	26.29	26.30	26.31	0.00	360	25.94	101744.00	16.77	164571.00	25.00	0	25.94	16.70	25.00	500.00	0.50
7200	1970	1	1	2	0	0	0.00	0.00	0.00	0.00	0.00	999999	999999	217.34	0.69	873,99	0.68	1202,61	0.65	909	0.63	-1.00	-1.00	-1.00	-1.00	-1.00	-1.00	0.00	0.00	0.00	0.00	22.33	25.80	25.90	25.91	25.92	0.00	360	25.86	101744.00	16.81	164409.00	25.00	0	25.86	16.82	25.00	500.00	0.50
7200	1970	1	1	2	0	0	0.00	0.00	0.00	0.00	0.00	999999	999999	217.34	0.69	873,99	0.68	1202,61	0.65	909	0.63	-1.00	-1.00	-1.00	-1.00	-1.00	-1.00	0.00	0.00	0.00	0.00	25.42	29.37	29.48	29.49	29.50	0.00	360	25.86	101740.00	16.87	163924.00	25.00	0	25.86	16.88	25.00	500.00	0.50
7200	1970	1	1	2	0	0	0.00	0.00	0.00	0.00	0.00	999999	999999	217.34	0.69	873,99	0.68	1202,61	0.65	909	0.63	-1.00	-1.00	-1.00	-1.00	-1.00	-1.00	0.00	0.00	0.00	0.00	26.46	30.58	30.69	30.71	30.71	0.00	360	25.87	101740.00	16.85	165059.00	25.00	0	25.87	16.85	25.00	500.00	0.50
7200	1970	1	1	2	0	0	0.00	0.00	0.00	0.00	0.00	999999	999999	217.34	0.69	873,99	0.68	1202,61	0.65	909	0.63	-1.00	-1.00	-1.00	-1.00	-1.00	-1.00	0.00	0.00	0.00	0.00	25.82	29.84	29.95	29.96	29.97	0.00	360	25.86	101740.00	16.83	167209.00	25.00	0	25.86	16.84	25.00	500.00	0.50
7200	1970	1	1	2	0	0	0.00	0.00	0.00	0.00	0.00	999999	999999	217.34	0.69	873,99	0.68	1202,61	0.65	909	0.63	-1.00	-1.00	-1.00	-1.00	-1.00	-1.00	0.00	0.00	0.00	0.00	23.39	27.02	27.13	27.14	27.14	0.00	360	25.88	101736.00	16.82	168051.00	25.00	0	25.88	16.81	25.00	500.00	0.50
7200	1970	1	1	2	0	0	0.00	0.00	0.00	0.00	0.00	999999	999999	216.97	0.72	872,01	0.81	1200,43	1.06	907,24	0.94	-1.00	-1.00	-1.00	-1.00	-1.00	-1.00	0.00	0.00	0.00	0.00	25.90	29.93	30.04	30.05	30.06	0.00	360	25.84	101740.00	16.87	168561.00	25.00	0	25.84	16.90	25.00	500.00	0.50
7200	1970	1	1	2	0	0	0.00	0.00	0.00	0.00	0.00	999999	999999	216.97	0.72	872,01	0.81	1200,43	1.06	907,24	0.94	-1.00	-1.00	-1.00	-1.00	-1.00	-1.00	0.00	0.00	0.00	0.00	25.32	29.26	29.37	29.38	29.39	0.00	360	25.80	101744.00	17.01	166542.00	25.00	0	25.80	17.06	25.00	500.00	0.50
7200	1970	1	1	2	0	0	0.00	0.00	0.00	0.00	0.00	999999	999999	216.97	0.72	872,01	0.81	1200,43	1.06	907,24	0.94	-1.00	-1.00	-1.00	-1.00	-1.00	-1.00	0.00	0.00	0.00	0.00	25.58	29.56	29.67	29.69	29.70	0.00	360	25.76	101744.00	16.95	167209.00	25.00	0	25.76	17.02	25.00	500.00	0.50
7200	1970	1	1	2	0	0	0.00	0.00	0.00	0.00	0.00	999999	999999	216.97	0.72	872,01	0.81	1200,43	1.06	907,24	0.94	-1.00	-1.00	-1.00	-1.00	-1.00	-1.00	0.00	0.00	0.00	0.00	21.85	25.25	25.35	25.36	25.36	0.00	360	25.88	101748.00	16.85	166376.00	25.00	0	25.88	16.81	25.00	500.00	0.50
7200	1970	1	1	2	0	0	0.00	0.00	0.00	0.00	0.00	999999	999999	216.97	0.72	872,01	0.81	1200,43	1.06	907,24	0.94	-1.00	-1.00	-1.00	-1.00	-1.00	-1.00	0.00	0.00	0.00	0.00	23.28	26.90	27.00	27.01	27.02	0.00	360	25.90	101742.00	16.82	167209.00	25.00	0	25.90	16.78	25.00	500.00	0.50
7200	1970	1	1	2	0	0	0.00	0.00	0.00	0.00	0.00	999999	999999	216.97	0.72	872,01	0.81	1200,43	1.06	907,24	0.94	-1.00	-1.00	-1.00	-1.00	-1.00	-1.00	0.00	0.00	0.00	0.00	24.27	28.05	28.15	28.17	28.17	0.00	360	25.90	101740.00	16.77	166210.00	25.00	0	25.90	16.74	25.00	500.00	0.50
7200	1970	1	1	2	0	0	0.00	0.00	0.00	0.00	0.00	999999	999999	216.97	0.72	872,01	0.81	1200,43	1.06	907,24	0.94	-1.00	-1.00	-1.00	-1.00	-1.00	-1.00	0.00	0.00	0.00	0.00	24.39	28.18	28.29	28.30	28.31	0.00	360	25.89	101744.00	16.84	167882.00	25.00	0	25.89	16.82	25.00	500.00	0.50
7200	1970	1	1	2	0	0	0.00	0.00	0.00	0.00	0.00	999999	999999	216.97	0.72	872,01	0.81	1200,43	1.06	907,24	0.94	-1.00	-1.00	-1.00	-1.00	-1.00	-1.00	0.00	0.00	0.00	0.00	24.90	28.78	28.89	28.90	28.91	0.00	360	25.79	101742.00	16.88	167714.00	25.00	0	25.79	16.95	25.00	500.00	0.50
7200	1970	1	1	2	0	0	0.00	0.00	0.00	0.00	0.00	999999	999999	216.97	0.72	872,01	0.81	1200,43	1.06	907,24	0.94	-1.00	-1.00	-1.00	-1.00	-1.00	-1.00	0.00	0.00	0.00	0.00	21.03	24.30	24.39	24.40	24.40	0.00	360	25.88	101740.00	16.82	166875.00	25.00	0	25.88	16.80	25.00	500.00	0.50
7200	1970	1	1	2	0	0	0.00	0.00	0.00	0.00	0.00	999999	999999	216.97	0.72	872,01	0.81	1200,43	1.06	907,24	0.94	-1.00	-1.00	-1.00	-1.00	-1.00	-1.00	0.00	0.00	0.00	0.00	20.74	23.96	24.05	24.06	24.07	0.00	360	25.89	101740.00	16.81	166376.00	25.00	0	25.89	16.78	25.00	500.00	0.50
7200	1970	1	1	2	0	0	0.00	0.00	0.00	0.00	0.00	999999	999999	216.97	0.72	872,01	0.81	1200,43	1.06	907,24	0.94	-1.00	-1.00	-1.00	-1.00	-1.00	-1.00	0.00	0.00	0.00	0.00	23.20	26.81	26.91	26.93	26.93	0.00	360	25.88	101738.00	16.82	166875.00	25.00	0	25.88	16.81	25.00	500.00	0.50
7200	1970	1	1	2	0	0	0.00	0.00	0.00	0.00	0.00	999999	999999	216.78	1.29	857,26	20.36	1155,86	68.06	896,26	16.13	-1.00	-1.00	-1.00	-1.00	-1.00	-1.00	0.00	0.00	0.00	0.00	21.90	25.30	25.40	25.41	25.41	0.00	360	25.92	101734.00	16.79	167209.00	25.00	0	25.92	16.75	25.00	500.00	0.50
7200	1970	1	1	2	0	0	0.00	0.00	0.00	0.00	0.00	999999	999999	216.78	1.29	857,26	20.36	1155,86	68.06	896,26	16.13	-1.00	-1.00	-1.00	-1.00	-1.00	-1.00	0.00	0.00	0.00	0.00	25.34	29.28	29.39	29.40	29.41	0.00	360	25.91	101734.00	16.83	167545.00	25.00	0	25.91	16.81	25.00	500.00	0.50
7200	1970	1	1	2	0	0	0.00	0.00	0.00	0.00	0.00	999999	999999	216.78	1.29	857,26	20.36	1155,86	68.06	896,26	16.13	-1.00	-1.00	-1.00	-1.00	-1.00	-1.00	0.00	0.00	0.00	0.00	25.80	29.82	29.93	29.94	29.95	0.00	360	25.94	101734.00	16.82	165880.00	25.00	0	25.94	16.78	25.00	500.00	0.50
7200	1970	1	1	2	0	0	0.00	0.00	0.00	0.00	0.00	999999	999999	216.78	1.29	857,26	20.36	1155,86	68.06	896,26	16.13	-1.00	-1.00	-1.00	-1.00	-1.00	-1.00	0.00	0.00	0.00	0.00	24.43	28.23	28.34	28.35	28.36	0.00	360	25.84	101738.00	16.92	166045.00	25.00	0	25.84	16.96	25.00	500.00	0.50
7200	1970	1	1	2	0	0	0.00	0.00	0.00	0.00	0.00	999999	999999	216.78	1.29	857,26	20.36	1155,86	68.06	896,26	16.13	-1.00	-1.00	-1.00	-1.00	-1.00	-1.00	0.00	0.00	0.00	0.00	25.73	29.74	29.85	29.86	29.87	0.00	360	25.92	101734.00	16.87	167377.00	25.00	0	25.92	16.85	25.00	500.00	0.50
7200	1970	1	1	2	0	0	0.00	0.00	0.00	0.00	0.00	999999	999999	216.78	1.29	857,26	20.36	1155,86	68.06	896,26	16.13	-1.00	-1.00	-1.00	-1.00	-1.00	-1.00	0.00	0.00	0.00	0.00	23.61	27.28	27.38	27.39	27.40	0.00	360	25.92	101734.00	16.84	167714.00	25.00	0	25.92	16.82	25.00	500.00	0.50
7200	1970	1	1	2	0	0	0.00	0.00	0.00	0.00	0.00	999999	999999	216.78	1.29	857,26	20.36	1155,86	68.06	896,26	16.13	-1.00	-1.00	-1.00	-1.00	-1.00	-1.00	0.00	0.00	0.00	0.00	24.02	27.76	27.87	27.88	27.89	0.00	360	26.00	101738.00	16.81	168391.00	25.00	0	26.00	16.73	25.00	500.00	0.50
7200	1970	1	1	2	0	0	0.00	0.00	0.00	0.00	0.00	999999	999999	216.78	1.29	857,26	20.36	1155,86	68.06	896,26	16.13	-1.00	-1.00	-1.00	-1.00	-1.00	-1.00	0.00	0.00	0.00	0.00	22.45	25.94	26.04	26.05	26.05	0.00	360	25.98	101732.00	16.79	168561.00	25.00	0	25.98	16.75	25.00	500.00	0.50
7200	1970	1	1	2	0	0	0.00	0.00	0.00	0.00	0.00	999999	999999	216.78	1.29	857,26	20.36	1155,86	68.06	896,26	16.13	-1.00	-1.00	-1.00	-1.00	-1.00	-1.00	0.00	0.00	0.00	0.00	20.93	24.19	24.28	24.29	24.30	0.00	360	25.92	101732.00	16.82	169588.00	25.00	0	25.92	16.83	25.00	500.00	0.50
7200	1970	1	1	2	0	0	0.00	0.00	0.00	0.00	0.00	999999	999999	216.78	1.29	857,26	20.36	1155,86	68.06	896,26	16.13	-1.00	-1.00	-1.00	-1.00	-1.00	-1.00	0.00	0.00	0.00	0.00	24.73	28.58	28.69	28.70	28.71	0.00	360	25.88	101740.00	16.86	168051.00	25.00	0	25.88	16.90	25.00	500.00	0.50
7200	1970	1	1	2	0	0	0.00	0.00	0.00	0.00	0.00	999999	999999	216.78	1.29	857,26	20.36	1155,86	68.06	896,26	16.13	-1.00	-1.00	-1.00	-1.00	-1.00	-1.00	0.00	0.00	0.00	0.00	21.69	25.06	25.16	25.17	25.18	0.00	360	25.88	101732.00	16.88	167882.00	25.00	0	25.88	16.91	25.00	500.00	0.50
7200	1970	1	1	2	0	0	0.00	0.00	0.00	0.00	0.00	999999	999999	216.97	0.64	799,03	2.69	951,42	10.93	840,18	3.54	-1.00	-1.00	-1.00	-1.00	-1.00	-1.00	0.00	0.00	0.00	0.00	24.21	27.98	28.08	28.09	28.10	0.00	360	25.82	101731.00	16.93	168051.00	25.00	0	25.82	17.00	25.00	500.00	0.50
7200	1970	1	1	2	0	0	0.00	0.00	0.00	0.00	0.00	999999	999999	216.97	0.64	799,03	2.69	951,42	10.93	840,18	3.54	-1.00	-1.00	-1.00	-1.00	-1.00	-1.00	0.00	0.00	0.00	0.00	21.13	24.42	24.51	24.52	24.53	0.00	360	25.88	101731.00	16.88	167714.00	25.00	0	25.88	16.89	25.00	500.00	0.50
7200	1970	1	1	2	0	0	0.00	0.00	0.00	0.00	0.00	999999	999999	216.97	0.64	799,03	2.69	951,42	10.93	840,18	3.54	-1.00	-1.00	-1.00	-1.00	-1.00	-1.00	0.00	0.00	0.00	0.00	25.48	29.45	29.56	29.57	29.58	0.00	360	25.79	101729.00	16.94	169934.00	25.00	0	25.79	17.02	25.00	500.00	0.50
7200	1970	1	1	2	0	0	0.00	0.00	0.00	0.00	0.00	999999	999999	216.97	0.64	799,03	2.69	951,42	10.93	840,18	3.54	-1.00	-1.00	-1.00	-1.00	-1.00	-1.00	0.00	0.00	0.00	0.00	20.28	23.44	23.53	23.54	23.54	0.00	360	25.92	101731.00	16.84	168051.00	25.00	0	25.92	16.80	25.00	500.00	0.50
7200	1970	1	1	2	0	0	0.00	0.00	0.00	0.00	0.00	999999	999999	216.97	0.64	799,03	2.69	951,42	10.93	840,18	3.54	-1.00	-1.00	-1.00	-1.00	-1.00	-1.00	0.00	0.00	0.00	0.00	19.60	22.65	22.74	22.75	22.75	0.00	360	25.86	101729.00	16.90	168391.00	25.00	0	25.86	16.92	25.00	500.00	0.50
7200	1970	1	1	2	0	0	0.00	0.00	0.00	0.00	0.00	999999	999999	216.97	0.64	799,03	2.69	951,42	10.93	840,18	3.54	-1.00	-1.00	-1.00	-1.00	-1.00	-1.00	0.00	0.00	0.00	0.00	20.51	23.70	23.79	23.80	23.81	0.00	360	25.91	101727.00	16.87	168561.00	25.00	0	25.91	16.85	25.00	500.00	0.50
7200	1970	1	1	2	0	0	0.00	0.00	0.00	0.00	0.00	999999	999999	216.97	0.64	799,03	2.69	951,42	10.93	840,18	3.54	-1.00	-1.00	-1.00	-1.00	-1.00	-1.00	0.00	0.00	0.00	0.00	21.35	24.67	24.76	24.77	24.78	0.00	360	25.96	101729.00	16.88	169934.00	25.00	0	25.96	16.82	25.00	500.00	0.50
7200	1970	1	1	2	0	0	0.00	0.00	0.00	0.00	0.00	999999	999999	216.97	0.64	799,03	2.69	951,42	10.93	840,18	3.54	-1.00	-1.00	-1.00	-1.00	-1.00	-1.00	0.00	0.00	0.00	0.00	22.27	25.73	25.83	25.84	25.85	0.00	360	25.94	101723.00	16.87	170803.00	25.00	0	25.94	16.84	25.00	500.00	0.50
7200	1970	1	1	2	0	0	0.00	0.00	0.00	0.00	0.00	999999	999999	216.97	0.64	799,03	2.69	951,42	10.93	840,18	3.54	-1.00	-1.00	-1.00	-1.00	-1.00	-1.00	0.00	0.00	0.00	0.00	21.63	24.99	25.09	25.10	25.11	0.00	360	25.93	101723.00	16.91	170629.00	25.00	0	25.93	16.89	25.00	500.00	0.50
7200	1970	1	1	2	0	0	0.00	0.00	0.00	0.00	0.00	999999	999999	216.97	0.64	799,03	2.69	951,42	10.93	840,18	3.54	-1.00	-1.00	-1.00	-1.00	-1.00	-1.00	0.00	0.00	0.00	0.00	21.77	25.16	25.26	25.27	25.27	0.00	360	25.92	101717.00	16.95	167377.00	25.00	0	25.92	16.95	25.00	500.00	0.50
7200	1970	1	1	2	0	0	0.00	0.00	0.00	0.00	0.00	999999	999999	216.97	0.64	799,03	2.69	951,42	10.93	840,18	3.54	-1.00	-1.00	-1.00	-1.00	-1.00	-1.00	0.00	0.00	0.00	0.00	23.39	27.03	27.13	27.14	27.15	0.00	360	25.81	101713.00	17.02	168902.00	25.00	0	25.81	17.10	25.00	500.00	0.50
7200	1970	1	1	2	0	0	0.00	0.00	0.00	0.00	0.00	999999	999999	217.79	0.89	794,81	1.04	938,96	1.33	836,1	0.45	-1.00	-1.00	-1.00	-1.00	-1.00	-1.00	0.00	0.00	0.00	0.00	20.73	23.96	24.05	24.06	24.07	0.00	360	25.88	101713.00	17.00	170107.00	25.00	0	25.88	17.01	25.00	500.00	0.50
7200	1970	1	1	2	0	0	0.00	0.00	0.00	0.00	0.00	999999	999999	217.79	0.89	794,81	1.04	938,96	1.33	836,1	0.45	-1.00	-1.00	-1.00	-1.00	-1.00	-1.00	0.00	0.00	0.00	0.00	22.42	25.91	26.01	26.02	26.03	0.00	360	25.86	101707.00	17.02	170281.00	25.00	0	25.86	17.05	25.00	500.00	0.50
7200	1970	1	1	2	0	0	0.00	0.00	0.00	0.00	0.00	999999	999999	217.79	0.89	794,81	1.04	938,96	1.33	836,1	0.45	-1.00	-1.00	-1.00	-1.00	-1.00	-1.00	0.00	0.00	0.00	0.00	23.29	26.91	27.01	27.02	27.03	0.00	360	25.87	101705.00	17.02	168561.00	25.00	0	25.87	17.03	25.00	500.00	0.50
7200	1970	1	1	2	0	0	0.00	0.00	0.00	0.00	0.00	999999	999999	217.79	0.89	794,81	1.04	938,96	1.33	836,1	0.45	-1.00	-1.00	-1.00	-1.00	-1.00	-1.00	0.00	0.00	0.00	0.00	19.78	22.86	22.94	22.95	22.96	0.00	360	25.90	101705.00	17.02	168731.00	25.00	0	25.90	17.01	25.00	500.00	0.50
7200	1970	1	1	2	0	0	0.00	0.00	0.00	0.00	0.00	999999	999999	217.79	0.89	794,81	1.04	938,96	1.33	836,1	0.45	-1.00	-1.00	-1.00	-1.00	-1.00	-1.00	0.00	0.00	0.00	0.00	20.34	23.51	23.59	23.60	23.61	0.00	360	25.90	101703.00	17.03	166875.00	25.00	0	25.90	17.02	25.00	500.00	0.50
7200	1970	1	1	2	0	0	0.00	0.00	0.00	0.00	0.00	999999	999999	217.79	0.89	794,81	1.04	938,96	1.33	836,1	0.45	-1.00	-1.00	-1.00	-1.00	-1.00	-1.00	0.00	0.00	0.00	0.00	20.75	23.97	24.06	24.07	24.08	0.00	360	25.88	101703.00	17.00	167714.00	25.00	0	25.88	17.01	25.00	500.00	0.50
7200	1970	1	1	2	0	0	0.00	0.00	0.00	0.00	0.00	999999	999999	217.79	0.89	794,81	1.04	938,96	1.33	836,1	0.45	-1.00	-1.00	-1.00	-1.00	-1.00	-1.00	0.00	0.00	0.00	0.00	22.35	25.82	25.92	25.93	25.94	0.00	360	25.83	101703.00	17.04	165551.00	25.00	0	25.83	17.09	25.00	500.00	0.50
7200	1970	1	1	2	0	0	0.00	0.00	0.00	0.00	0.00	999999	999999	217.79	0.89	794,81	1.04	938,96	1.33	836,1	0.45	-1.00	-1.00	-1.00	-1.00	-1.00	-1.00	0.00	0.00	0.00	0.00	25.43	29.38	29.50	29.51	29.52	0.00	360	25.80	101697.00	17.09	164571.00	25.00	0	25.80	17.15	25.00	500.00	0.50
7200	1970	1	1	2	0	0	0.00	0.00	0.00	0.00	0.00	999999	999999	217.79	0.89	794,81	1.04	938,96	1.33	836,1	0.45	-1.00	-1.00	-1.00	-1.00	-1.00	-1.00	0.00	0.00	0.00	0.00	21.76	25.15	25.24	25.25	25.26	0.00	360	25.71	101701.00	17.18	165715.00	25.00	0	25.71	17.31	25.00	500.00	0.50
7200	1970	1	1	2	0	0	0.00	0.00	0.00	0.00	0.00	999999	999999	217.79	0.89	794,81	1.04	938,96	1.33	836,1	0.45	-1.00	-1.00	-1.00	-1.00	-1.00	-1.00	0.00	0.00	0.00	0.00	21.25	24.56	24.65	24.66	24.67	0.00	360	25.83	101697.00	17.09	167042.00	25.00	0	25.83	17.09	25.00	500.00	0.50
7200	1970	1	1	2	0	0	0.00	0.00	0.00	0.00	0.00	999999	999999	217.79	0.89	794,81	1.04	938,96	1.33	836,1	0.45	-1.00	-1.00	-1.00	-1.00	-1.00	-1.00	0.00	0.00	0.00	0.00	22.88	26.44	26.54	26.55	26.56	0.00	360	25.76	101691.00	17.15	168731.00	25.00	0	25.76	17.20	25.00	500.00	0.50
7200	1970	1	1	2	0	0	0.00	0.00	0.00	0.00	0.00	999999	999999	217.40	0.70	792,03	0.59	935,15	0.59	833,6	0.89	-1.00	-1.00	-1.00	-1.00	-1.00	-1.00	0.00	0.00	0.00	0.00	23.66	27.35	27.45	27.46	27.47	0.00	360	25.79	101699.00	17.15	165551.00	25.00	0	25.79	17.17	25.00	500.00	0.50
7200	1970	1	1	2	0	0	0.00	0.00	0.00	0.00	0.00	999999	999999	217.40	0.70	792,03	0.59	935,15	0.59	833,6	0.89	-1.00	-1.00	-1.00	-1.00	-1.00	-1.00	0.00	0.00	0.00	0.00	21.28	24.60	24.69	24.70	24.71	0.00	360	25.75	101699.00	17.18	167377.00	25.00	0	25.75	17.23	25.00	500.00	0.50
7200	1970	1	1	2	0	0	0.00	0.00	0.00	0.00	0.00	999999	999999	217.40	0.70	792,03	0.59	935,15	0.59	833,6	0.89	-1.00	-1.00	-1.00	-1.00	-1.00	-1.00	0.00	0.00	0.00	0.00	20.99	24.26	24.35	24.36	24.36	0.00	360	25.71	101705.00	17.21	167714.00	25.00	0	25.71	17.29	25.00	500.00	0.50
7200	1970	1	1	2	0	0	0.00	0.00	0.00	0.00	0.00	999999	999999	217.40	0.70	792,03	0.59	935,15	0.59	833,6	0.89	-1.00	-1.00	-1.00	-1.00	-1.00	-1.00	0.00	0.00	0.00	0.00	21.54	24.89	24.98	24.99	25.00	0.00	360	25.84	101703.00	17.13	167042.00	25.00	0	25.84	17.08	25.00	500.00	0.50
7200	1970	1	1	2	0	0	0.00	0.00	0.00	0.00	0.00	999999	999999	217.40	0.70	792,03	0.59	935,15	0.59	833,6	0.89	-1.00	-1.00	-1.00	-1.00	-1.00	-1.00	0.00	0.00	0.00	0.00	21.10	24.38	24.48	24.49	24.49	0.00	360	25.73	101701.00	17.19	167545.00	25.00	0	25.73	17.24	25.00	500.00	0.50
7200	1970	1	1	2	0	0	0.00	0.00	0.00	0.00	0.00	999999	999999	217.40	0.70	792,03	0.59	935,15	0.59	833,6	0.89	-1.00	-1.00	-1.00	-1.00	-1.00	-1.00	0.00	0.00	0.00	0.00	20.83	24.07	24.16	24.17	24.18	0.00	360	25.86	101703.00	17.13	166376.00	25.00	0	25.86	17.07	25.00	500.00	0.50
7200	1970	1	1	2	0	0	0.00	0.00	0.00	0.00	0.00	999999	999999	217.40	0.70	792,03	0.59	935,15	0.59	833,6	0.89	-1.00	-1.00	-1.00	-1.00	-1.00	-1.00	0.00	0.00	0.00	0.00	20.45	23.63	23.72	23.73	23.74	0.00	360	25.78	101699.00	17.14	167209.00	25.00	0	25.78	17.16	25.00	500.00	0.50
7200	1970	1	1	2	0	0	0.00	0.00	0.00	0.00	0.00	999999	999999	217.40	0.70	792,03	0.59	935,15	0.59	833,6	0.89	-1.00	-1.00	-1.00	-1.00	-1.00	-1.00	0.00	0.00	0.00	0.00	20.90	24.15	24.24	24.25	24.25	0.00	360	25.77	101701.00	17.18	165880.00	25.00	0	25.77	17.20	25.00	500.00	0.50
7200	1970	1	1	2	0	0	0.00	0.00	0.00	0.00	0.00	999999	999999	217.40	0.70	792,03	0.59	935,15	0.59	833,6	0.89	-1.00	-1.00	-1.00	-1.00	-1.00	-1.00	0.00	0.00	0.00	0.00	21.04	24.31	24.40	24.41	24.42	0.00	360	25.81	101705.00	17.20	166376.00	25.00	0	25.81	17.18	25.00	500.00	0.50
7200	1970	1	1	2	0	0	0.00	0.00	0.00	0.00	0.00	999999	999999	217.40	0.70	792,03	0.59	935,15	0.59	833,6	0.89	-1.00	-1.00	-1.00	-1.00	-1.00	-1.00	0.00	0.00	0.00	0.00	21.52	24.86	24.96	24.97	24.97	0.00	360	25.87	101703.00	17.17	167545.00	25.00	0	25.87	17.11	25.00	500.00	0.50
7200	1970	1	1	2	0	0	0.00	0.00	0.00	0.00	0.00	999999	999999	217.40	0.70	792,03	0.59	935,15	0.59	833,6	0.89	-1.00	-1.00	-1.00	-1.00	-1.00	-1.00	0.00	0.00	0.00	0.00	21.61	24.97	25.06	25.07	25.08	0.00	360	25.89	101707.00	17.13	165715.00	25.00	0	25.89	17.07	25.00	500.00	0.50
7200	1970	1	1	2	0	0	0.00	0.00	0.00	0.00	0.00	999999	999999	218.56	0.69	790,49	0.37	932,57	0.64	832,49	0.28	-1.00	-1.00	-1.00	-1.00	-1.00	-1.00	0.00	0.00	0.00	0.00	20.67	23.89	23.98	23.99	24.00	0.00	360	25.84	101703.00	17.13	165551.00	25.00	0	25.84	17.12	25.00	500.00	0.50
7200	1970	1	1	2	0	0	0.00	0.00	0.00	0.00	0.00	999999	999999	218.56	0.69	790,49	0.37	932,57	0.64	832,49	0.28	-1.00	-1.00	-1.00	-1.00	-1.00	-1.00	0.00	0.00	0.00	0.00	20.62	23.83	23.92	23.93	23.93	0.00	360	25.75	101701.00	17.23	165715.00	25.00	0	25.75	17.30	25.00	500.00	0.50
7200	1970	1	1	2	0	0	0.00	0.00	0.00	0.00	0.00	999999	999999	218.56	0.69	790,49	0.37	932,57	0.64	832,49	0.28	-1.00	-1.00	-1.00	-1.00	-1.00	-1.00	0.00	0.00	0.00	0.00	18.90	21.84	21.93	21.94	21.94	0.00	360	25.79	101705.00	17.19	166875.00	25.00	0	25.79	17.21	25.00	500.00	0.50
7200	1970	1	1	2	0	0	0.00	0.00	0.00	0.00	0.00	999999	999999	218.56	0.69	790,49	0.37	932,57	0.64	832,49	0.28	-1.00	-1.00	-1.00	-1.00	-1.00	-1.00	0.00	0.00	0.00	0.00	24.61	28.44	28.55	28.56	28.57	0.00	360	25.83	101705.00	17.21	166210.00	25.00	0	25.83	17.19	25.00	500.00	0.50
7200	1970	1	1	2	0	0	0.00	0.00	0.00	0.00	0.00	999999	999999	218.56	0.69	790,49	0.37	932,57	0.64	832,49	0.28	-1.00	-1.00	-1.00	-1.00	-1.00	-1.00	0.00	0.00	0.00	0.00	23.53	27.19	27.29	27.31	27.31	0.00	360	25.76	101699.00	17.25	168731.00	25.00	0	25.76	17.29	25.00	500.00	0.50
7200	1970	1	1	2	0	0	0.00	0.00	0.00	0.00	0.00	999999	999999	218.56	0.69	790,49	0.37	932,57	0.64	832,49	0.28	-1.00	-1.00	-1.00	-1.00	-1.00	-1.00	0.00	0.00	0.00	0.00	26.43	30.54	30.66	30.67	30.68	0.00	360	25.73	101695.00	17.27	169588.00	25.00	0	25.73	17.33	25.00	500.00	0.50
7200	1970	1	1	2	0	0	0.00	0.00	0.00	0.00	0.00	999999	999999	218.56	0.69	790,49	0.37	932,57	0.64	832,49	0.28	-1.00	-1.00	-1.00	-1.00	-1.00	-1.00	0.00	0.00	0.00	0.00	21.34	24.66	24.76	24.77	24.77	0.00	360	25.76	101693.00	17.26	167882.00	25.00	0	25.76	17.29	25.00	500.00	0.50
7200	1970	1	1	2	0	0	0.00	0.00	0.00	0.00	0.00	999999	999999	218.56	0.69	790,49	0.37	932,57	0.64	832,49	0.28	-1.00	-1.00	-1.00	-1.00	-1.00	-1.00	0.00	0.00	0.00	0.00	21.74	25.12	25.22	25.23	25.24	0.00	360	25.76	101693.00	17.23	166875.00	25.00	0	25.76	17.25	25.00	500.00	0.50
7200	1970	1	1	2	0	0	0.00	0.00	0.00	0.00	0.00	999999	999999	218.56	0.69	790,49	0.37	932,57	0.64	832,49	0.28	-1.00	-1.00	-1.00	-1.00	-1.00	-1.00	0.00	0.00	0.00	0.00	20.78	24.02	24.11	24.12	24.12	0.00	360	25.82	101691.00	17.25	167714.00	25.00	0	25.82	17.21	25.00	500.00	0.50
7200	1970	1	1	2	0	0	0.00	0.00	0.00	0.00	0.00	999999	999999	218.56	0.69	790,49	0.37	932,57	0.64	832,49	0.28	-1.00	-1.00	-1.00	-1.00	-1.00	-1.00	0.00	0.00	0.00	0.00	21.99	25.41	25.50	25.51	25.52	0.00	360	25.93	101691.00	17.08	165551.00	25.00	0	25.93	16.96	25.00	500.00	0.50
7200	1970	1	1	2	0	0	0.00	0.00	0.00	0.00	0.00	999999	999999	218.56	0.69	790,49	0.37	932,57	0.64	832,49	0.28	-1.00	-1.00	-1.00	-1.00	-1.00	-1.00	0.00	0.00	0.00	0.00	22.41	25.89	25.99	26.00	26.01	0.00	360	25.86	101691.00	17.14	166376.00	25.00	0	25.86	17.11	25.00	500.00	0.50
7200	1970	1	1	2	0	0	0.00	0.00	0.00	0.00	0.00	999999	999999	218.63	0.51	788,51	0.69	930,49	0.53	830,78	0.72	-1.00	-1.00	-1.00	-1.00	-1.00	-1.00	0.00	0.00	0.00	0.00	21.14	24.43	24.52	24.53	24.54	0.00	360	25.91	101689.00	17.13	164733.00	25.00	0	25.91	17.07	25.00	500.00	0.50
7200	1970	1	1	2	0	0	0.00	0.00	0.00	0.00	0.00	999999	999999	218.63	0.51	788,51	0.69	930,49	0.53	830,78	0.72	-1.00	-1.00	-1.00	-1.00	-1.00	-1.00	0.00	0.00	0.00	0.00	25.64	29.63	29.74	29.75	29.76	0.00	360	25.80	101689.00	17.21	165551.00	25.00	0	25.80	17.25	25.00	500.00	0.50
7200	1970	1	1	2	0	0	0.00	0.00	0.00	0.00	0.00	999999	999999	218.63	0.51	788,51	0.69	930,49	0.53	830,78	0.72	-1.00	-1.00	-1.00	-1.00	-1.00	-1.00	0.00	0.00	0.00	0.00	24.36	28.15	28.26	28.27	28.28	0.00	360	25.82	101687.00	17.21	165715.00	25.00	0	25.82	17.22	25.00	500.00	0.50
7200	1970	1	1	2	0	0	0.00	0.00	0.00	0.00	0.00	999999	999999	218.63	0.51	788,51	0.69	930,49	0.53	830,78	0.72	-1.00	-1.00	-1.00	-1.00	-1.00	-1.00	0.00	0.00	0.00	0.00	20.51	23.71	23.79	23.80	23.81	0.00	360	25.80	101689.00	17.24	166542.00	25.00	0	25.80	17.27	25.00	500.00	0.50
7200	1970	1	1	2	0	0	0.00	0.00	0.00	0.00	0.00	999999	999999	218.63	0.51	788,51	0.69	930,49	0.53	830,78	0.72	-1.00	-1.00	-1.00	-1.00	-1.00	-1.00	0.00	0.00	0.00	0.00	17.31	20.00	20.08	20.09	20.09	0.00	360	25.83	101695.00	17.24	166210.00	25.00	0	25.83	17.23	25.00	500.00	0.50
7200	1970	1	1	2	0	0	0.00	0.00	0.00	0.00	0.00	999999	999999	218.63	0.51	788,51	0.69	930,49	0.53	830,78	0.72	-1.00	-1.00	-1.00	-1.00	-1.00	-1.00	0.00	0.00	0.00	0.00	20.52	23.71	23.80	23.81	23.82	0.00	360	25.71	101687.00	17.41	166708.00	25.00	0	25.71	17.50	25.00	500.00	0.50
7200	1970	1	1	2	0	0	0.00	0.00	0.00	0.00	0.00	999999	999999	218.63	0.51	788,51	0.69	930,49	0.53	830,78	0.72	-1.00	-1.00	-1.00	-1.00	-1.00	-1.00	0.00	0.00	0.00	0.00	22.51	26.01	26.11	26.12	26.13	0.00	360	25.91	101685.00	17.23	167377.00	25.00	0	25.91	17.14	25.00	500.00	0.50
7200	1970	1	1	2	0	0	0.00	0.00	0.00	0.00	0.00	999999	999999	218.63	0.51	788,51	0.69	930,49	0.53	830,78	0.72	-1.00	-1.00	-1.00	-1.00	-1.00	-1.00	0.00	0.00	0.00	0.00	20.12	23.25	23.34	23.35	23.36	0.00	360	25.78	101684.00	17.30	166875.00	25.00	0	25.78	17.34	25.00	500.00	0.50
7200	1970	1	1	2	0	0	0.00	0.00	0.00	0.00	0.00	999999	999999	218.63	0.51	788,51	0.69	930,49	0.53	830,78	0.72	-1.00	-1.00	-1.00	-1.00	-1.00	-1.00	0.00	0.00	0.00	0.00	19.99	23.10	23.19	23.20	23.20	0.00	360	25.77	101682.00	17.36	167545.00	25.00	0	25.77	17.40	25.00	500.00	0.50
7200	1970	1	1	2	0	0	0.00	0.00	0.00	0.00	0.00	999999	999999	218.63	0.51	788,51	0.69	930,49	0.53	830,78	0.72	-1.00	-1.00	-1.00	-1.00	-1.00	-1.00	0.00	0.00	0.00	0.00	19.93	23.03	23.11	23.12	23.13	0.00	360	25.83	101687.00	17.33	167042.00	25.00	0	25.83	17.31	25.00	500.00	0.50
7200	1970	1	1	2	0	0	0.00	0.00	0.00	0.00	0.00	999999	999999	218.63	0.51	788,51	0.69	930,49	0.53	830,78	0.72	-1.00	-1.00	-1.00	-1.00	-1.00	-1.00	0.00	0.00	0.00	0.00	20.90	24.15	24.24	24.25	24.25	0.00	360	25.68	101684.00	17.42	168221.00	25.00	0	25.68	17.53	25.00	500.00	0.50
7200	1970	1	1	2	0	0	0.00	0.00	0.00	0.00	0.00	999999	999999	218.40	0.71	796,49	4.32	967,03	18.33	837,41	4.41	-1.00	-1.00	-1.00	-1.00	-1.00	-1.00	0.00	0.00	0.00	0.00	18.95	21.89	21.97	21.98	21.99	0.00	360	25.76	101682.00	17.42	168731.00	25.00	0	25.76	17.44	25.00	500.00	0.50
7200	1970	1	1	2	0	0	0.00	0.00	0.00	0.00	0.00	999999	999999	218.40	0.71	796,49	4.32	967,03	18.33	837,41	4.41	-1.00	-1.00	-1.00	-1.00	-1.00	-1.00	0.00	0.00	0.00	0.00	22.73	26.27	26.37	26.38	26.38	0.00	360	25.73	101689.00	17.39	168391.00	25.00	0	25.73	17.43	25.00	500.00	0.50
7200	1970	1	1	2	0	0	0.00	0.00	0.00	0.00	0.00	999999	999999	218.40	0.71	796,49	4.32	967,03	18.33	837,41	4.41	-1.00	-1.00	-1.00	-1.00	-1.00	-1.00	0.00	0.00	0.00	0.00	20.94	24.19	24.29	24.30	24.30	0.00	360	25.74	101689.00	17.45	169761.00	25.00	0	25.74	17.48	25.00	500.00	0.50
7200	1970	1	1	2	0	0	0.00	0.00	0.00	0.00	0.00	999999	999999	218.40	0.71	796,49	4.32	967,03	18.33	837,41	4.41	-1.00	-1.00	-1.00	-1.00	-1.00	-1.00	0.00	0.00	0.00	0.00	18.64	21.54	21.62	21.63	21.64	0.00	360	25.75	101693.00	17.42	169416.00	25.00	0	25.75	17.43	25.00	500.00	0.50
7200	1970	1	1	2	0	0	0.00	0.00	0.00	0.00	0.00	999999	999999	218.40	0.71	796,49	4.32	967,03	18.33	837,41	4.41	-1.00	-1.00	-1.00	-1.00	-1.00	-1.00	0.00	0.00	0.00	0.00	22.24	25.70	25.80	25.81	25.81	0.00	360	25.75	101697.00	17.44	171859.00	25.00	0	25.75	17.45	25.00	500.00	0.50
7200	1970	1	1	2	0	0	0.00	0.00	0.00	0.00	0.00	999999	999999	218.40	0.71	796,49	4.32	967,03	18.33	837,41	4.41	-1.00	-1.00	-1.00	-1.00	-1.00	-1.00	0.00	0.00	0.00	0.00	19.74	22.81	22.90	22.91	22.91	0.00	360	25.71	101695.00	17.49	172214.00	25.00	0	25.71	17.53	25.00	500.00	0.50
7200	1970	1	1	2	0	0	0.00	0.00	0.00	0.00	0.00	999999	999999	218.40	0.71	796,49	4.32	967,03	18.33	837,41	4.41	-1.00	-1.00	-1.00	-1.00	-1.00	-1.00	0.00	0.00	0.00	0.00	17.77	20.53	20.61	20.62	20.62	0.00	360	25.75	101697.00	17.49	170978.00	25.00	0	25.75	17.49	25.00	500.00	0.50
7200	1970	1	1	2	0	0	0.00	0.00	0.00	0.00	0.00	999999	999999	218.40	0.71	796,49	4.32	967,03	18.33	837,41	4.41	-1.00	-1.00	-1.00	-1.00	-1.00	-1.00	0.00	0.00	0.00	0.00	19.62	22.67	22.76	22.77	22.77	0.00	360	25.77	101693.00	17.53	168561.00	25.00	0	25.77	17.52	25.00	500.00	0.50
7200	1970	1	1	2	0	0	0.00	0.00	0.00	0.00	0.00	999999	999999	218.40	0.71	796,49	4.32	967,03	18.33	837,41	4.41	-1.00	-1.00	-1.00	-1.00	-1.00	-1.00	0.00	0.00	0.00	0.00	22.39	25.87	25.97	25.98	25.99	0.00	360	25.64	101685.00	17.55	170803.00	25.00	0	25.64	17.65	25.00	500.00	0.50
7200	1970	1	1	2	0	0	0.00	0.00	0.00	0.00	0.00	999999	999999	218.40	0.71	796,49	4.32	967,03	18.33	837,41	4.41	-1.00	-1.00	-1.00	-1.00	-1.00	-1.00	0.00	0.00	0.00	0.00	20.16	23.30	23.39	23.40	23.40	0.00	360	25.74	101684.00	17.52	172036.00	25.00	0	25.74	17.52	25.00	500.00	0.50
7200	1970	1	1	2	0	0	0.00	0.00	0.00	0.00	0.00	999999	999999	218.40	0.71	796,49	4.32	967,03	18.33	837,41	4.41	-1.00	-1.00	-1.00	-1.00	-1.00	-1.00	0.00	0.00	0.00	0.00	21.47	24.81	24.90	24.92	24.92	0.00	360	25.82	101680.00	17.42	171859.00	25.00	0	25.82	17.35	25.00	500.00	0.50
7200	1970	1	1	2	0	0	0.00	0.00	0.00	0.00	0.00	999999	999999	219.24	0.77	798,4	0.69	981,59	0.36	840,25	0.49	-1.00	-1.00	-1.00	-1.00	-1.00	-1.00	0.00	0.00	0.00	0.00	22.71	26.24	26.34	26.35	26.36	0.00	360	25.81	101680.00	17.48	172036.00	25.00	0	25.81	17.43	25.00	500.00	0.50
7200	1970	1	1	2	0	0	0.00	0.00	0.00	0.00	0.00	999999	999999	219.24	0.77	798,4	0.69	981,59	0.36	840,25	0.49	-1.00	-1.00	-1.00	-1.00	-1.00	-1.00	0.00	0.00	0.00	0.00	20.04	23.15	23.24	23.25	23.26	0.00	360	25.82	101680.00	17.42	172927.00	25.00	0	25.82	17.38	25.00	500.00	0.50
7200	1970	1	1	2	0	0	0.00	0.00	0.00	0.00	0.00	999999	999999	219.24	0.77	798,4	0.69	981,59	0.36	840,25	0.49	-1.00	-1.00	-1.00	-1.00	-1.00	-1.00	0.00	0.00	0.00	0.00	17.25	19.93	20.01	20.02	20.02	0.00	360	25.69	101678.00	17.52	171506.00	25.00	0	25.69	17.59	25.00	500.00	0.50
7200	1970	1	1	2	0	0	0.00	0.00	0.00	0.00	0.00	999999	999999	219.24	0.77	798,4	0.69	981,59	0.36	840,25	0.49	-1.00	-1.00	-1.00	-1.00	-1.00	-1.00	0.00	0.00	0.00	0.00	21.62	24.98	25.07	25.08	25.09	0.00	360	25.67	101680.00	17.62	173107.00	25.00	0	25.67	17.69	25.00	500.00	0.50
7200	1970	1	1	2	0	0	0.00	0.00	0.00	0.00	0.00	999999	999999	219.24	0.77	798,4	0.69	981,59	0.36	840,25	0.49	-1.00	-1.00	-1.00	-1.00	-1.00	-1.00	0.00	0.00	0.00	0.00	19.28	22.28	22.36	22.37	22.38	0.00	360	25.70	101676.00	17.60	173287.00	25.00	0	25.70	17.64	25.00	500.00	0.50
7200	1970	1	1	2	0	0	0.00	0.00	0.00	0.00	0.00	999999	999999	219.24	0.77	798,4	0.69	981,59	0.36	840,25	0.49	-1.00	-1.00	-1.00	-1.00	-1.00	-1.00	0.00	0.00	0.00	0.00	22.16	25.61	25.71	25.72	25.72	0.00	360	25.75	101672.00	17.59	175843.00	25.00	0	25.75	17.57	25.00	500.00	0.50
7200	1970	1	1	2	0	0	0.00	0.00	0.00	0.00	0.00	999999	999999	219.24	0.77	798,4	0.69	981,59	0.36	840,25	0.49	-1.00	-1.00	-1.00	-1.00	-1.00	-1.00	0.00	0.00	0.00	0.00	19.85	22.94	23.02	23.03	23.04	0.00	360	25.86	101676.00	17.48	172570.00	25.00	0	25.86	17.37	25.00	500.00	0.50
7200	1970	1	1	2	0	0	0.00	0.00	0.00	0.00	0.00	999999	999999	219.24	0.77	798,4	0.69	981,59	0.36	840,25	0.49	-1.00	-1.00	-1.00	-1.00	-1.00	-1.00	0.00	0.00	0.00	0.00	22.07	25.50	25.60	25.61	25.62	0.00	360	25.80	101670.00	17.55	174738.00	25.00	0	25.80	17.52	25.00	500.00	0.50
7200	1970	1	1	2	0	0	0.00	0.00	0.00	0.00	0.00	999999	999999	219.24	0.77	798,4	0.69	981,59	0.36	840,25	0.49	-1.00	-1.00	-1.00	-1.00	-1.00	-1.00	0.00	0.00	0.00	0.00	20.07	23.20	23.28	23.29	23.30	0.00	360	25.89	101670.00	17.50	173107.00	25.00	0	25.89	17.40	25.00	500.00	0.50
7200	1970	1	1	2	0	0	0.00	0.00	0.00	0.00	0.00	999999	999999	219.24	0.77	798,4	0.69	981,59	0.36	840,25	0.49	-1.00	-1.00	-1.00	-1.00	-1.00	-1.00	0.00	0.00	0.00	0.00	21.02	24.29	24.38	24.39	24.39	0.00	360	25.97	101672.00	17.40	174191.00	25.00	0	25.97	17.26	25.00	500.00	0.50
7200	1970	1	1	2	0	0	0.00	0.00	0.00	0.00	0.00	999999	999999	219.24	0.77	798,4	0.69	981,59	0.36	840,25	0.49	-1.00	-1.00	-1.00	-1.00	-1.00	-1.00	0.00	0.00	0.00	0.00	19.94	23.04	23.13	23.14	23.14	0.00	360	25.85	101670.00	17.45	174738.00	25.00	0	25.85	17.44	25.00	500.00	0.50
7200	1970	1	1	2	0	0	0.00	0.00	0.00	0.00	0.00	999999	999999	219.90	0.78	796,88	0.57	980,3	0.41	838,7	0.55	-1.00	-1.00	-1.00	-1.00	-1.00	-1.00	0.00	0.00	0.00	0.00	19.82	22.91	22.99	23.00	23.01	0.00	360	25.85	101672.00	17.52	173107.00	25.00	0	25.85	17.51	25.00	500.00	0.50
7200	1970	1	1	2	0	0	0.00	0.00	0.00	0.00	0.00	999999	999999	219.90	0.78	796,88	0.57	980,3	0.41	838,7	0.55	-1.00	-1.00	-1.00	-1.00	-1.00	-1.00	0.00	0.00	0.00	0.00	20.02	23.14	23.23	23.24	23.24	0.00	360	25.85	101674.00	17.52	174191.00	25.00	0	25.85	17.51	25.00	500.00	0.50
7200	1970	1	1	2	0	0	0.00	0.00	0.00	0.00	0.00	999999	999999	219.90	0.78	796,88	0.57	980,3	0.41	838,7	0.55	-1.00	-1.00	-1.00	-1.00	-1.00	-1.00	0.00	0.00	0.00	0.00	21.05	24.33	24.42	24.43	24.44	0.00	360	25.88	101670.00	17.53	175843.00	25.00	0	25.88	17.50	25.00	500.00	0.50
7200	1970	1	1	2	0	0	0.00	0.00	0.00	0.00	0.00	999999	999999	219.90	0.78	796,88	0.57	980,3	0.41	838,7	0.55	-1.00	-1.00	-1.00	-1.00	-1.00	-1.00	0.00	0.00	0.00	0.00	21.41	24.74	24.83	24.85	24.85	0.00	360	25.80	101672.00	17.53	174191.00	25.00	0	25.80	17.57	25.00	500.00	0.50
7200	1970	1	1	2	0	0	0.00	0.00	0.00	0.00	0.00	999999	999999	219.90	0.78	796,88	0.57	980,3	0.41	838,7	0.55	-1.00	-1.00	-1.00	-1.00	-1.00	-1.00	0.00	0.00	0.00	0.00	18.64	21.54	21.62	21.63	21.64	0.00	360	25.89	101678.00	17.55	172927.00	25.00	0	25.89	17.51	25.00	500.00	0.50
7200	1970	1	1	2	0	0	0.00	0.00	0.00	0.00	0.00	999999	999999	219.90	0.78	796,88	0.57	980,3	0.41	838,7	0.55	-1.00	-1.00	-1.00	-1.00	-1.00	-1.00	0.00	0.00	0.00	0.00	18.64	21.54	21.62	21.63	21.64	0.00	360	25.82	101680.00	17.56	172748.00	25.00	0	25.82	17.59	25.00	500.00	0.50
7200	1970	1	1	2	0	0	0.00	0.00	0.00	0.00	0.00	999999	999999	219.90	0.78	796,88	0.57	980,3	0.41	838,7	0.55	-1.00	-1.00	-1.00	-1.00	-1.00	-1.00	0.00	0.00	0.00	0.00	21.30	24.61	24.70	24.71	24.72	0.00	360	25.99	101682.00	17.44	172927.00	25.00	0	25.99	17.32	25.00	500.00	0.50
7200	1970	1	1	2	0	0	0.00	0.00	0.00	0.00	0.00	999999	999999	219.90	0.78	796,88	0.57	980,3	0.41	838,7	0.55	-1.00	-1.00	-1.00	-1.00	-1.00	-1.00	0.00	0.00	0.00	0.00	16.69	19.29	19.36	19.37	19.37	0.00	360	25.98	101682.00	17.44	173647.00	25.00	0	25.98	17.35	25.00	500.00	0.50
7200	1970	1	1	2	0	0	0.00	0.00	0.00	0.00	0.00	999999	999999	219.90	0.78	796,88	0.57	980,3	0.41	838,7	0.55	-1.00	-1.00	-1.00	-1.00	-1.00	-1.00	0.00	0.00	0.00	0.00	20.25	23.40	23.49	23.50	23.50	0.00	360	25.97	101678.00	17.42	173287.00	25.00	0	25.97	17.36	25.00	500.00	0.50
7200	1970	1	1	2	0	0	0.00	0.00	0.00	0.00	0.00	999999	999999	219.90	0.78	796,88	0.57	980,3	0.41	838,7	0.55	-1.00	-1.00	-1.00	-1.00	-1.00	-1.00	0.00	0.00	0.00	0.00	20.72	23.94	24.03	24.04	24.05	0.00	360	25.86	101676.00	17.58	176028.00	25.00	0	25.86	17.63	25.00	500.00	0.50
7200	1970	1	1	2	0	0	0.00	0.00	0.00	0.00	0.00	999999	999999	219.90	0.78	796,88	0.57	980,3	0.41	838,7	0.55	-1.00	-1.00	-1.00	-1.00	-1.00	-1.00	0.00	0.00	0.00	0.00	20.83	24.07	24.16	24.17	24.18	0.00	360	25.94	101680.00	17.49	176028.00	25.00	0	25.94	17.46	25.00	500.00	0.50
7200	1970	1	1	2	0	0	0.00	0.00	0.00	0.00	0.00	999999	999999	220.21	0.76	795,44	0.53	979,22	0.46	837,94	0.47	-1.00	-1.00	-1.00	-1.00	-1.00	-1.00	0.00	0.00	0.00	0.00	18.63	21.53	21.61	21.62	21.62	0.00	360	25.88	101682.00	17.47	175658.00	25.00	0	25.88	17.49	25.00	500.00	0.50
7200	1970	1	1	2	0	0	0.00	0.00	0.00	0.00	0.00	999999	999999	220.21	0.76	795,44	0.53	979,22	0.46	837,94	0.47	-1.00	-1.00	-1.00	-1.00	-1.00	-1.00	0.00	0.00	0.00	0.00	16.60	19.18	19.25	19.26	19.26	0.00	360	25.85	101685.00	17.54	174191.00	25.00	0	25.85	17.58	25.00	500.00	0.50
7200	1970	1	1	2	0	0	0.00	0.00	0.00	0.00	0.00	999999	999999	220.21	0.76	795,44	0.53	979,22	0.46	837,94	0.47	-1.00	-1.00	-1.00	-1.00	-1.00	-1.00	0.00	0.00	0.00	0.00	20.74	23.97	24.06	24.07	24.07	0.00	360	25.91	101682.00	17.51	175289.00	25.00	0	25.91	17.50	25.00	500.00	0.50
7200	1970	1	1	2	0	0	0.00	0.00	0.00	0.00	0.00	999999	999999	220.21	0.76	795,44	0.53	979,22	0.46	837,94	0.47	-1.00	-1.00	-1.00	-1.00	-1.00	-1.00	0.00	0.00	0.00	0.00	21.17	24.46	24.55	24.56	24.57	0.00	360	25.96	101682.00	17.45	175289.00	25.00	0	25.96	17.40	25.00	500.00	0.50
7200	1970	1	1	2	0	0	0.00	0.00	0.00	0.00	0.00	999999	999999	220.21	0.76	795,44	0.53	979,22	0.46	837,94	0.47	-1.00	-1.00	-1.00	-1.00	-1.00	-1.00	0.00	0.00	0.00	0.00	18.82	21.74	21.82	21.83	21.84	0.00	360	25.86	101680.00	17.52	174191.00	25.00	0	25.86	17.57	25.00	500.00	0.50
7200	1970	1	1	2	0	0	0.00	0.00	0.00	0.00	0.00	999999	999999	220.21	0.76	795,44	0.53	979,22	0.46	837,94	0.47	-1.00	-1.00	-1.00	-1.00	-1.00	-1.00	0.00	0.00	0.00	0.00	21.00	24.27	24.36	24.37	24.38	0.00	360	25.89	101682.00	17.51	172214.00	25.00	0	25.89	17.52	25.00	500.00	0.50
7200	1970	1	1	2	0	0	0.00	0.00	0.00	0.00	0.00	999999	999999	220.21	0.76	795,44	0.53	979,22	0.46	837,94	0.47	-1.00	-1.00	-1.00	-1.00	-1.00	-1.00	0.00	0.00	0.00	0.00	19.92	23.02	23.11	23.12	23.13	0.00	360	25.83	101680.00	17.55	173647.00	25.00	0	25.83	17.61	25.00	500.00	0.50
7200	1970	1	1	2	0	0	0.00	0.00	0.00	0.00	0.00	999999	999999	220.21	0.76	795,44	0.53	979,22	0.46	837,94	0.47	-1.00	-1.00	-1.00	-1.00	-1.00	-1.00	0.00	0.00	0.00	0.00	18.79	21.72	21.80	21.81	21.82	0.00	360	25.89	101678.00	17.51	173287.00	25.00	0	25.89	17.50	25.00	500.00	0.50
7200	1970	1	1	2	0	0	0.00	0.00	0.00	0.00	0.00	999999	999999	220.21	0.76	795,44	0.53	979,22	0.46	837,94	0.47	-1.00	-1.00	-1.00	-1.00	-1.00	-1.00	0.00	0.00	0.00	0.00	22.98	26.55	26.65	26.66	26.67	0.00	360	25.92	101676.00	17.49	175289.00	25.00	0	25.92	17.46	25.00	500.00	0.50
7200	1970	1	1	2	0	0	0.00	0.00	0.00	0.00	0.00	999999	999999	220.21	0.76	795,44	0.53	979,22	0.46	837,94	0.47	-1.00	-1.00	-1.00	-1.00	-1.00	-1.00	0.00	0.00	0.00	0.00	20.98	24.24	24.34	24.35	24.35	0.00	360	25.97	101678.00	17.47	172927.00	25.00	0	25.97	17.40	25.00	500.00	0.50
7200	1970	1	1	2	0	0	0.00	0.00	0.00	0.00	0.00	999999	999999	220.21	0.76	795,44	0.53	979,22	0.46	837,94	0.47	-1.00	-1.00	-1.00	-1.00	-1.00	-1.00	0.00	0.00	0.00	0.00	18.49	21.37	21.45	21.46	21.46	0.00	360	25.88	101678.00	17.58	172036.00	25.00	0	25.88	17.61	25.00	500.00	0.50
7200	1970	1	1	2	0	0	0.00	0.00	0.00	0.00	0.00	999999	999999	220.27	0.37	794,41	0.64	978,02	0.55	836,8	0.57	-1.00	-1.00	-1.00	-1.00	-1.00	-1.00	0.00	0.00	0.00	0.00	18.53	21.41	21.49	21.50	21.51	0.00	360	25.96	101684.00	17.49	173828.00	25.00	0	25.96	17.45	25.00	500.00	0.50
7200	1970	1	1	2	0	0	0.00	0.00	0.00	0.00	0.00	999999	999999	220.27	0.37	794,41	0.64	978,02	0.55	836,8	0.57	-1.00	-1.00	-1.00	-1.00	-1.00	-1.00	0.00	0.00	0.00	0.00	21.12	24.41	24.52	24.53	24.54	0.00	360	25.90	101678.00	17.56	174738.00	25.00	0	25.90	17.57	25.00	500.00	0.50
7200	1970	1	1	2	0	0	0.00	0.00	0.00	0.00	0.00	999999	999999	220.27	0.37	794,41	0.64	978,02	0.55	836,8	0.57	-1.00	-1.00	-1.00	-1.00	-1.00	-1.00	0.00	0.00	0.00	0.00	23.01	26.58	26.68	26.70	26.70	0.00	360	25.86	101676.00	17.60	177338.00	25.00	0	25.86	17.64	25.00	500.00	0.50
7200	1970	1	1	2	0	0	0.00	0.00	0.00	0.00	0.00	999999	999999	220.27	0.37	794,41	0.64	978,02	0.55	836,8	0.57	-1.00	-1.00	-1.00	-1.00	-1.00	-1.00	0.00	0.00	0.00	0.00	20.25	23.58	23.79	23.83	23.84	0.00	360	25.92	101672.00	17.51	176401.00	25.00	0	25.92	17.50	25.00	500.00	0.50
7200	1970	1	1	2	0	0	0.00	0.00	0.00	0.00	0.00	999999	999999	220.27	0.37	794,41	0.64	978,02	0.55	836,8	0.57	-1.00	-1.00	-1.00	-1.00	-1.00	-1.00	0.00	0.00	0.00	0.00	23.06	26.65	26.76	26.77	26.78	0.00	360	25.82	101664.00	17.63	174555.00	25.00	0	25.82	17.70	25.00	500.00	0.50
7200	1970	1	1	2	0	0	0.00	0.00	0.00	0.00	0.00	999999	999999	220.27	0.37	794,41	0.64	978,02	0.55	836,8	0.57	-1.00	-1.00	-1.00	-1.00	-1.00	-1.00	0.00	0.00	0.00	0.00	15.18	17.54	17.60	17.61	17.62	0.00	360	25.81	101668.00	17.60	173828.00	25.00	0	25.81	17.67	25.00	500.00	0.50
7200	1970	1	1	2	0	0	0.00	0.00	0.00	0.00	0.00	999999	999999	220.27	0.37	794,41	0.64	978,02	0.55	836,8	0.57	-1.00	-1.00	-1.00	-1.00	-1.00	-1.00	0.00	0.00	0.00	0.00	18.42	21.29	21.37	21.38	21.38	0.00	360	25.79	101662.00	17.62	175289.00	25.00	0	25.79	17.69	25.00	500.00	0.50
7200	1970	1	1	2	0	0	0.00	0.00	0.00	0.00	0.00	999999	999999	220.27	0.37	794,41	0.64	978,02	0.55	836,8	0.57	-1.00	-1.00	-1.00	-1.00	-1.00	-1.00	0.00	0.00	0.00	0.00	21.48	24.82	24.92	24.93	24.93	0.00	360	25.81	101660.00	17.64	176028.00	25.00	0	25.81	17.68	25.00	500.00	0.50
7200	1970	1	1	2	0	0	0.00	0.00	0.00	0.00	0.00	999999	999999	220.27	0.37	794,41	0.64	978,02	0.55	836,8	0.57	-1.00	-1.00	-1.00	-1.00	-1.00	-1.00	0.00	0.00	0.00	0.00	21.73	25.11	25.20	25.21	25.22	0.00	360	25.87	101668.00	17.57	178095.00	25.00	0	25.87	17.55	25.00	500.00	0.50
7200	1970	1	1	2	0	0	0.00	0.00	0.00	0.00	0.00	999999	999999	220.27	0.37	794,41	0.64	978,02	0.55	836,8	0.57	-1.00	-1.00	-1.00	-1.00	-1.00	-1.00	0.00	0.00	0.00	0.00	18.85	21.78	21.86	21.87	21.88	0.00	360	25.84	101668.00	17.59	177527.00	25.00	0	25.84	17.60	25.00	500.00	0.50
7200	1970	1	1	2	0	0	0.00	0.00	0.00	0.00	0.00	999999	999999	220.27	0.37	794,41	0.64	978,02	0.55	836,8	0.57	-1.00	-1.00	-1.00	-1.00	-1.00	-1.00	0.00	0.00	0.00	0.00	21.17	24.46	24.56	24.57	24.57	0.00	360	25.90	101672.00	17.60	176214.00	25.00	0	25.90	17.56	25.00	500.00	0.50
7200	1970	1	1	2	0	0	0.00	0.00	0.00	0.00	0.00	999999	999999	220.05	0.95	787,4	10.30	949,53	36.95	832,51	7.14	-1.00	-1.00	-1.00	-1.00	-1.00	-1.00	0.00	0.00	0.00	0.00	22.63	26.14	26.24	26.25	26.26	0.00	360	25.94	101668.00	17.55	178476.00	25.00	0	25.94	17.49	25.00	500.00	0.50
7200	1970	1	1	2	0	0	0.00	0.00	0.00	0.00	0.00	999999	999999	220.05	0.95	787,4	10.30	949,53	36.95	832,51	7.14	-1.00	-1.00	-1.00	-1.00	-1.00	-1.00	0.00	0.00	0.00	0.00	19.46	22.49	22.57	22.58	22.59	0.00	360	25.90	101666.00	17.59	178095.00	25.00	0	25.90	17.57	25.00	500.00	0.50
7200	1970	1	1	2	0	0	0.00	0.00	0.00	0.00	0.00	999999	999999	220.05	0.95	787,4	10.30	949,53	36.95	832,51	7.14	-1.00	-1.00	-1.00	-1.00	-1.00	-1.00	0.00	0.00	0.00	0.00	19.46	22.49	22.57	22.58	22.59	0.00	360	25.94	101668.00	17.55	178285.00	25.00	0	25.94	17.50	25.00	500.00	0.50
7200	1970	1	1	2	0	0	0.00	0.00	0.00	0.00	0.00	999999	999999	220.05	0.95	787,4	10.30	949,53	36.95	832,51	7.14	-1.00	-1.00	-1.00	-1.00	-1.00	-1.00	0.00	0.00	0.00	0.00	20.67	23.89	23.98	23.99	24.00	0.00	360	25.94	101662.00	17.56	178859.00	25.00	0	25.94	17.53	25.00	500.00	0.50
7200	1970	1	1	2	0	0	0.00	0.00	0.00	0.00	0.00	999999	999999	220.05	0.95	787,4	10.30	949,53	36.95	832,51	7.14	-1.00	-1.00	-1.00	-1.00	-1.00	-1.00	0.00	0.00	0.00	0.00	19.06	22.02	22.10	22.11	22.12	0.00	360	26.00	101664.00	17.50	180016.00	25.00	0	26.00	17.43	25.00	500.00	0.50
7200	1970	1	1	2	0	0	0.00	0.00	0.00	0.00	0.00	999999	999999	220.05	0.95	787,4	10.30	949,53	36.95	832,51	7.14	-1.00	-1.00	-1.00	-1.00	-1.00	-1.00	0.00	0.00	0.00	0.00	21.34	24.66	24.75	24.76	24.77	0.00	360	25.93	101662.00	17.56	178476.00	25.00	0	25.93	17.55	25.00	500.00	0.50
7200	1970	1	1	2	0	0	0.00	0.00	0.00	0.00	0.00	999999	999999	220.05	0.95	787,4	10.30	949,53	36.95	832,51	7.14	-1.00	-1.00	-1.00	-1.00	-1.00	-1.00	0.00	0.00	0.00	0.00	22.32	25.79	25.89	25.90	25.91	0.00	360	25.96	101662.00	17.59	178095.00	25.00	0	25.96	17.56	25.00	500.00	0.50
7200	1970	1	1	2	0	0	0.00	0.00	0.00	0.00	0.00	999999	999999	220.05	0.95	787,4	10.30	949,53	36.95	832,51	7.14	-1.00	-1.00	-1.00	-1.00	-1.00	-1.00	0.00	0.00	0.00	0.00	19.50	22.53	22.62	22.63	22.63	0.00	360	25.94	101658.00	17.57	177716.00	25.00	0	25.94	17.56	25.00	500.00	0.50
7200	1970	1	1	2	0	0	0.00	0.00	0.00	0.00	0.00	999999	999999	220.05	0.95	787,4	10.30	949,53	36.95	832,51	7.14	-1.00	-1.00	-1.00	-1.00	-1.00	-1.00	0.00	0.00	0.00	0.00	21.99	25.41	25.51	25.52	25.52	0.00	360	25.94	101654.00	17.55	175473.00	25.00	0	25.94	17.55	25.00	500.00	0.50
7200	1970	1	1	2	0	0	0.00	0.00	0.00	0.00	0.00	999999	999999	220.05	0.95	787,4	10.30	949,53	36.95	832,51	7.14	-1.00	-1.00	-1.00	-1.00	-1.00	-1.00	0.00	0.00	0.00	0.00	20.07	23.19	23.28	23.29	23.29	0.00	360	25.89	101652.00	17.59	175289.00	25.00	0	25.89	17.63	25.00	500.00	0.50
7200	1970	1	1	2	0	0	0.00	0.00	0.00	0.00	0.00	999999	999999	220.05	0.95	787,4	10.30	949,53	36.95	832,51	7.14	-1.00	-1.00	-1.00	-1.00	-1.00	-1.00	0.00	0.00	0.00	0.00	17.06	19.71	19.79	19.80	19.80	0.00	360	25.87	101654.00	17.60	176774.00	25.00	0	25.87	17.65	25.00	500.00	0.50
7200	1970	1	1	2	0	0	0.00	0.00	0.00	0.00	0.00	999999	999999	220.64	0.71	748,1	4.60	850,95	6.71	795,63	5.84	-1.00	-1.00	-1.00	-1.00	-1.00	-1.00	0.00	0.00	0.00	0.00	19.66	22.71	22.80	22.81	22.81	0.00	360	25.95	101650.00	17.57	176401.00	25.00	0	25.95	17.54	25.00	500.00	0.50
7200	1970	1	1	2	0	0	0.00	0.00	0.00	0.00	0.00	999999	999999	220.64	0.71	748,1	4.60	850,95	6.71	795,63	5.84	-1.00	-1.00	-1.00	-1.00	-1.00	-1.00	0.00	0.00	0.00	0.00	20.91	24.16	24.25	24.26	24.27	0.00	360	25.95	101646.00	17.51	176962.00	25.00	0	25.95	17.49	25.00	500.00	0.50
7200	1970	1	1	2	0	0	0.00	0.00	0.00	0.00	0.00	999999	999999	220.64	0.71	748,1	4.60	850,95	6.71	795,63	5.84	-1.00	-1.00	-1.00	-1.00	-1.00	-1.00	0.00	0.00	0.00	0.00	18.50	21.37	21.45	21.46	21.47	0.00	360	25.96	101650.00	17.60	175843.00	25.00	0	25.96	17.57	25.00	500.00	0.50
7200	1970	1	1	2	0	0	0.00	0.00	0.00	0.00	0.00	999999	999999	220.64	0.71	748,1	4.60	850,95	6.71	795,63	5.84	-1.00	-1.00	-1.00	-1.00	-1.00	-1.00	0.00	0.00	0.00	0.00	21.70	25.07	25.17	25.18	25.18	0.00	360	25.89	101648.00	17.64	175105.00	25.00	0	25.89	17.67	25.00	500.00	0.50
7200	1970	1	1	2	0	0	0.00	0.00	0.00	0.00	0.00	999999	999999	220.64	0.71	748,1	4.60	850,95	6.71	795,63	5.84	-1.00	-1.00	-1.00	-1.00	-1.00	-1.00	0.00	0.00	0.00	0.00	19.81	22.90	22.98	22.99	23.00	0.00	360	25.88	101648.00	17.61	176774.00	25.00	0	25.88	17.65	25.00	500.00	0.50
7200	1970	1	1	2	0	0	0.00	0.00	0.00	0.00	0.00	999999	999999	220.64	0.71	748,1	4.60	850,95	6.71	795,63	5.84	-1.00	-1.00	-1.00	-1.00	-1.00	-1.00	0.00	0.00	0.00	0.00	17.46	20.17	20.25	20.26	20.26	0.00	360	25.95	101652.00	17.62	177338.00	25.00	0	25.95	17.60	25.00	500.00	0.50
7200	1970	1	1	2	0	0	0.00	0.00	0.00	0.00	0.00	999999	999999	220.64	0.71	748,1	4.60	850,95	6.71	795,63	5.84	-1.00	-1.00	-1.00	-1.00	-1.00	-1.00	0.00	0.00	0.00	0.00	18.68	21.59	21.67	21.68	21.68	0.00	360	25.97	101648.00	17.57	176774.00	25.00	0	25.97	17.54	25.00	500.00	0.50
7200	1970	1	1	2	0	0	0.00	0.00	0.00	0.00	0.00	999999	999999	220.64	0.71	748,1	4.60	850,95	6.71	795,63	5.84	-1.00	-1.00	-1.00	-1.00	-1.00	-1.00	0.00	0.00	0.00	0.00	20.42	23.59	23.68	23.69	23.70	0.00	360	25.95	101648.00	17.61	177338.00	25.00	0	25.95	17.60	25.00	500.00	0.50
7200	1970	1	1	2	0	0	0.00	0.00	0.00	0.00	0.00	999999	999999	220.64	0.71	748,1	4.60	850,95	6.71	795,63	5.84	-1.00	-1.00	-1.00	-1.00	-1.00	-1.00	0.00	0.00	0.00	0.00	21.54	24.89	24.99	25.00	25.00	0.00	360	25.86	101646.00	17.67	178476.00	25.00	0	25.86	17.73	25.00	500.00	0.50
7200	1970	1	1	2	0	0	0.00	0.00	0.00	0.00	0.00	999999	999999	220.64	0.71	748,1	4.60	850,95	6.71	795,63	5.84	-1.00	-1.00	-1.00	-1.00	-1.00	-1.00	0.00	0.00	0.00	0.00	19.67	22.73	22.82	22.83	22.84	0.00	360	25.84	101642.00	17.74	179050.00	25.00	0	25.84	17.80	25.00	500.00	0.50
7200	1970	1	1	2	0	0	0.00	0.00	0.00	0.00	0.00	999999	999999	220.64	0.71	748,1	4.60	850,95	6.71	795,63	5.84	-1.00	-1.00	-1.00	-1.00	-1.00	-1.00	0.00	0.00	0.00	0.00	24.27	28.04	28.15	28.16	28.17	0.00	360	25.79	101640.00	17.74	175843.00	25.00	0	25.79	17.84	25.00	500.00	0.50
7200	1970	1	1	2	0	0	0.00	0.00	0.00	0.00	0.00	999999	999999	220.50	0.71	740,49	1.02	840,49	1.44	785,84	1.30	-1.00	-1.00	-1.00	-1.00	-1.00	-1.00	0.00	0.00	0.00	0.00	19.10	22.07	22.16	22.17	22.17	0.00	360	25.74	101638.00	17.82	178476.00	25.00	0	25.74	17.94	25.00	500.00	0.50
7200	1970	1	1	2	0	0	0.00	0.00	0.00	0.00	0.00	999999	999999	220.50	0.71	740,49	1.02	840,49	1.44	785,84	1.30	-1.00	-1.00	-1.00	-1.00	-1.00	-1.00	0.00	0.00	0.00	0.00	19.58	22.63	22.71	22.72	22.73	0.00	360	25.76	101640.00	17.82	179050.00	25.00	0	25.76	17.90	25.00	500.00	0.50
7200	1970	1	1	2	0	0	0.00	0.00	0.00	0.00	0.00	999999	999999	220.50	0.71	740,49	1.02	840,49	1.44	785,84	1.30	-1.00	-1.00	-1.00	-1.00	-1.00	-1.00	0.00	0.00	0.00	0.00	21.18	24.47	24.57	24.58	24.58	0.00	360	25.88	101642.00	17.73	179050.00	25.00	0	25.88	17.70	25.00	500.00	0.50
7200	1970	1	1	2	0	0	0.00	0.00	0.00	0.00	0.00	999999	999999	220.50	0.71	740,49	1.02	840,49	1.44	785,84	1.30	-1.00	-1.00	-1.00	-1.00	-1.00	-1.00	0.00	0.00	0.00	0.00	22.41	25.90	26.00	26.01	26.02	0.00	360	25.83	101640.00	17.76	178476.00	25.00	0	25.83	17.78	25.00	500.00	0.50
7200	1970	1	1	2	0	0	0.00	0.00	0.00	0.00	0.00	999999	999999	220.50	0.71	740,49	1.02	840,49	1.44	785,84	1.30	-1.00	-1.00	-1.00	-1.00	-1.00	-1.00	0.00	0.00	0.00	0.00	21.05	24.33	24.42	24.43	24.44	0.00	360	25.76	101637.00	17.84	179822.00	25.00	0	25.76	17.90	25.00	500.00	0.50
7200	1970	1	1	2	0	0	0.00	0.00	0.00	0.00	0.00	999999	999999	220.50	0.71	740,49	1.02	840,49	1.44	785,84	1.30	-1.00	-1.00	-1.00	-1.00	-1.00	-1.00	0.00	0.00	0.00	0.00	21.51	24.85	24.94	24.96	24.96	0.00	360	25.81	101640.00	17.77	178476.00	25.00	0	25.81	17.79	25.00	500.00	0.50
7200	1970	1	1	2	0	0	0.00	0.00	0.00	0.00	0.00	999999	999999	220.50	0.71	740,49	1.02	840,49	1.44	785,84	1.30	-1.00	-1.00	-1.00	-1.00	-1.00	-1.00	0.00	0.00	0.00	0.00	18.75	21.67	21.75	21.76	21.76	0.00	360	25.78	101631.00	17.81	179050.00	25.00	0	25.78	17.85	25.00	500.00	0.50
7200	1970	1	1	2	0	0	0.00	0.00	0.00	0.00	0.00	999999	999999	220.50	0.71	740,49	1.02	840,49	1.44	785,84	1.30	-1.00	-1.00	-1.00	-1.00	-1.00	-1.00	0.00	0.00	0.00	0.00	21.00	24.27	24.36	24.37	24.38	0.00	360	25.82	101637.00	17.78	180016.00	25.00	0	25.82	17.78	25.00	500.00	0.50
7200	1970	1	1	2	0	0	0.00	0.00	0.00	0.00	0.00	999999	999999	220.50	0.71	740,49	1.02	840,49	1.44	785,84	1.30	-1.00	-1.00	-1.00	-1.00	-1.00	-1.00	0.00	0.00	0.00	0.00	20.99	24.26	24.35	24.36	24.36	0.00	360	25.73	101640.00	17.86	180211.00	25.00	0	25.73	17.93	25.00	500.00	0.50
7200	1970	1	1	2	0	0	0.00	0.00	0.00	0.00	0.00	999999	999999	220.50	0.71	740,49	1.02	840,49	1.44	785,84	1.30	-1.00	-1.00	-1.00	-1.00	-1.00	-1.00	0.00	0.00	0.00	0.00	22.53	26.03	26.13	26.14	26.15	0.00	360	25.86	101644.00	17.81	179822.00	25.00	0	25.86	17.75	25.00	500.00	0.50
7200	1970	1	1	2	0	0	0.00	0.00	0.00	0.00	0.00	999999	999999	220.50	0.71	740,49	1.02	840,49	1.44	785,84	1.30	-1.00	-1.00	-1.00	-1.00	-1.00	-1.00	0.00	0.00	0.00	0.00	19.73	22.80	22.89	22.90	22.90	0.00	360	25.91	101648.00	17.70	179243.00	25.00	0	25.91	17.62	25.00	500.00	0.50
7200	1970	1	1	2	0	0	0.00	0.00	0.00	0.00	0.00	999999	999999	220.89	0.73	738,08	0.41	837,44	0.63	782,77	0.61	-1.00	-1.00	-1.00	-1.00	-1.00	-1.00	0.00	0.00	0.00	0.00	21.46	24.80	24.90	24.91	24.91	0.00	360	25.75	101648.00	17.84	179435.00	25.00	0	25.75	17.91	25.00	500.00	0.50
7200	1970	1	1	2	0	0	0.00	0.00	0.00	0.00	0.00	999999	999999	220.89	0.73	738,08	0.41	837,44	0.63	782,77	0.61	-1.00	-1.00	-1.00	-1.00	-1.00	-1.00	0.00	0.00	0.00	0.00	19.25	22.25	22.33	22.34	22.35	0.00	360	25.77	101648.00	17.85	179435.00	25.00	0	25.77	17.89	25.00	500.00	0.50
7200	1970	1	1	2	0	0	0.00	0.00	0.00	0.00	0.00	999999	999999	220.89	0.73	738,08	0.41	837,44	0.63	782,77	0.61	-1.00	-1.00	-1.00	-1.00	-1.00	-1.00	0.00	0.00	0.00	0.00	19.65	22.71	22.80	22.81	22.81	0.00	360	25.81	101648.00	17.81	179822.00	25.00	0	25.81	17.81	25.00	500.00	0.50
7200	1970	1	1	2	0	0	0.00	0.00	0.00	0.00	0.00	999999	999999	220.89	0.73	738,08	0.41	837,44	0.63	782,77	0.61	-1.00	-1.00	-1.00	-1.00	-1.00	-1.00	0.00	0.00	0.00	0.00	19.63	22.69	22.77	22.78	22.79	0.00	360	25.85	101650.00	17.80	181979.00	25.00	0	25.85	17.76	25.00	500.00	0.50
7200	1970	1	1	2	0	0	0.00	0.00	0.00	0.00	0.00	999999	999999	220.89	0.73	738,08	0.41	837,44	0.63	782,77	0.61	-1.00	-1.00	-1.00	-1.00	-1.00	-1.00	0.00	0.00	0.00	0.00	20.46	23.64	23.73	23.74	23.75	0.00	360	25.86	101650.00	17.76	180405.00	25.00	0	25.86	17.73	25.00	500.00	0.50
7200	1970	1	1	2	0	0	0.00	0.00	0.00	0.00	0.00	999999	999999	220.89	0.73	738,08	0.41	837,44	0.63	782,77	0.61	-1.00	-1.00	-1.00	-1.00	-1.00	-1.00	0.00	0.00	0.00	0.00	16.32	18.86	18.94	18.94	18.95	0.00	360	25.78	101640.00	17.85	180601.00	25.00	0	25.78	17.89	25.00	500.00	0.50
7200	1970	1	1	2	0	0	0.00	0.00	0.00	0.00	0.00	999999	999999	220.89	0.73	738,08	0.41	837,44	0.63	782,77	0.61	-1.00	-1.00	-1.00	-1.00	-1.00	-1.00	0.00	0.00	0.00	0.00	20.38	23.55	23.64	23.65	23.65	0.00	360	25.90	101637.00	17.75	180601.00	25.00	0	25.90	17.68	25.00	500.00	0.50
7200	1970	1	1	2	0	0	0.00	0.00	0.00	0.00	0.00	999999	999999	220.89	0.73	738,08	0.41	837,44	0.63	782,77	0.61	-1.00	-1.00	-1.00	-1.00	-1.00	-1.00	0.00	0.00	0.00	0.00	18.43	21.29	21.37	21.38	21.39	0.00	360	25.87	101642.00	17.79	180992.00	25.00	0	25.87	17.76	25.00	500.00	0.50
7200	1970	1	1	2	0	0	0.00	0.00	0.00	0.00	0.00	999999	999999	220.89	0.73	738,08	0.41	837,44	0.63	782,77	0.61	-1.00	-1.00	-1.00	-1.00	-1.00	-1.00	0.00	0.00	0.00	0.00	22.79	26.33	26.43	26.44	26.45	0.00	360	25.85	101640.00	17.87	180992.00	25.00	0	25.85	17.86	25.00	500.00	0.50
7200	1970	1	1	2	0	0	0.00	0.00	0.00	0.00	0.00	999999	999999	220.89	0.73	738,08	0.41	837,44	0.63	782,77	0.61	-1.00	-1.00	-1.00	-1.00	-1.00	-1.00	0.00	0.00	0.00	0.00	21.91	25.32	25.41	25.42	25.43	0.00	360	25.96	101638.00	17.75	178667.00	25.00	0	25.96	17.66	25.00	500.00	0.50
7200	1970	1	1	2	0	0	0.00	0.00	0.00	0.00	0.00	999999	999999	220.89	0.73	738,08	0.41	837,44	0.63	782,77	0.61	-1.00	-1.00	-1.00	-1.00	-1.00	-1.00	0.00	0.00	0.00	0.00	20.16	23.30	23.39	23.40	23.40	0.00	360	25.94	101646.00	17.75	178667.00	25.00	0	25.94	17.70	25.00	500.00	0.50
7200	1970	1	1	2	0	0	0.00	0.00	0.00	0.00	0.00	999999	999999	221.31	0.65	736,35	0.57	835,07	0.74	781,15	0.53	-1.00	-1.00	-1.00	-1.00	-1.00	-1.00	0.00	0.00	0.00	0.00	20.86	24.10	24.19	24.21	24.21	0.00	360	25.83	101650.00	17.79	178095.00	25.00	0	25.83	17.84	25.00	500.00	0.50
7200	1970	1	1	2	0	0	0.00	0.00	0.00	0.00	0.00	999999	999999	221.31	0.65	736,35	0.57	835,07	0.74	781,15	0.53	-1.00	-1.00	-1.00	-1.00	-1.00	-1.00	0.00	0.00	0.00	0.00	19.48	22.51	22.60	22.61	22.61	0.00	360	25.84	101646.00	17.85	177527.00	25.00	0	25.84	17.88	25.00	500.00	0.50
7200	1970	1	1	2	0	0	0.00	0.00	0.00	0.00	0.00	999999	999999	221.31	0.65	736,35	0.57	835,07	0.74	781,15	0.53	-1.00	-1.00	-1.00	-1.00	-1.00	-1.00	0.00	0.00	0.00	0.00	17.19	19.87	19.94	19.95	19.96	0.00	360	25.90	101646.00	17.80	180211.00	25.00	0	25.90	17.77	25.00	500.00	0.50
7200	1970	1	1	2	0	0	0.00	0.00	0.00	0.00	0.00	999999	999999	221.31	0.65	736,35	0.57	835,07	0.74	781,15	0.53	-1.00	-1.00	-1.00	-1.00	-1.00	-1.00	0.00	0.00	0.00	0.00	18.96	21.91	21.99	22.00	22.00	0.00	360	25.99	101642.00	17.71	177905.00	25.00	0	25.99	17.62	25.00	500.00	0.50
7200	1970	1	1	2	0	0	0.00	0.00	0.00	0.00	0.00	999999	999999	221.31	0.65	736,35	0.57	835,07	0.74	781,15	0.53	-1.00	-1.00	-1.00	-1.00	-1.00	-1.00	0.00	0.00	0.00	0.00	21.18	24.47	24.56	24.57	24.58	0.00	360	25.93	101654.00	17.74	179435.00	25.00	0	25.93	17.72	25.00	500.00	0.50
7200	1970	1	1	2	0	0	0.00	0.00	0.00	0.00	0.00	999999	999999	221.31	0.65	736,35	0.57	835,07	0.74	781,15	0.53	-1.00	-1.00	-1.00	-1.00	-1.00	-1.00	0.00	0.00	0.00	0.00	18.79	21.72	21.80	21.81	21.81	0.00	360	25.87	101652.00	17.76	179629.00	25.00	0	25.87	17.79	25.00	500.00	0.50
7200	1970	1	1	2	0	0	0.00	0.00	0.00	0.00	0.00	999999	999999	221.31	0.65	736,35	0.57	835,07	0.74	781,15	0.53	-1.00	-1.00	-1.00	-1.00	-1.00	-1.00	0.00	0.00	0.00	0.00	20.90	24.16	24.25	24.26	24.26	0.00	360	25.86	101650.00	17.81	177905.00	25.00	0	25.86	17.84	25.00	500.00	0.50
7200	1970	1	1	2	0	0	0.00	0.00	0.00	0.00	0.00	999999	999999	221.31	0.65	736,35	0.57	835,07	0.74	781,15	0.53	-1.00	-1.00	-1.00	-1.00	-1.00	-1.00	0.00	0.00	0.00	0.00	19.94	23.04	23.12	23.13	23.14	0.00	360	25.89	101648.00	17.79	180211.00	25.00	0	25.89	17.79	25.00	500.00	0.50
7200	1970	1	1	2	0	0	0.00	0.00	0.00	0.00	0.00	999999	999999	221.31	0.65	736,35	0.57	835,07	0.74	781,15	0.53	-1.00	-1.00	-1.00	-1.00	-1.00	-1.00	0.00	0.00	0.00	0.00	18.17	21.00	21.07	21.08	21.09	0.00	360	25.92	101644.00	17.76	182577.00	25.00	0	25.92	17.74	25.00	500.00	0.50
7200	1970	1	1	2	0	0	0.00	0.00	0.00	0.00	0.00	999999	999999	221.31	0.65	736,35	0.57	835,07	0.74	781,15	0.53	-1.00	-1.00	-1.00	-1.00	-1.00	-1.00	0.00	0.00	0.00	0.00	20.68	23.90	23.99	24.00	24.01	0.00	360	26.02	101644.00	17.73	183783.00	25.00	0	26.02	17.63	25.00	500.00	0.50
7200	1970	1	1	2	0	0	0.00	0.00	0.00	0.00	0.00	999999	999999	221.31	0.65	736,35	0.57	835,07	0.74	781,15	0.53	-1.00	-1.00	-1.00	-1.00	-1.00	-1.00	0.00	0.00	0.00	0.00	20.08	23.21	23.30	23.31	23.31	0.00	360	25.98	101644.00	17.75	185308.00	25.00	0	25.98	17.71	25.00	500.00	0.50
7200	1970	1	1	2	0	0	0.00	0.00	0.00	0.00	0.00	999999	999999	221.56	0.58	735,43	0.35	833,26	0.43	779,41	0.65	-1.00	-1.00	-1.00	-1.00	-1.00	-1.00	0.00	0.00	0.00	0.00	21.25	24.55	24.64	24.65	24.66	0.00	360	25.90	101644.00	17.80	184392.00	25.00	0	25.90	17.83	25.00	500.00	0.50
7200	1970	1	1	2	0	0	0.00	0.00	0.00	0.00	0.00	999999	999999	221.56	0.58	735,43	0.35	833,26	0.43	779,41	0.65	-1.00	-1.00	-1.00	-1.00	-1.00	-1.00	0.00	0.00	0.00	0.00	19.65	22.71	22.79	22.80	22.81	0.00	360	25.96	101644.00	17.79	183581.00	25.00	0	25.96	17.76	25.00	500.00	0.50
7200	1970	1	1	2	0	0	0.00	0.00	0.00	0.00	0.00	999999	999999	221.56	0.58	735,43	0.35	833,26	0.43	779,41	0.65	-1.00	-1.00	-1.00	-1.00	-1.00	-1.00	0.00	0.00	0.00	0.00	22.31	25.78	25.88	25.89	25.90	0.00	360	25.92	101642.00	17.78	185211.00	25.00	0	25.92	17.79	25.00	500.00	0.50
7200	1970	1	1	2	0	0	0.00	0.00	0.00	0.00	0.00	999999	999999	221.56	0.58	735,43	0.35	833,26	0.43	779,41	0.65	-1.00	-1.00	-1.00	-1.00	-1.00	-1.00	0.00	0.00	0.00	0.00	19.52	22.56	22.64	22.65	22.66	0.00	360	25.97	101638.00	17.83	185830.00	25.00	0	25.97	17.80	25.00	500.00	0.50
7200	1970	1	1	2	0	0	0.00	0.00	0.00	0.00	0.00	999999	999999	221.56	0.58	735,43	0.35	833,26	0.43	779,41	0.65	-1.00	-1.00	-1.00	-1.00	-1.00	-1.00	0.00	0.00	0.00	0.00	20.37	23.54	23.63	23.64	23.65	0.00	360	25.92	101637.00	17.80	185211.00	25.00	0	25.92	17.81	25.00	500.00	0.50
7200	1970	1	1	2	0	0	0.00	0.00	0.00	0.00	0.00	999999	999999	221.56	0.58	735,43	0.35	833,26	0.43	779,41	0.65	-1.00	-1.00	-1.00	-1.00	-1.00	-1.00	0.00	0.00	0.00	0.00	21.11	24.39	24.48	24.49	24.50	0.00	360	25.89	101635.00	17.85	183581.00	25.00	0	25.89	17.89	25.00	500.00	0.50
7200	1970	1	1	2	0	0	0.00	0.00	0.00	0.00	0.00	999999	999999	221.56	0.58	735,43	0.35	833,26	0.43	779,41	0.65	-1.00	-1.00	-1.00	-1.00	-1.00	-1.00	0.00	0.00	0.00	0.00	20.70	23.92	24.01	24.02	24.03	0.00	360	25.85	101633.00	17.81	183581.00	25.00	0	25.85	17.88	25.00	500.00	0.50
7200	1970	1	1	2	0	0	0.00	0.00	0.00	0.00	0.00	999999	999999	221.56	0.58	735,43	0.35	833,26	0.43	779,41	0.65	-1.00	-1.00	-1.00	-1.00	-1.00	-1.00	0.00	0.00	0.00	0.00	20.25	23.40	23.49	23.50	23.50	0.00	360	25.86	101631.00	17.89	180405.00	25.00	0	25.86	17.93	25.00	500.00	0.50
7200	1970	1	1	2	0	0	0.00	0.00	0.00	0.00	0.00	999999	999999	221.56	0.58	735,43	0.35	833,26	0.43	779,41	0.65	-1.00	-1.00	-1.00	-1.00	-1.00	-1.00	0.00	0.00	0.00	0.00	19.92	23.02	23.11	23.12	23.13	0.00	360	25.85	101629.00	17.91	176962.00	25.00	0	25.85	17.95	25.00	500.00	0.50
7200	1970	1	1	2	0	0	0.00	0.00	0.00	0.00	0.00	999999	999999	221.56	0.58	735,43	0.35	833,26	0.43	779,41	0.65	-1.00	-1.00	-1.00	-1.00	-1.00	-1.00	0.00	0.00	0.00	0.00	17.11	19.77	19.84	19.85	19.86	0.00	360	25.80	101631.00	17.88	178859.00	25.00	0	25.80	17.96	25.00	500.00	0.50
7200	1970	1	1	2	0	0	0.00	0.00	0.00	0.00	0.00	999999	999999	221.56	0.58	735,43	0.35	833,26	0.43	779,41	0.65	-1.00	-1.00	-1.00	-1.00	-1.00	-1.00	0.00	0.00	0.00	0.00	22.68	26.21	26.31	26.32	26.32	0.00	360	25.86	101627.00	17.91	180016.00	25.00	0	25.86	17.92	25.00	500.00	0.50
7200	1970	1	1	2	0	0	0.00	0.00	0.00	0.00	0.00	999999	999999	221.45	0.70	734,88	0.63	832,15	0.70	778,2	0.53	-1.00	-1.00	-1.00	-1.00	-1.00	-1.00	0.00	0.00	0.00	0.00	20.73	23.95	24.04	24.05	24.06	0.00	360	25.89	101627.00	17.87	180016.00	25.00	0	25.89	17.85	25.00	500.00	0.50
7200	1970	1	1	2	0	0	0.00	0.00	0.00	0.00	0.00	999999	999999	221.45	0.70	734,88	0.63	832,15	0.70	778,2	0.53	-1.00	-1.00	-1.00	-1.00	-1.00	-1.00	0.00	0.00	0.00	0.00	21.68	25.05	25.14	25.15	25.16	0.00	360	25.87	101629.00	17.87	182377.00	25.00	0	25.87	17.88	25.00	500.00	0.50
7200	1970	1	1	2	0	0	0.00	0.00	0.00	0.00	0.00	999999	999999	221.45	0.70	734,88	0.63	832,15	0.70	778,2	0.53	-1.00	-1.00	-1.00	-1.00	-1.00	-1.00	0.00	0.00	0.00	0.00	19.30	22.31	22.39	22.40	22.41	0.00	360	25.88	101623.00	17.88	183581.00	25.00	0	25.88	17.88	25.00	500.00	0.50
7200	1970	1	1	2	0	0	0.00	0.00	0.00	0.00	0.00	999999	999999	221.45	0.70	734,88	0.63	832,15	0.70	778,2	0.53	-1.00	-1.00	-1.00	-1.00	-1.00	-1.00	0.00	0.00	0.00	0.00	19.30	22.30	22.38	22.39	22.40	0.00	360	25.92	101625.00	17.84	183581.00	25.00	0	25.92	17.81	25.00	500.00	0.50
7200	1970	1	1	2	0	0	0.00	0.00	0.00	0.00	0.00	999999	999999	221.45	0.70	734,88	0.63	832,15	0.70	778,2	0.53	-1.00	-1.00	-1.00	-1.00	-1.00	-1.00	0.00	0.00	0.00	0.00	18.80	21.72	21.80	21.81	21.82	0.00	360	25.98	101625.00	17.78	181781.00	25.00	0	25.98	17.71	25.00	500.00	0.50
7200	1970	1	1	2	0	0	0.00	0.00	0.00	0.00	0.00	999999	999999	221.45	0.70	734,88	0.63	832,15	0.70	778,2	0.53	-1.00	-1.00	-1.00	-1.00	-1.00	-1.00	0.00	0.00	0.00	0.00	18.60	21.50	21.58	21.59	21.59	0.00	360	25.96	101621.00	17.86	182777.00	25.00	0	25.96	17.82	25.00	500.00	0.50
7200	1970	1	1	2	0	0	0.00	0.00	0.00	0.00	0.00	999999	999999	221.45	0.70	734,88	0.63	832,15	0.70	778,2	0.53	-1.00	-1.00	-1.00	-1.00	-1.00	-1.00	0.00	0.00	0.00	0.00	20.50	23.69	23.78	23.79	23.79	0.00	360	25.81	101623.00	17.87	182377.00	25.00	0	25.81	17.96	25.00	500.00	0.50
7200	1970	1	1	2	0	0	0.00	0.00	0.00	0.00	0.00	999999	999999	221.45	0.70	734,88	0.63	832,15	0.70	778,2	0.53	-1.00	-1.00	-1.00	-1.00	-1.00	-1.00	0.00	0.00	0.00	0.00	20.89	24.13	24.22	24.24	24.24	0.00	360	25.72	101625.00	18.03	183178.00	25.00	0	25.72	18.18	25.00	500.00	0.50
7200	1970	1	1	2	0	0	0.00	0.00	0.00	0.00	0.00	999999	999999	221.45	0.70	734,88	0.63	832,15	0.70	778,2	0.53	-1.00	-1.00	-1.00	-1.00	-1.00	-1.00	0.00	0.00	0.00	0.00	22.90	26.46	26.56	26.57	26.58	0.00	360	25.73	101623.00	17.97	181979.00	25.00	0	25.73	18.08	25.00	500.00	0.50
7200	1970	1	1	2	0	0	0.00	0.00	0.00	0.00	0.00	999999	999999	221.45	0.70	734,88	0.63	832,15	0.70	778,2	0.53	-1.00	-1.00	-1.00	-1.00	-1.00	-1.00	0.00	0.00	0.00	0.00	18.17	21.00	21.08	21.09	21.09	0.00	360	25.83	101625.00	17.93	182377.00	25.00	0	25.83	17.93	25.00	500.00	0.50
7200	1970	1	1	2	0	0	0.00	0.00	0.00	0.00	0.00	999999	999999	221.45	0.70	734,88	0.63	832,15	0.70	778,2	0.53	-1.00	-1.00	-1.00	-1.00	-1.00	-1.00	0.00	0.00	0.00	0.00	17.88	20.67	20.74	20.75	20.76	0.00	360	25.91	101617.00	17.87	182178.00	25.00	0	25.91	17.81	25.00	500.00	0.50
7200	1970	1	1	2	0	0	0.00	0.00	0.00	0.00	0.00	999999	999999	220.90	0.85	732,73	0.91	830,01	0.70	776,03	0.75	-1.00	-1.00	-1.00	-1.00	-1.00	-1.00	0.00	0.00	0.00	0.00	19.23	22.22	22.31	22.32	22.32	0.00	360	25.89	101619.00	17.91	184596.00	25.00	0	25.89	17.87	25.00	500.00	0.50
7200	1970	1	1	2	0	0	0.00	0.00	0.00	0.00	0.00	999999	999999	220.90	0.85	732,73	0.91	830,01	0.70	776,03	0.75	-1.00	-1.00	-1.00	-1.00	-1.00	-1.00	0.00	0.00	0.00	0.00	19.11	22.08	22.16	22.17	22.18	0.00	360	25.87	101615.00	17.90	183783.00	25.00	0	25.87	17.89	25.00	500.00	0.50
7200	1970	1	1	2	0	0	0.00	0.00	0.00	0.00	0.00	999999	999999	220.90	0.85	732,73	0.91	830,01	0.70	776,03	0.75	-1.00	-1.00	-1.00	-1.00	-1.00	-1.00	0.00	0.00	0.00	0.00	19.72	22.79	22.87	22.88	22.89	0.00	360	25.74	101613.00	17.98	185833.00	25.00	0	25.74	18.08	25.00	500.00	0.50
7200	1970	1	1	2	0	0	0.00	0.00	0.00	0.00	0.00	999999	999999	220.90	0.85	732,73	0.91	830,01	0.70	776,03	0.75	-1.00	-1.00	-1.00	-1.00	-1.00	-1.00	0.00	0.00	0.00	0.00	20.54	23.73	23.82	23.83	23.84	0.00	360	25.83	101617.00	17.97	185211.00	25.00	0	25.83	17.98	25.00	500.00	0.50
7200	1970	1	1	2	0	0	0.00	0.00	0.00	0.00	0.00	999999	999999	220.90	0.85	732,73	0.91	830,01	0.70	776,03	0.75	-1.00	-1.00	-1.00	-1.00	-1.00	-1.00	0.00	0.00	0.00	0.00	19.79	22.87	22.96	22.97	22.97	0.00	360	25.87	101611.00	17.93	185308.00	25.00	0	25.87	17.90	25.00	500.00	0.50
7200	1970	1	1	2	0	0	0.00	0.00	0.00	0.00	0.00	999999	999999	220.90	0.85	732,73	0.91	830,01	0.70	776,03	0.75	-1.00	-1.00	-1.00	-1.00	-1.00	-1.00	0.00	0.00	0.00	0.00	21.52	24.87	24.96	24.97	24.98	0.00	360	25.77	101609.00	17.98	186679.00	25.00	0	25.77	18.04	25.00	500.00	0.50
7200	1970	1	1	2	0	0	0.00	0.00	0.00	0.00	0.00	999999	999999	220.90	0.85	732,73	0.91	830,01	0.70	776,03	0.75	-1.00	-1.00	-1.00	-1.00	-1.00	-1.00	0.00	0.00	0.00	0.00	23.03	26.62	26.72	26.73	26.74	0.00	360	25.79	101619.00	18.03	185099.00	25.00	0	25.79	18.06	25.00	500.00	0.50
7200	1970	1	1	2	0	0	0.00	0.00	0.00	0.00	0.00	999999	999999	220.90	0.85	732,73	0.91	830,01	0.70	776,03	0.75	-1.00	-1.00	-1.00	-1.00	-1.00	-1.00	0.00	0.00	0.00	0.00	16.35	18.90	18.97	18.97	18.98	0.00	360	25.78	101615.00	18.00	186037.00	25.00	0	25.78	18.03	25.00	500.00	0.50
7200	1970	1	1	2	0	0	0.00	0.00	0.00	0.00	0.00	999999	999999	220.90	0.85	732,73	0.91	830,01	0.70	776,03	0.75	-1.00	-1.00	-1.00	-1.00	-1.00	-1.00	0.00	0.00	0.00	0.00	20.03	23.14	23.23	23.24	23.24	0.00	360	25.77	101617.00	17.95	185099.00	25.00	0	25.77	17.99	25.00	500.00	0.50
7200	1970	1	1	2	0	0	0.00	0.00	0.00	0.00	0.00	999999	999999	220.90	0.85	732,73	0.91	830,01	0.70	776,03	0.75	-1.00	-1.00	-1.00	-1.00	-1.00	-1.00	0.00	0.00	0.00	0.00	20.49	23.68	23.77	23.78	23.78	0.00	360	25.78	101615.00	17.97	185099.00	25.00	0	25.78	17.99	25.00	500.00	0.50
7200	1970	1	1	2	0	0	0.00	0.00	0.00	0.00	0.00	999999	999999	220.90	0.85	732,73	0.91	830,01	0.70	776,03	0.75	-1.00	-1.00	-1.00	-1.00	-1.00	-1.00	0.00	0.00	0.00	0.00	21.60	24.96	25.06	25.07	25.07	0.00	360	25.74	101609.00	18.03	186255.00	25.00	0	25.74	18.08	25.00	500.00	0.50
7200	1970	1	1	2	0	0	0.00	0.00	0.00	0.00	0.00	999999	999999	220.85	0.76	730,95	0.55	828,05	0.53	774,56	0.44	-1.00	-1.00	-1.00	-1.00	-1.00	-1.00	0.00	0.00	0.00	0.00	17.90	20.68	20.76	20.77	20.78	0.00	360	25.78	101607.00	17.94	186361.00	25.00	0	25.78	17.95	25.00	500.00	0.50
7200	1970	1	1	2	0	0	0.00	0.00	0.00	0.00	0.00	999999	999999	220.85	0.76	730,95	0.55	828,05	0.53	774,56	0.44	-1.00	-1.00	-1.00	-1.00	-1.00	-1.00	0.00	0.00	0.00	0.00	19.53	22.57	22.65	22.66	22.67	0.00	360	25.74	101603.00	18.04	187104.00	25.00	0	25.74	18.08	25.00	500.00	0.50
7200	1970	1	1	2	0	0	0.00	0.00	0.00	0.00	0.00	999999	999999	220.85	0.76	730,95	0.55	828,05	0.53	774,56	0.44	-1.00	-1.00	-1.00	-1.00	-1.00	-1.00	0.00	0.00	0.00	0.00	19.76	22.84	22.92	22.93	22.94	0.00	360	25.71	101603.00	18.02	185833.00	25.00	0	25.71	18.08	25.00	500.00	0.50
7200	1970	1	1	2	0	0	0.00	0.00	0.00	0.00	0.00	999999	999999	220.85	0.76	730,95	0.55	828,05	0.53	774,56	0.44	-1.00	-1.00	-1.00	-1.00	-1.00	-1.00	0.00	0.00	0.00	0.00	20.57	23.77	23.86	23.87	23.88	0.00	360	25.72	101603.00	18.06	185308.00	25.00	0	25.72	18.09	25.00	500.00	0.50
7200	1970	1	1	2	0	0	0.00	0.00	0.00	0.00	0.00	999999	999999	220.85	0.76	730,95	0.55	828,05	0.53	774,56	0.44	-1.00	-1.00	-1.00	-1.00	-1.00	-1.00	0.00	0.00	0.00	0.00	18.36	21.22	21.30	21.31	21.31	0.00	360	25.76	101601.00	18.04	187747.00	25.00	0	25.76	18.03	25.00	500.00	0.50
7200	1970	1	1	2	0	0	0.00	0.00	0.00	0.00	0.00	999999	999999	220.85	0.76	730,95	0.55	828,05	0.53	774,56	0.44	-1.00	-1.00	-1.00	-1.00	-1.00	-1.00	0.00	0.00	0.00	0.00	21.58	24.93	25.03	25.04	25.04	0.00	360	25.68	101599.00	18.10	187211.00	25.00	0	25.68	18.17	25.00	500.00	0.50
7200	1970	1	1	2	0	0	0.00	0.00	0.00	0.00	0.00	999999	999999	220.85	0.76	730,95	0.55	828,05	0.53	774,56	0.44	-1.00	-1.00	-1.00	-1.00	-1.00	-1.00	0.00	0.00	0.00	0.00	19.61	22.66	22.74	22.75	22.76	0.00	360	25.72	101603.00	18.06	189263.00	25.00	0	25.72	18.08	25.00	500.00	0.50
7200	1970	1	1	2	0	0	0.00	0.00	0.00	0.00	0.00	999999	999999	220.85	0.76	730,95	0.55	828,05	0.53	774,56	0.44	-1.00	-1.00	-1.00	-1.00	-1.00	-1.00	0.00	0.00	0.00	0.00	19.55	22.59	22.68	22.69	22.69	0.00	360	25.71	101595.00	18.08	188285.00	25.00	0	25.71	18.10	25.00	500.00	0.50
7200	1970	1	1	2	0	0	0.00	0.00	0.00	0.00	0.00	999999	999999	220.85	0.76	730,95	0.55	828,05	0.53	774,56	0.44	-1.00	-1.00	-1.00	-1.00	-1.00	-1.00	0.00	0.00	0.00	0.00	20.23	23.38	23.46	23.47	23.48	0.00	360	25.72	101597.00	18.09	185413.00	25.00	0	25.72	18.10	25.00	500.00	0.50
7200	1970	1	1	2	0	0	0.00	0.00	0.00	0.00	0.00	999999	999999	220.85	0.76	730,95	0.55	828,05	0.53	774,56	0.44	-1.00	-1.00	-1.00	-1.00	-1.00	-1.00	0.00	0.00	0.00	0.00	17.61	20.34	20.42	20.43	20.44	0.00	360	25.78	101591.00	18.03	188070.00	25.00	0	25.78	17.99	25.00	500.00	0.50
7200	1970	1	1	2	0	0	0.00	0.00	0.00	0.00	0.00	999999	999999	220.85	0.76	730,95	0.55	828,05	0.53	774,56	0.44	-1.00	-1.00	-1.00	-1.00	-1.00	-1.00	0.00	0.00	0.00	0.00	20.67	23.88	23.97	23.98	23.99	0.00	360	25.77	101591.00	18.02	187639.00	25.00	0	25.77	17.99	25.00	500.00	0.50
7200	1970	1	1	2	0	0	0.00	0.00	0.00	0.00	0.00	999999	999999	221.66	0.74	729,28	0.40	825,82	0.57	772,98	0.47	-1.00	-1.00	-1.00	-1.00	-1.00	-1.00	0.00	0.00	0.00	0.00	16.75	19.36	19.43	19.44	19.44	0.00	360	25.76	101595.00	18.03	189154.00	25.00	0	25.76	18.02	25.00	500.00	0.50
7200	1970	1	1	2	0	0	0.00	0.00	0.00	0.00	0.00	999999	999999	221.66	0.74	729,28	0.40	825,82	0.57	772,98	0.47	-1.00	-1.00	-1.00	-1.00	-1.00	-1.00	0.00	0.00	0.00	0.00	16.14	18.65	18.72	18.73	18.73	0.00	360	25.82	101593.00	17.97	190693.00	25.00	0	25.82	17.91	25.00	500.00	0.50
7200	1970	1	1	2	0	0	0.00	0.00	0.00	0.00	0.00	999999	999999	221.66	0.74	729,28	0.40	825,82	0.57	772,98	0.47	-1.00	-1.00	-1.00	-1.00	-1.00	-1.00	0.00	0.00	0.00	0.00	19.71	22.78	22.86	22.87	22.88	0.00	360	25.71	101597.00	18.06	190693.00	25.00	0	25.71	18.10	25.00	500.00	0.50
7200	1970	1	1	2	0	0	0.00	0.00	0.00	0.00	0.00	999999	999999	221.66	0.74	729,28	0.40	825,82	0.57	772,98	0.47	-1.00	-1.00	-1.00	-1.00	-1.00	-1.00	0.00	0.00	0.00	0.00	21.59	24.95	25.04	25.05	25.06	0.00	360	25.77	101599.00	18.06	188285.00	25.00	0	25.77	18.05	25.00	500.00	0.50
7200	1970	1	1	2	0	0	0.00	0.00	0.00	0.00	0.00	999999	999999	221.66	0.74	729,28	0.40	825,82	0.57	772,98	0.47	-1.00	-1.00	-1.00	-1.00	-1.00	-1.00	0.00	0.00	0.00	0.00	20.14	23.27	23.36	23.37	23.37	0.00	360	25.76	101597.00	18.05	191026.00	25.00	0	25.76	18.04	25.00	500.00	0.50
7200	1970	1	1	2	0	0	0.00	0.00	0.00	0.00	0.00	999999	999999	221.66	0.74	729,28	0.40	825,82	0.57	772,98	0.47	-1.00	-1.00	-1.00	-1.00	-1.00	-1.00	0.00	0.00	0.00	0.00	17.84	20.62	20.69	20.70	20.71	0.00	360	25.62	101603.00	18.13	189372.00	25.00	0	25.62	18.25	25.00	500.00	0.50
7200	1970	1	1	2	0	0	0.00	0.00	0.00	0.00	0.00	999999	999999	221.66	0.74	729,28	0.40	825,82	0.57	772,98	0.47	-1.00	-1.00	-1.00	-1.00	-1.00	-1.00	0.00	0.00	0.00	0.00	16.66	19.25	19.33	19.33	19.34	0.00	360	25.69	101607.00	18.10	187962.00	25.00	0	25.69	18.14	25.00	500.00	0.50
7200	1970	1	1	2	0	0	0.00	0.00	0.00	0.00	0.00	999999	999999	221.66	0.74	729,28	0.40	825,82	0.57	772,98	0.47	-1.00	-1.00	-1.00	-1.00	-1.00	-1.00	0.00	0.00	0.00	0.00	18.61	21.51	21.59	21.60	21.60	0.00	360	25.64	101603.00	18.13	190804.00	25.00	0	25.64	18.20	25.00	500.00	0.50
7200	1970	1	1	2	0	0	0.00	0.00	0.00	0.00	0.00	999999	999999	221.66	0.74	729,28	0.40	825,82	0.57	772,98	0.47	-1.00	-1.00	-1.00	-1.00	-1.00	-1.00	0.00	0.00	0.00	0.00	18.44	21.31	21.39	21.40	21.41	0.00	360	25.66	101607.00	18.09	190140.00	25.00	0	25.66	18.13	25.00	500.00	0.50
7200	1970	1	1	2	0	0	0.00	0.00	0.00	0.00	0.00	999999	999999	221.66	0.74	729,28	0.40	825,82	0.57	772,98	0.47	-1.00	-1.00	-1.00	-1.00	-1.00	-1.00	0.00	0.00	0.00	0.00	19.51	22.56	22.66	22.67	22.68	0.00	360	25.59	101607.00	18.19	189372.00	25.00	0	25.59	18.28	25.00	500.00	0.50
7200	1970	1	1	2	0	0	0.00	0.00	0.00	0.00	0.00	999999	999999	221.66	0.74	729,28	0.40	825,82	0.57	772,98	0.47	-1.00	-1.00	-1.00	-1.00	-1.00	-1.00	0.00	0.00	0.00	0.00	19.68	22.74	22.83	22.84	22.84	0.00	360	25.68	101605.00	18.15	192032.00	25.00	0	25.68	18.14	25.00	500.00	0.50
7200	1970	1	1	2	0	0	0.00	0.00	0.00	0.00	0.00	999999	999999	220.80	0.73	727,69	0.77	824,26	0.55	771,65	0.62	-1.00	-1.00	-1.00	-1.00	-1.00	-1.00	0.00	0.00	0.00	0.00	16.88	19.50	19.58	19.59	19.59	0.00	360	25.65	101603.00	18.17	190582.00	25.00	0	25.65	18.19	25.00	500.00	0.50
7200	1970	1	1	2	0	0	0.00	0.00	0.00	0.00	0.00	999999	999999	220.80	0.73	727,69	0.77	824,26	0.55	771,65	0.62	-1.00	-1.00	-1.00	-1.00	-1.00	-1.00	0.00	0.00	0.00	0.00	18.80	21.73	21.81	21.82	21.83	0.00	360	25.74	101607.00	18.09	190140.00	25.00	0	25.74	18.03	25.00	500.00	0.50
7200	1970	1	1	2	0	0	0.00	0.00	0.00	0.00	0.00	999999	999999	220.80	0.73	727,69	0.77	824,26	0.55	771,65	0.62	-1.00	-1.00	-1.00	-1.00	-1.00	-1.00	0.00	0.00	0.00	0.00	19.77	22.84	22.93	22.94	22.95	0.00	360	25.83	101617.00	18.08	191696.00	25.00	0	25.83	17.96	25.00	500.00	0.50
7200	1970	1	1	2	0	0	0.00	0.00	0.00	0.00	0.00	999999	999999	220.80	0.73	727,69	0.77	824,26	0.55	771,65	0.62	-1.00	-1.00	-1.00	-1.00	-1.00	-1.00	0.00	0.00	0.00	0.00	15.17	17.53	17.60	17.61	17.61	0.00	360	25.88	101615.00	17.93	191137.00	25.00	0	25.88	17.79	25.00	500.00	0.50
7200	1970	1	1	2	0	0	0.00	0.00	0.00	0.00	0.00	999999	999999	220.80	0.73	727,69	0.77	824,26	0.55	771,65	0.62	-1.00	-1.00	-1.00	-1.00	-1.00	-1.00	0.00	0.00	0.00	0.00	20.37	23.54	23.63	23.64	23.64	0.00	360	25.79	101617.00	18.03	193163.00	25.00	0	25.79	18.00	25.00	500.00	0.50
7200	1970	1	1	2	0	0	0.00	0.00	0.00	0.00	0.00	999999	999999	220.80	0.73	727,69	0.77	824,26	0.55	771,65	0.62	-1.00	-1.00	-1.00	-1.00	-1.00	-1.00	0.00	0.00	0.00	0.00	17.09	19.75	19.83	19.83	19.84	0.00	360	25.82	101617.00	18.02	191808.00	25.00	0	25.82	17.97	25.00	500.00	0.50
7200	1970	1	1	2	0	0	0.00	0.00	0.00	0.00	0.00	999999	999999	220.80	0.73	727,69	0.77	824,26	0.55	771,65	0.62	-1.00	-1.00	-1.00	-1.00	-1.00	-1.00	0.00	0.00	0.00	0.00	18.53	21.41	21.50	21.50	21.51	0.00	360	25.81	101613.00	18.01	193733.00	25.00	0	25.81	17.98	25.00	500.00	0.50
7200	1970	1	1	2	0	0	0.00	0.00	0.00	0.00	0.00	999999	999999	220.80	0.73	727,69	0.77	824,26	0.55	771,65	0.62	-1.00	-1.00	-1.00	-1.00	-1.00	-1.00	0.00	0.00	0.00	0.00	20.35	23.52	23.60	23.62	23.62	0.00	360	25.63	101613.00	18.11	191360.00	25.00	0	25.63	18.24	25.00	500.00	0.50
7200	1970	1	1	2	0	0	0.00	0.00	0.00	0.00	0.00	999999	999999	220.80	0.73	727,69	0.77	824,26	0.55	771,65	0.62	-1.00	-1.00	-1.00	-1.00	-1.00	-1.00	0.00	0.00	0.00	0.00	19.63	22.68	22.77	22.78	22.78	0.00	360	25.69	101613.00	18.15	189920.00	25.00	0	25.69	18.20	25.00	500.00	0.50
7200	1970	1	1	2	0	0	0.00	0.00	0.00	0.00	0.00	999999	999999	220.80	0.73	727,69	0.77	824,26	0.55	771,65	0.62	-1.00	-1.00	-1.00	-1.00	-1.00	-1.00	0.00	0.00	0.00	0.00	18.05	20.86	20.94	20.95	20.95	0.00	360	25.69	101615.00	18.10	191920.00	25.00	0	25.69	18.15	25.00	500.00	0.50
7200	1970	1	1	2	0	0	0.00	0.00	0.00	0.00	0.00	999999	999999	220.80	0.73	727,69	0.77	824,26	0.55	771,65	0.62	-1.00	-1.00	-1.00	-1.00	-1.00	-1.00	0.00	0.00	0.00	0.00	21.00	24.26	24.36	24.37	24.37	0.00	360	25.64	101619.00	18.12	191920.00	25.00	0	25.64	18.20	25.00	500.00	0.50
7200	1970	1	1	2	0	0	0.00	0.00	0.00	0.00	0.00	999999	999999	221.31	0.67	726,61	0.64	823,24	0.42	770,3	0.34	-1.00	-1.00	-1.00	-1.00	-1.00	-1.00	0.00	0.00	0.00	0.00	18.51	21.39	21.47	21.48	21.49	0.00	360	25.63	101619.00	18.16	193733.00	25.00	0	25.63	18.22	25.00	500.00	0.50
7200	1970	1	1	2	0	0	0.00	0.00	0.00	0.00	0.00	999999	999999	221.31	0.67	726,61	0.64	823,24	0.42	770,3	0.34	-1.00	-1.00	-1.00	-1.00	-1.00	-1.00	0.00	0.00	0.00	0.00	16.17	18.68	18.76	18.76	18.77	0.00	360	25.59	101621.00	18.24	190471.00	25.00	0	25.59	18.33	25.00	500.00	0.50
7200	1970	1	1	2	0	0	0.00	0.00	0.00	0.00	0.00	999999	999999	221.31	0.67	726,61	0.64	823,24	0.42	770,3	0.34	-1.00	-1.00	-1.00	-1.00	-1.00	-1.00	0.00	0.00	0.00	0.00	19.49	22.52	22.60	22.61	22.62	0.00	360	25.66	101623.00	18.14	191584.00	25.00	0	25.66	18.15	25.00	500.00	0.50
7200	1970	1	1	2	0	0	0.00	0.00	0.00	0.00	0.00	999999	999999	221.31	0.67	726,61	0.64	823,24	0.42	770,3	0.34	-1.00	-1.00	-1.00	-1.00	-1.00	-1.00	0.00	0.00	0.00	0.00	20.05	23.17	23.26	23.27	23.28	0.00	360	25.71	101629.00	18.13	191696.00	25.00	0	25.71	18.09	25.00	500.00	0.50
7200	1970	1	1	2	0	0	0.00	0.00	0.00	0.00	0.00	999999	999999	221.31	0.67	726,61	0.64	823,24	0.42	770,3	0.34	-1.00	-1.00	-1.00	-1.00	-1.00	-1.00	0.00	0.00	0.00	0.00	17.82	20.59	20.67	20.68	20.69	0.00	360	25.74	101627.00	18.14	193962.00	25.00	0	25.74	18.09	25.00	500.00	0.50
7200	1970	1	1	2	0	0	0.00	0.00	0.00	0.00	0.00	999999	999999	221.31	0.67	726,61	0.64	823,24	0.42	770,3	0.34	-1.00	-1.00	-1.00	-1.00	-1.00	-1.00	0.00	0.00	0.00	0.00	18.35	21.21	21.29	21.29	21.30	0.00	360	25.81	101625.00	18.04	193049.00	25.00	0	25.81	17.94	25.00	500.00	0.50
7200	1970	1	1	2	0	0	0.00	0.00	0.00	0.00	0.00	999999	999999	221.31	0.67	726,61	0.64	823,24	0.42	770,3	0.34	-1.00	-1.00	-1.00	-1.00	-1.00	-1.00	0.00	0.00	0.00	0.00	18.82	21.75	21.83	21.84	21.84	0.00	360	25.71	101629.00	18.08	193276.00	25.00	0	25.71	18.08	25.00	500.00	0.50
7200	1970	1	1	2	0	0	0.00	0.00	0.00	0.00	0.00	999999	999999	221.31	0.67	726,61	0.64	823,24	0.42	770,3	0.34	-1.00	-1.00	-1.00	-1.00	-1.00	-1.00	0.00	0.00	0.00	0.00	17.32	20.02	20.09	20.10	20.10	0.00	360	25.73	101629.00	18.07	193390.00	25.00	0	25.73	18.06	25.00	500.00	0.50
7200	1970	1	1	2	0	0	0.00	0.00	0.00	0.00	0.00	999999	999999	221.31	0.67	726,61	0.64	823,24	0.42	770,3	0.34	-1.00	-1.00	-1.00	-1.00	-1.00	-1.00	0.00	0.00	0.00	0.00	21.42	24.76	24.85	24.86	24.87	0.00	360	25.78	101623.00	18.11	193962.00	25.00	0	25.78	18.06	25.00	500.00	0.50
7200	1970	1	1	2	0	0	0.00	0.00	0.00	0.00	0.00	999999	999999	221.31	0.67	726,61	0.64	823,24	0.42	770,3	0.34	-1.00	-1.00	-1.00	-1.00	-1.00	-1.00	0.00	0.00	0.00	0.00	17.55	20.28	20.36	20.37	20.37	0.00	360	25.82	101621.00	17.98	192257.00	25.00	0	25.82	17.90	25.00	500.00	0.50
7200	1970	1	1	2	0	0	0.00	0.00	0.00	0.00	0.00	999999	999999	221.31	0.67	726,61	0.64	823,24	0.42	770,3	0.34	-1.00	-1.00	-1.00	-1.00	-1.00	-1.00	0.00	0.00	0.00	0.00	15.04	17.38	17.44	17.45	17.45	0.00	360	25.82	101621.00	18.02	190804.00	25.00	0	25.82	17.96	25.00	500.00	0.50
7200	1970	1	1	2	0	0	0.00	0.00	0.00	0.00	0.00	999999	999999	221.18	0.67	725,65	0.37	822,2	0.27	769,6	0.27	-1.00	-1.00	-1.00	-1.00	-1.00	-1.00	0.00	0.00	0.00	0.00	18.89	21.83	21.91	21.92	21.92	0.00	360	25.69	101621.00	18.12	192935.00	25.00	0	25.69	18.19	25.00	500.00	0.50
7200	1970	1	1	2	0	0	0.00	0.00	0.00	0.00	0.00	999999	999999	221.18	0.67	725,65	0.37	822,2	0.27	769,6	0.27	-1.00	-1.00	-1.00	-1.00	-1.00	-1.00	0.00	0.00	0.00	0.00	21.38	24.71	24.80	24.81	24.82	0.00	360	25.68	101623.00	18.13	192032.00	25.00	0	25.68	18.19	25.00	500.00	0.50
7200	1970	1	1	2	0	0	0.00	0.00	0.00	0.00	0.00	999999	999999	221.18	0.67	725,65	0.37	822,2	0.27	769,6	0.27	-1.00	-1.00	-1.00	-1.00	-1.00	-1.00	0.00	0.00	0.00	0.00	18.17	20.99	21.07	21.08	21.09	0.00	360	25.75	101623.00	18.06	192822.00	25.00	0	25.75	18.05	25.00	500.00	0.50
7200	1970	1	1	2	0	0	0.00	0.00	0.00	0.00	0.00	999999	999999	221.18	0.67	725,65	0.37	822,2	0.27	769,6	0.27	-1.00	-1.00	-1.00	-1.00	-1.00	-1.00	0.00	0.00	0.00	0.00	17.89	20.67	20.75	20.76	20.77	0.00	360	25.62	101621.00	18.20	191584.00	25.00	0	25.62	18.30	25.00	500.00	0.50
7200	1970	1	1	2	0	0	0.00	0.00	0.00	0.00	0.00	999999	999999	221.18	0.67	725,65	0.37	822,2	0.27	769,6	0.27	-1.00	-1.00	-1.00	-1.00	-1.00	-1.00	0.00	0.00	0.00	0.00	19.00	21.95	22.04	22.05	22.05	0.00	360	25.69	101627.00	18.12	192822.00	25.00	0	25.69	18.15	25.00	500.00	0.50
7200	1970	1	1	2	0	0	0.00	0.00	0.00	0.00	0.00	999999	999999	221.18	0.67	725,65	0.37	822,2	0.27	769,6	0.27	-1.00	-1.00	-1.00	-1.00	-1.00	-1.00	0.00	0.00	0.00	0.00	20.10	23.23	23.31	23.32	23.33	0.00	360	25.65	101627.00	18.17	192145.00	25.00	0	25.65	18.22	25.00	500.00	0.50
7200	1970	1	1	2	0	0	0.00	0.00	0.00	0.00	0.00	999999	999999	221.18	0.67	725,65	0.37	822,2	0.27	769,6	0.27	-1.00	-1.00	-1.00	-1.00	-1.00	-1.00	0.00	0.00	0.00	0.00	17.71	20.46	20.54	20.55	20.55	0.00	360	25.63	101627.00	18.18	194192.00	25.00	0	25.63	18.23	25.00	500.00	0.50
7200	1970	1	1	2	0	0	0.00	0.00	0.00	0.00	0.00	999999	999999	221.18	0.67	725,65	0.37	822,2	0.27	769,6	0.27	-1.00	-1.00	-1.00	-1.00	-1.00	-1.00	0.00	0.00	0.00	0.00	20.74	23.97	24.06	24.07	24.08	0.00	360	25.68	101627.00	18.12	191696.00	25.00	0	25.68	18.12	25.00	500.00	0.50
7200	1970	1	1	2	0	0	0.00	0.00	0.00	0.00	0.00	999999	999999	221.18	0.67	725,65	0.37	822,2	0.27	769,6	0.27	-1.00	-1.00	-1.00	-1.00	-1.00	-1.00	0.00	0.00	0.00	0.00	17.57	20.31	20.38	20.39	20.40	0.00	360	25.78	101627.00	18.07	190693.00	25.00	0	25.78	17.99	25.00	500.00	0.50
7200	1970	1	1	2	0	0	0.00	0.00	0.00	0.00	0.00	999999	999999	221.18	0.67	725,65	0.37	822,2	0.27	769,6	0.27	-1.00	-1.00	-1.00	-1.00	-1.00	-1.00	0.00	0.00	0.00	0.00	18.60	21.49	21.57	21.58	21.59	0.00	360	25.74	101625.00	18.10	190251.00	25.00	0	25.74	18.07	25.00	500.00	0.50
7200	1970	1	1	2	0	0	0.00	0.00	0.00	0.00	0.00	999999	999999	221.18	0.67	725,65	0.37	822,2	0.27	769,6	0.27	-1.00	-1.00	-1.00	-1.00	-1.00	-1.00	0.00	0.00	0.00	0.00	16.99	19.63	19.70	19.71	19.72	0.00	360	25.78	101623.00	18.07	190140.00	25.00	0	25.78	18.01	25.00	500.00	0.50
7200	1970	1	1	2	0	0	0.00	0.00	0.00	0.00	0.00	999999	999999	221.19	0.60	724,5	0.47	821,03	0.57	768,83	0.41	-1.00	-1.00	-1.00	-1.00	-1.00	-1.00	0.00	0.00	0.00	0.00	18.80	21.72	21.80	21.81	21.82	0.00	360	25.75	101619.00	18.04	190693.00	25.00	0	25.75	18.03	25.00	500.00	0.50
7200	1970	1	1	2	0	0	0.00	0.00	0.00	0.00	0.00	999999	999999	221.19	0.60	724,5	0.47	821,03	0.57	768,83	0.41	-1.00	-1.00	-1.00	-1.00	-1.00	-1.00	0.00	0.00	0.00	0.00	16.64	19.23	19.31	19.31	19.32	0.00	360	25.77	101623.00	18.06	187747.00	25.00	0	25.77	18.03	25.00	500.00	0.50
7200	1970	1	1	2	0	0	0.00	0.00	0.00	0.00	0.00	999999	999999	221.19	0.60	724,5	0.47	821,03	0.57	768,83	0.41	-1.00	-1.00	-1.00	-1.00	-1.00	-1.00	0.00	0.00	0.00	0.00	19.82	22.90	22.98	23.00	23.00	0.00	360	25.75	101619.00	18.05	187747.00	25.00	0	25.75	18.05	25.00	500.00	0.50
7200	1970	1	1	2	0	0	0.00	0.00	0.00	0.00	0.00	999999	999999	221.19	0.60	724,5	0.47	821,03	0.57	768,83	0.41	-1.00	-1.00	-1.00	-1.00	-1.00	-1.00	0.00	0.00	0.00	0.00	15.90	18.38	18.45	18.45	18.46	0.00	360	25.67	101621.00	18.12	187211.00	25.00	0	25.67	18.19	25.00	500.00	0.50
7200	1970	1	1	2	0	0	0.00	0.00	0.00	0.00	0.00	999999	999999	221.19	0.60	724,5	0.47	821,03	0.57	768,83	0.41	-1.00	-1.00	-1.00	-1.00	-1.00	-1.00	0.00	0.00	0.00	0.00	18.95	21.90	21.98	21.99	21.99	0.00	360	25.66	101619.00	18.15	188285.00	25.00	0	25.66	18.21	25.00	500.00	0.50
7200	1970	1	1	2	0	0	0.00	0.00	0.00	0.00	0.00	999999	999999	221.19	0.60	724,5	0.47	821,03	0.57	768,83	0.41	-1.00	-1.00	-1.00	-1.00	-1.00	-1.00	0.00	0.00	0.00	0.00	19.63	22.69	22.77	22.78	22.79	0.00	360	25.73	101619.00	18.09	189482.00	25.00	0	25.73	18.07	25.00	500.00	0.50
7200	1970	1	1	2	0	0	0.00	0.00	0.00	0.00	0.00	999999	999999	221.19	0.60	724,5	0.47	821,03	0.57	768,83	0.41	-1.00	-1.00	-1.00	-1.00	-1.00	-1.00	0.00	0.00	0.00	0.00	17.17	19.84	19.91	19.92	19.93	0.00	360	25.67	101629.00	18.12	190804.00	25.00	0	25.67	18.16	25.00	500.00	0.50
7200	1970	1	1	2	0	0	0.00	0.00	0.00	0.00	0.00	999999	999999	221.19	0.60	724,5	0.47	821,03	0.57	768,83	0.41	-1.00	-1.00	-1.00	-1.00	-1.00	-1.00	0.00	0.00	0.00	0.00	17.40	20.10	20.18	20.19	20.19	0.00	360	25.64	101627.00	18.21	189920.00	25.00	0	25.64	18.26	25.00	500.00	0.50
7200	1970	1	1	2	0	0	0.00	0.00	0.00	0.00	0.00	999999	999999	221.19	0.60	724,5	0.47	821,03	0.57	768,83	0.41	-1.00	-1.00	-1.00	-1.00	-1.00	-1.00	0.00	0.00	0.00	0.00	16.97	19.61	19.69	19.69	19.70	0.00	360	25.57	101631.00	18.18	191026.00	25.00	0	25.57	18.29	25.00	500.00	0.50
7200	1970	1	1	2	0	0	0.00	0.00	0.00	0.00	0.00	999999	999999	221.19	0.60	724,5	0.47	821,03	0.57	768,83	0.41	-1.00	-1.00	-1.00	-1.00	-1.00	-1.00	0.00	0.00	0.00	0.00	18.64	21.54	21.62	21.63	21.64	0.00	360	25.63	101633.00	18.17	189154.00	25.00	0	25.63	18.20	25.00	500.00	0.50
7200	1970	1	1	2	0	0	0.00	0.00	0.00	0.00	0.00	999999	999999	221.19	0.60	724,5	0.47	821,03	0.57	768,83	0.41	-1.00	-1.00	-1.00	-1.00	-1.00	-1.00	0.00	0.00	0.00	0.00	21.41	24.74	24.83	24.84	24.85	0.00	360	25.62	101633.00	18.24	187639.00	25.00	0	25.62	18.28	25.00	500.00	0.50
7200	1970	1	1	2	0	0	0.00	0.00	0.00	0.00	0.00	999999	999999	220.30	0.61	722,96	0.33	819,28	0.34	767,15	0.44	-1.00	-1.00	-1.00	-1.00	-1.00	-1.00	0.00	0.00	0.00	0.00	17.30	19.99	20.06	20.07	20.08	0.00	360	25.63	101633.00	18.22	188827.00	25.00	0	25.63	18.24	25.00	500.00	0.50
7200	1970	1	1	2	0	0	0.00	0.00	0.00	0.00	0.00	999999	999999	220.30	0.61	722,96	0.33	819,28	0.34	767,15	0.44	-1.00	-1.00	-1.00	-1.00	-1.00	-1.00	0.00	0.00	0.00	0.00	17.84	20.62	20.70	20.70	20.71	0.00	360	25.62	101633.00	18.24	187747.00	25.00	0	25.62	18.26	25.00	500.00	0.50
7200	1970	1	1	2	0	0	0.00	0.00	0.00	0.00	0.00	999999	999999	220.30	0.61	722,96	0.33	819,28	0.34	767,15	0.44	-1.00	-1.00	-1.00	-1.00	-1.00	-1.00	0.00	0.00	0.00	0.00	17.33	20.03	20.11	20.12	20.12	0.00	360	25.68	101635.00	18.18	187854.00	25.00	0	25.68	18.15	25.00	500.00	0.50
7200	1970	1	1	2	0	0	0.00	0.00	0.00	0.00	0.00	999999	999999	220.30	0.61	722,96	0.33	819,28	0.34	767,15	0.44	-1.00	-1.00	-1.00	-1.00	-1.00	-1.00	0.00	0.00	0.00	0.00	20.07	23.19	23.28	23.29	23.30	0.00	360	25.67	101635.00	18.19	186149.00	25.00	0	25.67	18.17	25.00	500.00	0.50
7200	1970	1	1	2	0	0	0.00	0.00	0.00	0.00	0.00	999999	999999	220.30	0.61	722,96	0.33	819,28	0.34	767,15	0.44	-1.00	-1.00	-1.00	-1.00	-1.00	-1.00	0.00	0.00	0.00	0.00	19.36	22.37	22.45	22.46	22.47	0.00	360	25.67	101640.00	18.16	187962.00	25.00	0	25.67	18.15	25.00	500.00	0.50
7200	1970	1	1	2	0	0	0.00	0.00	0.00	0.00	0.00	999999	999999	220.30	0.61	722,96	0.33	819,28	0.34	767,15	0.44	-1.00	-1.00	-1.00	-1.00	-1.00	-1.00	0.00	0.00	0.00	0.00	17.53	20.26	20.33	20.34	20.35	0.00	360	25.59	101637.00	18.26	187104.00	25.00	0	25.59	18.32	25.00	500.00	0.50
7200	1970	1	1	2	0	0	0.00	0.00	0.00	0.00	0.00	999999	999999	220.30	0.61	722,96	0.33	819,28	0.34	767,15	0.44	-1.00	-1.00	-1.00	-1.00	-1.00	-1.00	0.00	0.00	0.00	0.00	17.34	20.04	20.12	20.13	20.13	0.00	360	25.59	101638.00	18.25	189154.00	25.00	0	25.59	18.30	25.00	500.00	0.50
7200	1970	1	1	2	0	0	0.00	0.00	0.00	0.00	0.00	999999	999999	220.30	0.61	722,96	0.33	819,28	0.34	767,15	0.44	-1.00	-1.00	-1.00	-1.00	-1.00	-1.00	0.00	0.00	0.00	0.00	17.29	19.98	20.06	20.07	20.07	0.00	360	25.52	101640.00	18.26	188285.00	25.00	0	25.52	18.36	25.00	500.00	0.50
7200	1970	1	1	2	0	0	0.00	0.00	0.00	0.00	0.00	999999	999999	220.30	0.61	722,96	0.33	819,28	0.34	767,15	0.44	-1.00	-1.00	-1.00	-1.00	-1.00	-1.00	0.00	0.00	0.00	0.00	17.20	19.88	19.96	19.96	19.97	0.00	360	25.46	101638.00	18.42	188394.00	25.00	0	25.46	18.55	25.00	500.00	0.50
7200	1970	1	1	2	0	0	0.00	0.00	0.00	0.00	0.00	999999	999999	220.30	0.61	722,96	0.33	819,28	0.34	767,15	0.44	-1.00	-1.00	-1.00	-1.00	-1.00	-1.00	0.00	0.00	0.00	0.00	16.41	18.97	19.04	19.05	19.05	0.00	360	25.59	101638.00	18.29	187854.00	25.00	0	25.59	18.28	25.00	500.00	0.50
7200	1970	1	1	2	0	0	0.00	0.00	0.00	0.00	0.00	999999	999999	220.30	0.61	722,96	0.33	819,28	0.34	767,15	0.44	-1.00	-1.00	-1.00	-1.00	-1.00	-1.00	0.00	0.00	0.00	0.00	15.65	18.09	18.16	18.16	18.17	0.00	360	25.57	101631.00	18.27	186044.00	25.00	0	25.57	18.28	25.00	500.00	0.50
7200	1970	1	1	2	0	0	0.00	0.00	0.00	0.00	0.00	999999	999999	220.75	0.53	721,36	0.69	817,73	0.62	766,39	0.70	-1.00	-1.00	-1.00	-1.00	-1.00	-1.00	0.00	0.00	0.00	0.00	17.22	19.90	19.98	19.99	19.99	0.00	360	25.64	101631.00	18.18	185623.00	25.00	0	25.64	18.13	25.00	500.00	0.50
7200	1970	1	1	2	0	0	0.00	0.00	0.00	0.00	0.00	999999	999999	220.75	0.53	721,36	0.69	817,73	0.62	766,39	0.70	-1.00	-1.00	-1.00	-1.00	-1.00	-1.00	0.00	0.00	0.00	0.00	20.78	24.02	24.11	24.12	24.12	0.00	360	25.64	101625.00	18.16	185203.00	25.00	0	25.64	18.12	25.00	500.00	0.50
7200	1970	1	1	2	0	0	0.00	0.00	0.00	0.00	0.00	999999	999999	220.75	0.53	721,36	0.69	817,73	0.62	766,39	0.70	-1.00	-1.00	-1.00	-1.00	-1.00	-1.00	0.00	0.00	0.00	0.00	17.00	19.65	19.72	19.73	19.73	0.00	360	25.55	101623.00	18.22	185623.00	25.00	0	25.55	18.27	25.00	500.00	0.50
7200	1970	1	1	2	0	0	0.00	0.00	0.00	0.00	0.00	999999	999999	220.75	0.53	721,36	0.69	817,73	0.62	766,39	0.70	-1.00	-1.00	-1.00	-1.00	-1.00	-1.00	0.00	0.00	0.00	0.00	16.45	19.01	19.08	19.09	19.10	0.00	360	25.53	101621.00	18.21	186255.00	25.00	0	25.53	18.26	25.00	500.00	0.50
7200	1970	1	1	2	0	0	0.00	0.00	0.00	0.00	0.00	999999	999999	220.75	0.53	721,36	0.69	817,73	0.62	766,39	0.70	-1.00	-1.00	-1.00	-1.00	-1.00	-1.00	0.00	0.00	0.00	0.00	16.70	19.30	19.37	19.38	19.39	0.00	360	25.56	101623.00	18.23	184801.00	25.00	0	25.56	18.24	25.00	500.00	0.50
7200	1970	1	1	2	0	0	0.00	0.00	0.00	0.00	0.00	999999	999999	220.75	0.53	721,36	0.69	817,73	0.62	766,39	0.70	-1.00	-1.00	-1.00	-1.00	-1.00	-1.00	0.00	0.00	0.00	0.00	18.00	20.80	20.87	20.88	20.89	0.00	360	25.68	101625.00	18.11	182977.00	25.00	0	25.68	18.03	25.00	500.00	0.50
7200	1970	1	1	2	0	0	0.00	0.00	0.00	0.00	0.00	999999	999999	220.75	0.53	721,36	0.69	817,73	0.62	766,39	0.70	-1.00	-1.00	-1.00	-1.00	-1.00	-1.00	0.00	0.00	0.00	0.00	17.59	20.33	20.41	20.42	20.42	0.00	360	25.65	101619.00	18.14	182377.00	25.00	0	25.65	18.09	25.00	500.00	0.50
7200	1970	1	1	2	0	0	0.00	0.00	0.00	0.00	0.00	999999	999999	220.75	0.53	721,36	0.69	817,73	0.62	766,39	0.70	-1.00	-1.00	-1.00	-1.00	-1.00	-1.00	0.00	0.00	0.00	0.00	20.55	23.75	23.84	23.85	23.86	0.00	360	25.70	101619.00	18.06	181583.00	25.00	0	25.70	17.99	25.00	500.00	0.50
7200	1970	1	1	2	0	0	0.00	0.00	0.00	0.00	0.00	999999	999999	220.75	0.53	721,36	0.69	817,73	0.62	766,39	0.70	-1.00	-1.00	-1.00	-1.00	-1.00	-1.00	0.00	0.00	0.00	0.00	18.34	21.20	21.28	21.29	21.29	0.00	360	25.83	101623.00	17.92	180016.00	25.00	0	25.83	17.76	25.00	500.00	0.50
7200	1970	1	1	2	0	0	0.00	0.00	0.00	0.00	0.00	999999	999999	220.75	0.53	721,36	0.69	817,73	0.62	766,39	0.70	-1.00	-1.00	-1.00	-1.00	-1.00	-1.00	0.00	0.00	0.00	0.00	18.85	21.78	21.86	21.87	21.88	0.00	360	25.82	101617.00	17.93	178285.00	25.00	0	25.82	17.81	25.00	500.00	0.50
7200	1970	1	1	2	0	0	0.00	0.00	0.00	0.00	0.00	999999	999999	220.75	0.53	721,36	0.69	817,73	0.62	766,39	0.70	-1.00	-1.00	-1.00	-1.00	-1.00	-1.00	0.00	0.00	0.00	0.00	18.34	21.19	21.27	21.28	21.28	0.00	360	25.66	101619.00	18.05	179629.00	25.00	0	25.66	18.09	25.00	500.00	0.50
7200	1970	1	1	2	0	0	0.00	0.00	0.00	0.00	0.00	999999	999999	220.94	0.85	720,85	0.58	816,98	0.25	765,16	0.32	-1.00	-1.00	-1.00	-1.00	-1.00	-1.00	0.00	0.00	0.00	0.00	18.16	20.99	21.07	21.07	21.08	0.00	360	25.62	101619.00	18.06	178285.00	25.00	0	25.62	18.13	25.00	500.00	0.50
7200	1970	1	1	2	0	0	0.00	0.00	0.00	0.00	0.00	999999	999999	220.94	0.85	720,85	0.58	816,98	0.25	765,16	0.32	-1.00	-1.00	-1.00	-1.00	-1.00	-1.00	0.00	0.00	0.00	0.00	18.86	21.80	21.88	21.89	21.89	0.00	360	25.61	101617.00	18.09	178667.00	25.00	0	25.61	18.15	25.00	500.00	0.50
7200	1970	1	1	2	0	0	0.00	0.00	0.00	0.00	0.00	999999	999999	220.94	0.85	720,85	0.58	816,98	0.25	765,16	0.32	-1.00	-1.00	-1.00	-1.00	-1.00	-1.00	0.00	0.00	0.00	0.00	17.08	19.74	19.81	19.82	19.82	0.00	360	25.64	101617.00	18.02	177905.00	25.00	0	25.64	18.04	25.00	500.00	0.50
7200	1970	1	1	2	0	0	0.00	0.00	0.00	0.00	0.00	999999	999999	220.94	0.85	720,85	0.58	816,98	0.25	765,16	0.32	-1.00	-1.00	-1.00	-1.00	-1.00	-1.00	0.00	0.00	0.00	0.00	16.94	19.57	19.65	19.65	19.66	0.00	360	25.74	101613.00	17.94	176962.00	25.00	0	25.74	17.88	25.00	500.00	0.50
7200	1970	1	1	2	0	0	0.00	0.00	0.00	0.00	0.00	999999	999999	220.94	0.85	720,85	0.58	816,98	0.25	765,16	0.32	-1.00	-1.00	-1.00	-1.00	-1.00	-1.00	0.00	0.00	0.00	0.00	16.63	19.21	19.28	19.29	19.30	0.00	360	25.72	101615.00	17.97	176962.00	25.00	0	25.72	17.94	25.00	500.00	0.50
7200	1970	1	1	2	0	0	0.00	0.00	0.00	0.00	0.00	999999	999999	220.94	0.85	720,85	0.58	816,98	0.25	765,16	0.32	-1.00	-1.00	-1.00	-1.00	-1.00	-1.00	0.00	0.00	0.00	0.00	18.36	21.21	21.29	21.30	21.31	0.00	360	25.73	101615.00	17.90	175105.00	25.00	0	25.73	17.86	25.00	500.00	0.50
7200	1970	1	1	2	0	0	0.00	0.00	0.00	0.00	0.00	999999	999999	220.94	0.85	720,85	0.58	816,98	0.25	765,16	0.32	-1.00	-1.00	-1.00	-1.00	-1.00	-1.00	0.00	0.00	0.00	0.00	20.17	23.31	23.40	23.41	23.41	0.00	360	25.82	101611.00	17.86	172570.00	25.00	0	25.82	17.76	25.00	500.00	0.50
7200	1970	1	1	2	0	0	0.00	0.00	0.00	0.00	0.00	999999	999999	220.94	0.85	720,85	0.58	816,98	0.25	765,16	0.32	-1.00	-1.00	-1.00	-1.00	-1.00	-1.00	0.00	0.00	0.00	0.00	16.67	19.27	19.34	19.35	19.35	0.00	360	25.72	101607.00	17.89	170455.00	25.00	0	25.72	17.90	25.00	500.00	0.50
7200	1970	1	1	2	0	0	0.00	0.00	0.00	0.00	0.00	999999	999999	220.94	0.85	720,85	0.58	816,98	0.25	765,16	0.32	-1.00	-1.00	-1.00	-1.00	-1.00	-1.00	0.00	0.00	0.00	0.00	19.54	22.57	22.66	22.67	22.68	0.00	360	25.86	101607.00	17.78	169761.00	25.00	0	25.86	17.66	25.00	500.00	0.50
7200	1970	1	1	2	0	0	0.00	0.00	0.00	0.00	0.00	999999	999999	220.94	0.85	720,85	0.58	816,98	0.25	765,16	0.32	-1.00	-1.00	-1.00	-1.00	-1.00	-1.00	0.00	0.00	0.00	0.00	19.76	22.83	22.92	22.93	22.94	0.00	360	25.82	101603.00	17.79	170978.00	25.00	0	25.82	17.73	25.00	500.00	0.50
7200	1970	1	1	2	0	0	0.00	0.00	0.00	0.00	0.00	999999	999999	220.94	0.85	720,85	0.58	816,98	0.25	765,16	0.32	-1.00	-1.00	-1.00	-1.00	-1.00	-1.00	0.00	0.00	0.00	0.00	18.89	21.83	21.91	21.92	21.93	0.00	360	25.76	101607.00	17.81	169588.00	25.00	0	25.76	17.82	25.00	500.00	0.50
7200	1970	1	1	2	0	0	0.00	0.00	0.00	0.00	0.00	999999	999999	220.15	0.50	720,12	0.48	816,4	0.52	764,52	0.51	-1.00	-1.00	-1.00	-1.00	-1.00	-1.00	0.00	0.00	0.00	0.00	14.90	17.22	17.29	17.29	17.30	0.00	360	25.71	101605.00	17.80	169588.00	25.00	0	25.71	17.85	25.00	500.00	0.50
7200	1970	1	1	2	0	0	0.00	0.00	0.00	0.00	0.00	999999	999999	220.15	0.50	720,12	0.48	816,4	0.52	764,52	0.51	-1.00	-1.00	-1.00	-1.00	-1.00	-1.00	0.00	0.00	0.00	0.00	18.33	21.18	21.26	21.27	21.28	0.00	360	25.68	101603.00	17.85	171330.00	25.00	0	25.68	17.92	25.00	500.00	0.50
7200	1970	1	1	2	0	0	0.00	0.00	0.00	0.00	0.00	999999	999999	220.15	0.50	720,12	0.48	816,4	0.52	764,52	0.51	-1.00	-1.00	-1.00	-1.00	-1.00	-1.00	0.00	0.00	0.00	0.00	16.49	19.05	19.12	19.13	19.14	0.00	360	25.68	101605.00	17.85	171682.00	25.00	0	25.68	17.90	25.00	500.00	0.50
7200	1970	1	1	2	0	0	0.00	0.00	0.00	0.00	0.00	999999	999999	220.15	0.50	720,12	0.48	816,4	0.52	764,52	0.51	-1.00	-1.00	-1.00	-1.00	-1.00	-1.00	0.00	0.00	0.00	0.00	18.08	20.89	20.97	20.98	20.98	0.00	360	25.76	101599.00	17.79	170281.00	25.00	0	25.76	17.77	25.00	500.00	0.50
7200	1970	1	1	2	0	0	0.00	0.00	0.00	0.00	0.00	999999	999999	220.15	0.50	720,12	0.48	816,4	0.52	764,52	0.51	-1.00	-1.00	-1.00	-1.00	-1.00	-1.00	0.00	0.00	0.00	0.00	17.24	19.92	20.00	20.01	20.01	0.00	360	25.75	101599.00	17.75	171154.00	25.00	0	25.75	17.73	25.00	500.00	0.50
7200	1970	1	1	2	0	0	0.00	0.00	0.00	0.00	0.00	999999	999999	220.15	0.50	720,12	0.48	816,4	0.52	764,52	0.51	-1.00	-1.00	-1.00	-1.00	-1.00	-1.00	0.00	0.00	0.00	0.00	19.78	22.85	22.94	22.95	22.95	0.00	360	25.64	101601.00	17.82	169588.00	25.00	0	25.64	17.90	25.00	500.00	0.50
7200	1970	1	1	2	0	0	0.00	0.00	0.00	0.00	0.00	999999	999999	220.15	0.50	720,12	0.48	816,4	0.52	764,52	0.51	-1.00	-1.00	-1.00	-1.00	-1.00	-1.00	0.00	0.00	0.00	0.00	17.89	20.68	20.75	20.76	20.77	0.00	360	25.61	101603.00	17.85	168561.00	25.00	0	25.61	17.94	25.00	500.00	0.50
7200	1970	1	1	2	0	0	0.00	0.00	0.00	0.00	0.00	999999	999999	220.15	0.50	720,12	0.48	816,4	0.52	764,52	0.51	-1.00	-1.00	-1.00	-1.00	-1.00	-1.00	0.00	0.00	0.00	0.00	20.00	23.12	23.20	23.21	23.22	0.00	360	25.61	101603.00	17.88	170107.00	25.00	0	25.61	17.95	25.00	500.00	0.50
7200	1970	1	1	2	0	0	0.00	0.00	0.00	0.00	0.00	999999	999999	220.15	0.50	720,12	0.48	816,4	0.52	764,52	0.51	-1.00	-1.00	-1.00	-1.00	-1.00	-1.00	0.00	0.00	0.00	0.00	15.77	18.22	18.29	18.30	18.30	0.00	360	25.61	101605.00	17.90	169244.00	25.00	0	25.61	17.95	25.00	500.00	0.50
7200	1970	1	1	2	0	0	0.00	0.00	0.00	0.00	0.00	999999	999999	220.15	0.50	720,12	0.48	816,4	0.52	764,52	0.51	-1.00	-1.00	-1.00	-1.00	-1.00	-1.00	0.00	0.00	0.00	0.00	16.37	18.92	18.99	19.00	19.00	0.00	360	25.70	101601.00	17.90	171506.00	25.00	0	25.70	17.87	25.00	500.00	0.50
7200	1970	1	1	2	0	0	0.00	0.00	0.00	0.00	0.00	999999	999999	220.15	0.50	720,12	0.48	816,4	0.52	764,52	0.51	-1.00	-1.00	-1.00	-1.00	-1.00	-1.00	0.00	0.00	0.00	0.00	18.64	21.54	21.62	21.63	21.64	0.00	360	25.72	101605.00	17.81	171682.00	25.00	0	25.72	17.77	25.00	500.00	0.50
7200	1970	1	1	2	0	0	0.00	0.00	0.00	0.00	0.00	999999	999999	219.65	0.63	718,49	0.57	814,67	0.40	762,86	0.39	-1.00	-1.00	-1.00	-1.00	-1.00	-1.00	0.00	0.00	0.00	0.00	19.54	22.57	22.66	22.67	22.68	0.00	360	25.77	101605.00	17.78	172392.00	25.00	0	25.77	17.70	25.00	500.00	0.50
7200	1970	1	1	2	0	0	0.00	0.00	0.00	0.00	0.00	999999	999999	219.65	0.63	718,49	0.57	814,67	0.40	762,86	0.39	-1.00	-1.00	-1.00	-1.00	-1.00	-1.00	0.00	0.00	0.00	0.00	22.12	25.56	25.65	25.66	25.67	0.00	360	25.80	101599.00	17.74	172927.00	25.00	0	25.80	17.66	25.00	500.00	0.50
7200	1970	1	1	2	0	0	0.00	0.00	0.00	0.00	0.00	999999	999999	219.65	0.63	718,49	0.57	814,67	0.40	762,86	0.39	-1.00	-1.00	-1.00	-1.00	-1.00	-1.00	0.00	0.00	0.00	0.00	18.87	21.81	21.89	21.90	21.90	0.00	360	25.85	101609.00	17.70	172036.00	25.00	0	25.85	17.60	25.00	500.00	0.50
7200	1970	1	1	2	0	0	0.00	0.00	0.00	0.00	0.00	999999	999999	219.65	0.63	718,49	0.57	814,67	0.40	762,86	0.39	-1.00	-1.00	-1.00	-1.00	-1.00	-1.00	0.00	0.00	0.00	0.00	16.30	18.83	18.90	18.91	18.92	0.00	360	25.84	101605.00	17.69	172570.00	25.00	0	25.84	17.61	25.00	500.00	0.50
7200	1970	1	1	2	0	0	0.00	0.00	0.00	0.00	0.00	999999	999999	219.65	0.63	718,49	0.57	814,67	0.40	762,86	0.39	-1.00	-1.00	-1.00	-1.00	-1.00	-1.00	0.00	0.00	0.00	0.00	18.32	21.16	21.24	21.25	21.26	0.00	360	25.65	101605.00	17.81	174738.00	25.00	0	25.65	17.91	25.00	500.00	0.50
7200	1970	1	1	2	0	0	0.00	0.00	0.00	0.00	0.00	999999	999999	219.65	0.63	718,49	0.57	814,67	0.40	762,86	0.39	-1.00	-1.00	-1.00	-1.00	-1.00	-1.00	0.00	0.00	0.00	0.00	19.91	23.01	23.09	23.10	23.11	0.00	360	25.63	101613.00	17.85	175843.00	25.00	0	25.63	17.95	25.00	500.00	0.50
7200	1970	1	1	2	0	0	0.00	0.00	0.00	0.00	0.00	999999	999999	219.65	0.63	718,49	0.57	814,67	0.40	762,86	0.39	-1.00	-1.00	-1.00	-1.00	-1.00	-1.00	0.00	0.00	0.00	0.00	18.03	20.84	20.92	20.93	20.93	0.00	360	25.73	101615.00	17.77	174555.00	25.00	0	25.73	17.77	25.00	500.00	0.50
7200	1970	1	1	2	0	0	0.00	0.00	0.00	0.00	0.00	999999	999999	219.65	0.63	718,49	0.57	814,67	0.40	762,86	0.39	-1.00	-1.00	-1.00	-1.00	-1.00	-1.00	0.00	0.00	0.00	0.00	16.04	18.54	18.61	18.62	18.62	0.00	360	25.73	101619.00	17.81	176774.00	25.00	0	25.73	17.81	25.00	500.00	0.50
7200	1970	1	1	2	0	0	0.00	0.00	0.00	0.00	0.00	999999	999999	219.65	0.63	718,49	0.57	814,67	0.40	762,86	0.39	-1.00	-1.00	-1.00	-1.00	-1.00	-1.00	0.00	0.00	0.00	0.00	18.41	21.28	21.36	21.37	21.37	0.00	360	25.69	101619.00	17.82	176028.00	25.00	0	25.69	17.85	25.00	500.00	0.50
7200	1970	1	1	2	0	0	0.00	0.00	0.00	0.00	0.00	999999	999999	219.65	0.63	718,49	0.57	814,67	0.40	762,86	0.39	-1.00	-1.00	-1.00	-1.00	-1.00	-1.00	0.00	0.00	0.00	0.00	16.81	19.42	19.49	19.50	19.51	0.00	360	25.70	101619.00	17.86	176401.00	25.00	0	25.70	17.88	25.00	500.00	0.50
7200	1970	1	1	2	0	0	0.00	0.00	0.00	0.00	0.00	999999	999999	219.65	0.63	718,49	0.57	814,67	0.40	762,86	0.39	-1.00	-1.00	-1.00	-1.00	-1.00	-1.00	0.00	0.00	0.00	0.00	14.92	17.25	17.31	17.32	17.32	0.00	360	25.73	101621.00	17.79	180211.00	25.00	0	25.73	17.78	25.00	500.00	0.50
7200	1970	1	1	2	0	0	0.00	0.00	0.00	0.00	0.00	999999	999999	219.52	0.81	718,03	0.93	813,89	0.63	762,45	0.60	-1.00	-1.00	-1.00	-1.00	-1.00	-1.00	0.00	0.00	0.00	0.00	16.08	18.58	18.65	18.66	18.67	0.00	360	25.75	101617.00	17.82	181583.00	25.00	0	25.75	17.79	25.00	500.00	0.50
7200	1970	1	1	2	0	0	0.00	0.00	0.00	0.00	0.00	999999	999999	219.52	0.81	718,03	0.93	813,89	0.63	762,45	0.60	-1.00	-1.00	-1.00	-1.00	-1.00	-1.00	0.00	0.00	0.00	0.00	15.12	17.47	17.54	17.55	17.55	0.00	360	25.77	101619.00	17.81	181781.00	25.00	0	25.77	17.77	25.00	500.00	0.50
7200	1970	1	1	2	0	0	0.00	0.00	0.00	0.00	0.00	999999	999999	219.52	0.81	718,03	0.93	813,89	0.63	762,45	0.60	-1.00	-1.00	-1.00	-1.00	-1.00	-1.00	0.00	0.00	0.00	0.00	12.87	14.88	14.93	14.94	14.94	0.00	360	25.79	101623.00	17.83	182577.00	25.00	0	25.79	17.78	25.00	500.00	0.50
7200	1970	1	1	2	0	0	0.00	0.00	0.00	0.00	0.00	999999	999999	219.52	0.81	718,03	0.93	813,89	0.63	762,45	0.60	-1.00	-1.00	-1.00	-1.00	-1.00	-1.00	0.00	0.00	0.00	0.00	17.38	20.08	20.16	20.17	20.17	0.00	360	25.78	101617.00	17.88	184801.00	25.00	0	25.78	17.85	25.00	500.00	0.50
7200	1970	1	1	2	0	0	0.00	0.00	0.00	0.00	0.00	999999	999999	219.52	0.81	718,03	0.93	813,89	0.63	762,45	0.60	-1.00	-1.00	-1.00	-1.00	-1.00	-1.00	0.00	0.00	0.00	0.00	14.60	16.87	16.93	16.94	16.95	0.00	360	25.77	101617.00	17.86	184596.00	25.00	0	25.77	17.85	25.00	500.00	0.50
7200	1970	1	1	2	0	0	0.00	0.00	0.00	0.00	0.00	999999	999999	219.52	0.81	718,03	0.93	813,89	0.63	762,45	0.60	-1.00	-1.00	-1.00	-1.00	-1.00	-1.00	0.00	0.00	0.00	0.00	17.29	19.98	20.06	20.07	20.07	0.00	360	25.70	101621.00	17.98	182178.00	25.00	0	25.70	18.03	25.00	500.00	0.50
7200	1970	1	1	2	0	0	0.00	0.00	0.00	0.00	0.00	999999	999999	219.52	0.81	718,03	0.93	813,89	0.63	762,45	0.60	-1.00	-1.00	-1.00	-1.00	-1.00	-1.00	0.00	0.00	0.00	0.00	16.02	18.52	18.59	18.60	18.60	0.00	360	25.70	101625.00	17.89	182178.00	25.00	0	25.70	17.93	25.00	500.00	0.50
7200	1970	1	1	2	0	0	0.00	0.00	0.00	0.00	0.00	999999	999999	219.52	0.81	718,03	0.93	813,89	0.63	762,45	0.60	-1.00	-1.00	-1.00	-1.00	-1.00	-1.00	0.00	0.00	0.00	0.00	17.61	20.35	20.43	20.44	20.44	0.00	360	25.67	101629.00	18.00	183379.00	25.00	0	25.67	18.06	25.00	500.00	0.50
7200	1970	1	1	2	0	0	0.00	0.00	0.00	0.00	0.00	999999	999999	219.52	0.81	718,03	0.93	813,89	0.63	762,45	0.60	-1.00	-1.00	-1.00	-1.00	-1.00	-1.00	0.00	0.00	0.00	0.00	15.30	17.68	17.74	17.75	17.75	0.00	360	25.63	101629.00	18.00	183986.00	25.00	0	25.63	18.08	25.00	500.00	0.50
7200	1970	1	1	2	0	0	0.00	0.00	0.00	0.00	0.00	999999	999999	219.52	0.81	718,03	0.93	813,89	0.63	762,45	0.60	-1.00	-1.00	-1.00	-1.00	-1.00	-1.00	0.00	0.00	0.00	0.00	15.62	18.05	18.12	18.13	18.13	0.00	360	25.67	101631.00	17.98	186037.00	25.00	0	25.67	18.01	25.00	500.00	0.50
7200	1970	1	1	2	0	0	0.00	0.00	0.00	0.00	0.00	999999	999999	219.52	0.81	718,03	0.93	813,89	0.63	762,45	0.60	-1.00	-1.00	-1.00	-1.00	-1.00	-1.00	0.00	0.00	0.00	0.00	17.93	20.72	20.80	20.81	20.81	0.00	360	25.71	101637.00	17.98	186149.00	25.00	0	25.71	17.97	25.00	500.00	0.50
7200	1970	1	1	2	0	0	0.00	0.00	0.00	0.00	0.00	999999	999999	219.78	0.67	716,78	0.66	813,18	0.42	761,43	0.49	-1.00	-1.00	-1.00	-1.00	-1.00	-1.00	0.00	0.00	0.00	0.00	15.28	17.66	17.73	17.74	17.74	0.00	360	25.66	101637.00	17.95	185938.00	25.00	0	25.66	17.98	25.00	500.00	0.50
7200	1970	1	1	2	0	0	0.00	0.00	0.00	0.00	0.00	999999	999999	219.78	0.67	716,78	0.66	813,18	0.42	761,43	0.49	-1.00	-1.00	-1.00	-1.00	-1.00	-1.00	0.00	0.00	0.00	0.00	15.30	17.68	17.75	17.76	17.76	0.00	360	25.64	101635.00	17.98	187854.00	25.00	0	25.64	18.02	25.00	500.00	0.50
7200	1970	1	1	2	0	0	0.00	0.00	0.00	0.00	0.00	999999	999999	219.78	0.67	716,78	0.66	813,18	0.42	761,43	0.49	-1.00	-1.00	-1.00	-1.00	-1.00	-1.00	0.00	0.00	0.00	0.00	15.16	17.52	17.58	17.59	17.60	0.00	360	25.65	101637.00	18.03	187425.00	25.00	0	25.65	18.06	25.00	500.00	0.50
7200	1970	1	1	2	0	0	0.00	0.00	0.00	0.00	0.00	999999	999999	219.78	0.67	716,78	0.66	813,18	0.42	761,43	0.49	-1.00	-1.00	-1.00	-1.00	-1.00	-1.00	0.00	0.00	0.00	0.00	14.49	16.74	16.80	16.81	16.82	0.00	360	25.58	101633.00	18.03	189591.00	25.00	0	25.58	18.12	25.00	500.00	0.50
7200	1970	1	1	2	0	0	0.00	0.00	0.00	0.00	0.00	999999	999999	219.78	0.67	716,78	0.66	813,18	0.42	761,43	0.49	-1.00	-1.00	-1.00	-1.00	-1.00	-1.00	0.00	0.00	0.00	0.00	15.00	17.33	17.40	17.40	17.41	0.00	360	25.57	101633.00	18.07	188285.00	25.00	0	25.57	18.14	25.00	500.00	0.50
7200	1970	1	1	2	0	0	0.00	0.00	0.00	0.00	0.00	999999	999999	219.78	0.67	716,78	0.66	813,18	0.42	761,43	0.49	-1.00	-1.00	-1.00	-1.00	-1.00	-1.00	0.00	0.00	0.00	0.00	17.86	20.64	20.71	20.72	20.73	0.00	360	25.60	101635.00	18.06	190693.00	25.00	0	25.60	18.09	25.00	500.00	0.50
7200	1970	1	1	2	0	0	0.00	0.00	0.00	0.00	0.00	999999	999999	219.78	0.67	716,78	0.66	813,18	0.42	761,43	0.49	-1.00	-1.00	-1.00	-1.00	-1.00	-1.00	0.00	0.00	0.00	0.00	17.00	19.65	19.72	19.73	19.73	0.00	360	25.70	101633.00	18.02	190471.00	25.00	0	25.70	17.96	25.00	500.00	0.50
7200	1970	1	1	2	0	0	0.00	0.00	0.00	0.00	0.00	999999	999999	219.78	0.67	716,78	0.66	813,18	0.42	761,43	0.49	-1.00	-1.00	-1.00	-1.00	-1.00	-1.00	0.00	0.00	0.00	0.00	15.08	17.42	17.49	17.50	17.50	0.00	360	25.71	101642.00	17.98	190251.00	25.00	0	25.71	17.93	25.00	500.00	0.50
7200	1970	1	1	2	0	0	0.00	0.00	0.00	0.00	0.00	999999	999999	219.78	0.67	716,78	0.66	813,18	0.42	761,43	0.49	-1.00	-1.00	-1.00	-1.00	-1.00	-1.00	0.00	0.00	0.00	0.00	17.17	19.85	19.92	19.93	19.93	0.00	360	25.68	101640.00	18.03	189920.00	25.00	0	25.68	18.01	25.00	500.00	0.50
7200	1970	1	1	2	0	0	0.00	0.00	0.00	0.00	0.00	999999	999999	219.78	0.67	716,78	0.66	813,18	0.42	761,43	0.49	-1.00	-1.00	-1.00	-1.00	-1.00	-1.00	0.00	0.00	0.00	0.00	12.43	14.36	14.41	14.42	14.42	0.00	360	25.62	101635.00	18.03	189810.00	25.00	0	25.62	18.07	25.00	500.00	0.50
7200	1970	1	1	2	0	0	0.00	0.00	0.00	0.00	0.00	999999	999999	219.78	0.67	716,78	0.66	813,18	0.42	761,43	0.49	-1.00	-1.00	-1.00	-1.00	-1.00	-1.00	0.00	0.00	0.00	0.00	15.57	17.99	18.06	18.07	18.07	0.00	360	25.60	101637.00	18.08	190361.00	25.00	0	25.60	18.13	25.00	500.00	0.50
7200	1970	1	1	2	0	0	0.00	0.00	0.00	0.00	0.00	999999	999999	219.81	0.53	715,56	0.36	812,11	0.26	760,71	0.17	-1.00	-1.00	-1.00	-1.00	-1.00	-1.00	0.00	0.00	0.00	0.00	16.72	19.33	19.40	19.41	19.41	0.00	360	25.65	101631.00	18.05	190915.00	25.00	0	25.65	18.05	25.00	500.00	0.50
7200	1970	1	1	2	0	0	0.00	0.00	0.00	0.00	0.00	999999	999999	219.81	0.53	715,56	0.36	812,11	0.26	760,71	0.17	-1.00	-1.00	-1.00	-1.00	-1.00	-1.00	0.00	0.00	0.00	0.00	13.77	15.92	15.98	15.98	15.99	0.00	360	25.55	101631.00	18.08	192935.00	25.00	0	25.55	18.16	25.00	500.00	0.50
7200	1970	1	1	2	0	0	0.00	0.00	0.00	0.00	0.00	999999	999999	219.81	0.53	715,56	0.36	812,11	0.26	760,71	0.17	-1.00	-1.00	-1.00	-1.00	-1.00	-1.00	0.00	0.00	0.00	0.00	16.35	18.89	18.96	18.97	18.97	0.00	360	25.59	101635.00	18.11	192370.00	25.00	0	25.59	18.14	25.00	500.00	0.50
7200	1970	1	1	2	0	0	0.00	0.00	0.00	0.00	0.00	999999	999999	219.81	0.53	715,56	0.36	812,11	0.26	760,71	0.17	-1.00	-1.00	-1.00	-1.00	-1.00	-1.00	0.00	0.00	0.00	0.00	15.15	17.51	17.57	17.58	17.58	0.00	360	25.55	101635.00	18.10	192145.00	25.00	0	25.55	18.16	25.00	500.00	0.50
7200	1970	1	1	2	0	0	0.00	0.00	0.00	0.00	0.00	999999	999999	219.81	0.53	715,56	0.36	812,11	0.26	760,71	0.17	-1.00	-1.00	-1.00	-1.00	-1.00	-1.00	0.00	0.00	0.00	0.00	13.49	15.59	15.65	15.66	15.66	0.00	360	25.56	101635.00	18.13	193847.00	25.00	0	25.56	18.17	25.00	500.00	0.50
7200	1970	1	1	2	0	0	0.00	0.00	0.00	0.00	0.00	999999	999999	219.81	0.53	715,56	0.36	812,11	0.26	760,71	0.17	-1.00	-1.00	-1.00	-1.00	-1.00	-1.00	0.00	0.00	0.00	0.00	14.89	17.20	17.27	17.28	17.28	0.00	360	25.58	101637.00	18.09	191026.00	25.00	0	25.58	18.10	25.00	500.00	0.50
7200	1970	1	1	2	0	0	0.00	0.00	0.00	0.00	0.00	999999	999999	219.81	0.53	715,56	0.36	812,11	0.26	760,71	0.17	-1.00	-1.00	-1.00	-1.00	-1.00	-1.00	0.00	0.00	0.00	0.00	14.14	16.34	16.40	16.41	16.42	0.00	360	25.57	101640.00	18.09	190471.00	25.00	0	25.57	18.11	25.00	500.00	0.50
7200	1970	1	1	2	0	0	0.00	0.00	0.00	0.00	0.00	999999	999999	219.81	0.53	715,56	0.36	812,11	0.26	760,71	0.17	-1.00	-1.00	-1.00	-1.00	-1.00	-1.00	0.00	0.00	0.00	0.00	14.43	16.67	16.73	16.74	16.74	0.00	360	25.59	101646.00	18.10	190693.00	25.00	0	25.59	18.10	25.00	500.00	0.50
7200	1970	1	1	2	0	0	0.00	0.00	0.00	0.00	0.00	999999	999999	219.81	0.53	715,56	0.36	812,11	0.26	760,71	0.17	-1.00	-1.00	-1.00	-1.00	-1.00	-1.00	0.00	0.00	0.00	0.00	12.31	14.23	14.28	14.29	14.29	0.00	360	25.58	101650.00	18.11	190915.00	25.00	0	25.58	18.12	25.00	500.00	0.50
7200	1970	1	1	2	0	0	0.00	0.00	0.00	0.00	0.00	999999	999999	219.81	0.53	715,56	0.36	812,11	0.26	760,71	0.17	-1.00	-1.00	-1.00	-1.00	-1.00	-1.00	0.00	0.00	0.00	0.00	15.04	17.38	17.45	17.46	17.46	0.00	360	25.59	101648.00	18.08	187639.00	25.00	0	25.59	18.08	25.00	500.00	0.50
7200	1970	1	1	2	0	0	0.00	0.00	0.00	0.00	0.00	999999	999999	219.81	0.53	715,56	0.36	812,11	0.26	760,71	0.17	-1.00	-1.00	-1.00	-1.00	-1.00	-1.00	0.00	0.00	0.00	0.00	14.22	16.43	16.49	16.50	16.50	0.00	360	25.62	101648.00	18.09	185938.00	25.00	0	25.62	18.06	25.00	500.00	0.50
7200	1970	1	1	2	0	0	0.00	0.00	0.00	0.00	0.00	999999	999999	219.82	0.70	721,8	7.29	842,61	31.12	765,39	6.50	-1.00	-1.00	-1.00	-1.00	-1.00	-1.00	0.00	0.00	0.00	0.00	15.63	18.06	18.12	18.13	18.14	0.00	360	25.66	101644.00	18.05	185728.00	25.00	0	25.66	18.00	25.00	500.00	0.50
7200	1970	1	1	2	0	0	0.00	0.00	0.00	0.00	0.00	999999	999999	219.82	0.70	721,8	7.29	842,61	31.12	765,39	6.50	-1.00	-1.00	-1.00	-1.00	-1.00	-1.00	0.00	0.00	0.00	0.00	16.39	18.94	19.02	19.02	19.03	0.00	360	25.71	101650.00	18.05	185308.00	25.00	0	25.71	17.97	25.00	500.00	0.50
7200	1970	1	1	2	0	0	0.00	0.00	0.00	0.00	0.00	999999	999999	219.82	0.70	721,8	7.29	842,61	31.12	765,39	6.50	-1.00	-1.00	-1.00	-1.00	-1.00	-1.00	0.00	0.00	0.00	0.00	13.67	15.79	15.85	15.86	15.86	0.00	360	25.71	101648.00	18.00	183379.00	25.00	0	25.71	17.93	25.00	500.00	0.50
7200	1970	1	1	2	0	0	0.00	0.00	0.00	0.00	0.00	999999	999999	219.82	0.70	721,8	7.29	842,61	31.12	765,39	6.50	-1.00	-1.00	-1.00	-1.00	-1.00	-1.00	0.00	0.00	0.00	0.00	14.11	16.31	16.37	16.38	16.38	0.00	360	25.63	101646.00	18.07	182777.00	25.00	0	25.63	18.09	25.00	500.00	0.50
7200	1970	1	1	2	0	0	0.00	0.00	0.00	0.00	0.00	999999	999999	219.82	0.70	721,8	7.29	842,61	31.12	765,39	6.50	-1.00	-1.00	-1.00	-1.00	-1.00	-1.00	0.00	0.00	0.00	0.00	14.00	16.18	16.24	16.25	16.25	0.00	360	25.52	101646.00	18.16	181781.00	25.00	0	25.52	18.27	25.00	500.00	0.50
7200	1970	1	1	2	0	0	0.00	0.00	0.00	0.00	0.00	999999	999999	219.82	0.70	721,8	7.29	842,61	31.12	765,39	6.50	-1.00	-1.00	-1.00	-1.00	-1.00	-1.00	0.00	0.00	0.00	0.00	16.45	19.01	19.08	19.09	19.09	0.00	360	25.67	101642.00	18.08	180016.00	25.00	0	25.67	18.04	25.00	500.00	0.50
7200	1970	1	1	2	0	0	0.00	0.00	0.00	0.00	0.00	999999	999999	219.82	0.70	721,8	7.29	842,61	31.12	765,39	6.50	-1.00	-1.00	-1.00	-1.00	-1.00	-1.00	0.00	0.00	0.00	0.00	12.46	14.40	14.45	14.46	14.46	0.00	360	25.58	101642.00	18.10	180405.00	25.00	0	25.58	18.15	25.00	500.00	0.50
7200	1970	1	1	2	0	0	0.00	0.00	0.00	0.00	0.00	999999	999999	219.82	0.70	721,8	7.29	842,61	31.12	765,39	6.50	-1.00	-1.00	-1.00	-1.00	-1.00	-1.00	0.00	0.00	0.00	0.00	14.07	16.26	16.32	16.32	16.33	0.00	360	25.63	101637.00	18.11	178285.00	25.00	0	25.63	18.10	25.00	500.00	0.50
7200	1970	1	1	2	0	0	0.00	0.00	0.00	0.00	0.00	999999	999999	219.82	0.70	721,8	7.29	842,61	31.12	765,39	6.50	-1.00	-1.00	-1.00	-1.00	-1.00	-1.00	0.00	0.00	0.00	0.00	15.60	18.03	18.10	18.11	18.11	0.00	360	25.59	101633.00	18.16	177905.00	25.00	0	25.59	18.19	25.00	500.00	0.50
7200	1970	1	1	2	0	0	0.00	0.00	0.00	0.00	0.00	999999	999999	219.82	0.70	721,8	7.29	842,61	31.12	765,39	6.50	-1.00	-1.00	-1.00	-1.00	-1.00	-1.00	0.00	0.00	0.00	0.00	16.28	18.82	18.89	18.89	18.90	0.00	360	25.64	101640.00	18.13	176587.00	25.00	0	25.64	18.11	25.00	500.00	0.50
7200	1970	1	1	2	0	0	0.00	0.00	0.00	0.00	0.00	999999	999999	219.82	0.70	721,8	7.29	842,61	31.12	765,39	6.50	-1.00	-1.00	-1.00	-1.00	-1.00	-1.00	0.00	0.00	0.00	0.00	15.09	17.44	17.51	17.51	17.52	0.00	360	25.68	101640.00	18.09	176962.00	25.00	0	25.68	18.05	25.00	500.00	0.50
7200	1970	1	1	2	0	0	0.00	0.00	0.00	0.00	0.00	999999	999999	220.28	0.71	732,08	0.60	889,04	0.66	776,39	0.55	-1.00	-1.00	-1.00	-1.00	-1.00	-1.00	0.00	0.00	0.00	0.00	14.40	16.64	16.71	16.71	16.72	0.00	360	25.64	101638.00	18.11	180016.00	25.00	0	25.64	18.11	25.00	500.00	0.50
7200	1970	1	1	2	0	0	0.00	0.00	0.00	0.00	0.00	999999	999999	220.28	0.71	732,08	0.60	889,04	0.66	776,39	0.55	-1.00	-1.00	-1.00	-1.00	-1.00	-1.00	0.00	0.00	0.00	0.00	15.60	18.03	18.10	18.11	18.11	0.00	360	25.62	101637.00	18.09	179629.00	25.00	0	25.62	18.11	25.00	500.00	0.50
7200	1970	1	1	2	0	0	0.00	0.00	0.00	0.00	0.00	999999	999999	220.28	0.71	732,08	0.60	889,04	0.66	776,39	0.55	-1.00	-1.00	-1.00	-1.00	-1.00	-1.00	0.00	0.00	0.00	0.00	13.51	15.61	15.67	15.68	15.68	0.00	360	25.65	101635.00	18.12	181781.00	25.00	0	25.65	18.10	25.00	500.00	0.50
7200	1970	1	1	2	0	0	0.00	0.00	0.00	0.00	0.00	999999	999999	220.28	0.71	732,08	0.60	889,04	0.66	776,39	0.55	-1.00	-1.00	-1.00	-1.00	-1.00	-1.00	0.00	0.00	0.00	0.00	17.36	20.06	20.14	20.15	20.15	0.00	360	25.72	101635.00	18.12	177905.00	25.00	0	25.72	18.05	25.00	500.00	0.50
7200	1970	1	1	2	0	0	0.00	0.00	0.00	0.00	0.00	999999	999999	220.28	0.71	732,08	0.60	889,04	0.66	776,39	0.55	-1.00	-1.00	-1.00	-1.00	-1.00	-1.00	0.00	0.00	0.00	0.00	16.61	19.19	19.26	19.27	19.28	0.00	360	25.66	101625.00	18.08	176587.00	25.00	0	25.66	18.07	25.00	500.00	0.50
7200	1970	1	1	2	0	0	0.00	0.00	0.00	0.00	0.00	999999	999999	220.28	0.71	732,08	0.60	889,04	0.66	776,39	0.55	-1.00	-1.00	-1.00	-1.00	-1.00	-1.00	0.00	0.00	0.00	0.00	14.60	16.87	16.93	16.94	16.94	0.00	360	25.63	101625.00	18.15	176774.00	25.00	0	25.63	18.17	25.00	500.00	0.50
7200	1970	1	1	2	0	0	0.00	0.00	0.00	0.00	0.00	999999	999999	220.28	0.71	732,08	0.60	889,04	0.66	776,39	0.55	-1.00	-1.00	-1.00	-1.00	-1.00	-1.00	0.00	0.00	0.00	0.00	14.04	16.22	16.28	16.29	16.29	0.00	360	25.77	101625.00	18.06	179243.00	25.00	0	25.77	17.96	25.00	500.00	0.50
7200	1970	1	1	2	0	0	0.00	0.00	0.00	0.00	0.00	999999	999999	220.28	0.71	732,08	0.60	889,04	0.66	776,39	0.55	-1.00	-1.00	-1.00	-1.00	-1.00	-1.00	0.00	0.00	0.00	0.00	14.57	16.84	16.91	16.91	16.92	0.00	360	25.66	101625.00	18.10	179050.00	25.00	0	25.66	18.11	25.00	500.00	0.50
7200	1970	1	1	2	0	0	0.00	0.00	0.00	0.00	0.00	999999	999999	220.28	0.71	732,08	0.60	889,04	0.66	776,39	0.55	-1.00	-1.00	-1.00	-1.00	-1.00	-1.00	0.00	0.00	0.00	0.00	16.00	18.49	18.56	18.57	18.57	0.00	360	25.76	101629.00	18.05	177905.00	25.00	0	25.76	17.98	25.00	500.00	0.50
7200	1970	1	1	2	0	0	0.00	0.00	0.00	0.00	0.00	999999	999999	220.28	0.71	732,08	0.60	889,04	0.66	776,39	0.55	-1.00	-1.00	-1.00	-1.00	-1.00	-1.00	0.00	0.00	0.00	0.00	17.03	19.68	19.76	19.77	19.77	0.00	360	25.74	101623.00	18.02	178095.00	25.00	0	25.74	17.98	25.00	500.00	0.50
7200	1970	1	1	2	0	0	0.00	0.00	0.00	0.00	0.00	999999	999999	220.28	0.71	732,08	0.60	889,04	0.66	776,39	0.55	-1.00	-1.00	-1.00	-1.00	-1.00	-1.00	0.00	0.00	0.00	0.00	13.09	15.12	15.18	15.19	15.19	0.00	360	25.68	101629.00	18.07	179050.00	25.00	0	25.68	18.09	25.00	500.00	0.50
7200	1970	1	1	2	0	0	0.00	0.00	0.00	0.00	0.00	999999	999999	220.58	0.86	731,05	0.40	888,44	0.26	774,88	0.38	-1.00	-1.00	-1.00	-1.00	-1.00	-1.00	0.00	0.00	0.00	0.00	12.06	13.94	13.99	14.00	14.00	0.00	360	25.64	101623.00	18.13	180211.00	25.00	0	25.64	18.18	25.00	500.00	0.50
7200	1970	1	1	2	0	0	0.00	0.00	0.00	0.00	0.00	999999	999999	220.58	0.86	731,05	0.40	888,44	0.26	774,88	0.38	-1.00	-1.00	-1.00	-1.00	-1.00	-1.00	0.00	0.00	0.00	0.00	14.93	17.26	17.32	17.33	17.33	0.00	360	25.65	101623.00	18.15	179243.00	25.00	0	25.65	18.18	25.00	500.00	0.50
7200	1970	1	1	2	0	0	0.00	0.00	0.00	0.00	0.00	999999	999999	220.58	0.86	731,05	0.40	888,44	0.26	774,88	0.38	-1.00	-1.00	-1.00	-1.00	-1.00	-1.00	0.00	0.00	0.00	0.00	11.77	13.60	13.65	13.66	13.66	0.00	360	25.69	101621.00	18.13	177716.00	25.00	0	25.69	18.13	25.00	500.00	0.50
7200	1970	1	1	2	0	0	0.00	0.00	0.00	0.00	0.00	999999	999999	220.58	0.86	731,05	0.40	888,44	0.26	774,88	0.38	-1.00	-1.00	-1.00	-1.00	-1.00	-1.00	0.00	0.00	0.00	0.00	13.45	15.54	15.60	15.61	15.61	0.00	360	25.72	101615.00	18.04	179629.00	25.00	0	25.72	18.01	25.00	500.00	0.50
7200	1970	1	1	2	0	0	0.00	0.00	0.00	0.00	0.00	999999	999999	220.58	0.86	731,05	0.40	888,44	0.26	774,88	0.38	-1.00	-1.00	-1.00	-1.00	-1.00	-1.00	0.00	0.00	0.00	0.00	15.97	18.45	18.52	18.53	18.53	0.00	360	25.69	101615.00	18.12	178476.00	25.00	0	25.69	18.12	25.00	500.00	0.50
7200	1970	1	1	2	0	0	0.00	0.00	0.00	0.00	0.00	999999	999999	220.58	0.86	731,05	0.40	888,44	0.26	774,88	0.38	-1.00	-1.00	-1.00	-1.00	-1.00	-1.00	0.00	0.00	0.00	0.00	15.32	17.71	17.78	17.78	17.79	0.00	360	25.70	101609.00	18.11	181189.00	25.00	0	25.70	18.11	25.00	500.00	0.50
7200	1970	1	1	2	0	0	0.00	0.00	0.00	0.00	0.00	999999	999999	220.58	0.86	731,05	0.40	888,44	0.26	774,88	0.38	-1.00	-1.00	-1.00	-1.00	-1.00	-1.00	0.00	0.00	0.00	0.00	15.88	18.35	18.42	18.43	18.43	0.00	360	25.72	101605.00	18.10	181583.00	25.00	0	25.72	18.07	25.00	500.00	0.50
7200	1970	1	1	2	0	0	0.00	0.00	0.00	0.00	0.00	999999	999999	220.58	0.86	731,05	0.40	888,44	0.26	774,88	0.38	-1.00	-1.00	-1.00	-1.00	-1.00	-1.00	0.00	0.00	0.00	0.00	16.37	18.92	18.99	19.00	19.00	0.00	360	25.77	101603.00	18.04	180211.00	25.00	0	25.77	17.98	25.00	500.00	0.50
7200	1970	1	1	2	0	0	0.00	0.00	0.00	0.00	0.00	999999	999999	220.58	0.86	731,05	0.40	888,44	0.26	774,88	0.38	-1.00	-1.00	-1.00	-1.00	-1.00	-1.00	0.00	0.00	0.00	0.00	14.58	16.85	16.91	16.92	16.93	0.00	360	25.64	101595.00	18.13	181189.00	25.00	0	25.64	18.19	25.00	500.00	0.50
7200	1970	1	1	2	0	0	0.00	0.00	0.00	0.00	0.00	999999	999999	220.58	0.86	731,05	0.40	888,44	0.26	774,88	0.38	-1.00	-1.00	-1.00	-1.00	-1.00	-1.00	0.00	0.00	0.00	0.00	13.36	15.44	15.50	15.51	15.51	0.00	360	25.68	101597.00	18.18	182577.00	25.00	0	25.68	18.19	25.00	500.00	0.50
7200	1970	1	1	2	0	0	0.00	0.00	0.00	0.00	0.00	999999	999999	220.58	0.86	731,05	0.40	888,44	0.26	774,88	0.38	-1.00	-1.00	-1.00	-1.00	-1.00	-1.00	0.00	0.00	0.00	0.00	13.05	15.08	15.14	15.15	15.15	0.00	360	25.75	101597.00	18.06	180405.00	25.00	0	25.75	18.02	25.00	500.00	0.50
7200	1970	1	1	2	0	0	0.00	0.00	0.00	0.00	0.00	999999	999999	220.64	0.65	730,64	0.57	888,31	0.31	774,4	0.34	-1.00	-1.00	-1.00	-1.00	-1.00	-1.00	0.00	0.00	0.00	0.00	14.11	16.31	16.37	16.37	16.38	0.00	360	25.72	101593.00	18.14	180405.00	25.00	0	25.72	18.13	25.00	500.00	0.50
7200	1970	1	1	2	0	0	0.00	0.00	0.00	0.00	0.00	999999	999999	220.64	0.65	730,64	0.57	888,31	0.31	774,4	0.34	-1.00	-1.00	-1.00	-1.00	-1.00	-1.00	0.00	0.00	0.00	0.00	15.01	17.35	17.42	17.42	17.43	0.00	360	25.77	101599.00	18.08	183581.00	25.00	0	25.77	18.03	25.00	500.00	0.50
7200	1970	1	1	2	0	0	0.00	0.00	0.00	0.00	0.00	999999	999999	220.64	0.65	730,64	0.57	888,31	0.31	774,4	0.34	-1.00	-1.00	-1.00	-1.00	-1.00	-1.00	0.00	0.00	0.00	0.00	15.20	17.57	17.63	17.64	17.65	0.00	360	25.78	101595.00	18.09	182777.00	25.00	0	25.78	18.04	25.00	500.00	0.50
7200	1970	1	1	2	0	0	0.00	0.00	0.00	0.00	0.00	999999	999999	220.64	0.65	730,64	0.57	888,31	0.31	774,4	0.34	-1.00	-1.00	-1.00	-1.00	-1.00	-1.00	0.00	0.00	0.00	0.00	14.47	16.72	16.78	16.79	16.79	0.00	360	25.77	101597.00	18.09	181189.00	25.00	0	25.77	18.06	25.00	500.00	0.50
7200	1970	1	1	2	0	0	0.00	0.00	0.00	0.00	0.00	999999	999999	220.64	0.65	730,64	0.57	888,31	0.31	774,4	0.34	-1.00	-1.00	-1.00	-1.00	-1.00	-1.00	0.00	0.00	0.00	0.00	18.25	21.09	21.17	21.18	21.18	0.00	360	25.74	101597.00	18.07	180992.00	25.00	0	25.74	18.08	25.00	500.00	0.50
7200	1970	1	1	2	0	0	0.00	0.00	0.00	0.00	0.00	999999	999999	220.64	0.65	730,64	0.57	888,31	0.31	774,4	0.34	-1.00	-1.00	-1.00	-1.00	-1.00	-1.00	0.00	0.00	0.00	0.00	14.34	16.57	16.63	16.64	16.64	0.00	360	25.80	101589.00	18.06	181189.00	25.00	0	25.80	18.01	25.00	500.00	0.50
7200	1970	1	1	2	0	0	0.00	0.00	0.00	0.00	0.00	999999	999999	220.64	0.65	730,64	0.57	888,31	0.31	774,4	0.34	-1.00	-1.00	-1.00	-1.00	-1.00	-1.00	0.00	0.00	0.00	0.00	14.78	17.08	17.15	17.16	17.16	0.00	360	25.76	101599.00	18.02	184189.00	25.00	0	25.76	18.01	25.00	500.00	0.50
7200	1970	1	1	2	0	0	0.00	0.00	0.00	0.00	0.00	999999	999999	220.64	0.65	730,64	0.57	888,31	0.31	774,4	0.34	-1.00	-1.00	-1.00	-1.00	-1.00	-1.00	0.00	0.00	0.00	0.00	14.42	16.66	16.72	16.73	16.73	0.00	360	25.71	101597.00	18.13	184801.00	25.00	0	25.71	18.17	25.00	500.00	0.50
7200	1970	1	1	2	0	0	0.00	0.00	0.00	0.00	0.00	999999	999999	220.64	0.65	730,64	0.57	888,31	0.31	774,4	0.34	-1.00	-1.00	-1.00	-1.00	-1.00	-1.00	0.00	0.00	0.00	0.00	15.83	18.29	18.36	18.37	18.38	0.00	360	25.80	101601.00	18.04	185006.00	25.00	0	25.80	18.00	25.00	500.00	0.50
7200	1970	1	1	2	0	0	0.00	0.00	0.00	0.00	0.00	999999	999999	220.64	0.65	730,64	0.57	888,31	0.31	774,4	0.34	-1.00	-1.00	-1.00	-1.00	-1.00	-1.00	0.00	0.00	0.00	0.00	14.40	16.64	16.70	16.71	16.72	0.00	360	25.82	101607.00	18.03	182377.00	25.00	0	25.82	17.98	25.00	500.00	0.50
7200	1970	1	1	2	0	0	0.00	0.00	0.00	0.00	0.00	999999	999999	220.64	0.65	730,64	0.57	888,31	0.31	774,4	0.34	-1.00	-1.00	-1.00	-1.00	-1.00	-1.00	0.00	0.00	0.00	0.00	17.86	20.64	20.72	20.73	20.73	0.00	360	25.85	101611.00	18.01	183986.00	25.00	0	25.85	17.95	25.00	500.00	0.50
7200	1970	1	1	2	0	0	0.00	0.00	0.00	0.00	0.00	999999	999999	220.80	0.80	729,47	0.43	887,58	0.22	773,07	0.25	-1.00	-1.00	-1.00	-1.00	-1.00	-1.00	0.00	0.00	0.00	0.00	15.89	18.36	18.43	18.44	18.45	0.00	360	25.88	101613.00	17.99	184392.00	25.00	0	25.88	17.92	25.00	500.00	0.50
7200	1970	1	1	2	0	0	0.00	0.00	0.00	0.00	0.00	999999	999999	220.80	0.80	729,47	0.43	887,58	0.22	773,07	0.25	-1.00	-1.00	-1.00	-1.00	-1.00	-1.00	0.00	0.00	0.00	0.00	18.12	20.94	21.02	21.03	21.03	0.00	360	25.97	101613.00	17.91	183581.00	25.00	0	25.97	17.78	25.00	500.00	0.50
7200	1970	1	1	2	0	0	0.00	0.00	0.00	0.00	0.00	999999	999999	220.80	0.80	729,47	0.43	887,58	0.22	773,07	0.25	-1.00	-1.00	-1.00	-1.00	-1.00	-1.00	0.00	0.00	0.00	0.00	12.73	14.72	14.77	14.78	14.78	0.00	360	26.01	101613.00	17.88	183178.00	25.00	0	26.01	17.74	25.00	500.00	0.50
7200	1970	1	1	2	0	0	0.00	0.00	0.00	0.00	0.00	999999	999999	220.80	0.80	729,47	0.43	887,58	0.22	773,07	0.25	-1.00	-1.00	-1.00	-1.00	-1.00	-1.00	0.00	0.00	0.00	0.00	15.86	18.33	18.39	18.40	18.41	0.00	360	26.02	101613.00	17.88	182178.00	25.00	0	26.02	17.76	25.00	500.00	0.50
7200	1970	1	1	2	0	0	0.00	0.00	0.00	0.00	0.00	999999	999999	220.80	0.80	729,47	0.43	887,58	0.22	773,07	0.25	-1.00	-1.00	-1.00	-1.00	-1.00	-1.00	0.00	0.00	0.00	0.00	14.57	16.84	16.90	16.91	16.91	0.00	360	25.95	101607.00	17.92	183783.00	25.00	0	25.95	17.88	25.00	500.00	0.50
7200	1970	1	1	2	0	0	0.00	0.00	0.00	0.00	0.00	999999	999999	220.80	0.80	729,47	0.43	887,58	0.22	773,07	0.25	-1.00	-1.00	-1.00	-1.00	-1.00	-1.00	0.00	0.00	0.00	0.00	15.55	17.97	18.04	18.04	18.05	0.00	360	25.92	101603.00	17.93	183178.00	25.00	0	25.92	17.93	25.00	500.00	0.50
7200	1970	1	1	2	0	0	0.00	0.00	0.00	0.00	0.00	999999	999999	220.80	0.80	729,47	0.43	887,58	0.22	773,07	0.25	-1.00	-1.00	-1.00	-1.00	-1.00	-1.00	0.00	0.00	0.00	0.00	14.90	17.22	17.28	17.29	17.29	0.00	360	25.89	101607.00	17.98	183783.00	25.00	0	25.89	18.00	25.00	500.00	0.50
7200	1970	1	1	2	0	0	0.00	0.00	0.00	0.00	0.00	999999	999999	220.80	0.80	729,47	0.43	887,58	0.22	773,07	0.25	-1.00	-1.00	-1.00	-1.00	-1.00	-1.00	0.00	0.00	0.00	0.00	14.86	17.17	17.23	17.24	17.24	0.00	360	25.77	101607.00	18.05	184189.00	25.00	0	25.77	18.17	25.00	500.00	0.50
7200	1970	1	1	2	0	0	0.00	0.00	0.00	0.00	0.00	999999	999999	220.80	0.80	729,47	0.43	887,58	0.22	773,07	0.25	-1.00	-1.00	-1.00	-1.00	-1.00	-1.00	0.00	0.00	0.00	0.00	14.91	17.23	17.30	17.30	17.31	0.00	360	25.83	101621.00	18.12	182977.00	25.00	0	25.83	18.17	25.00	500.00	0.50
7200	1970	1	1	2	0	0	0.00	0.00	0.00	0.00	0.00	999999	999999	220.80	0.80	729,47	0.43	887,58	0.22	773,07	0.25	-1.00	-1.00	-1.00	-1.00	-1.00	-1.00	0.00	0.00	0.00	0.00	16.93	19.57	19.64	19.65	19.65	0.00	360	25.81	101615.00	18.11	182977.00	25.00	0	25.81	18.17	25.00	500.00	0.50
7200	1970	1	1	2	0	0	0.00	0.00	0.00	0.00	0.00	999999	999999	220.80	0.80	729,47	0.43	887,58	0.22	773,07	0.25	-1.00	-1.00	-1.00	-1.00	-1.00	-1.00	0.00	0.00	0.00	0.00	14.56	16.82	16.88	16.89	16.89	0.00	360	25.78	101609.00	18.13	185833.00	25.00	0	25.78	18.20	25.00	500.00	0.50
7200	1970	1	1	2	0	0	0.00	0.00	0.00	0.00	0.00	999999	999999	221.40	0.97	730,75	2.87	893,53	13.57	773,9	1.86	-1.00	-1.00	-1.00	-1.00	-1.00	-1.00	0.00	0.00	0.00	0.00	15.30	17.68	17.75	17.76	17.76	0.00	360	25.86	101611.00	18.09	186255.00	25.00	0	25.86	18.08	25.00	500.00	0.50
7200	1970	1	1	2	0	0	0.00	0.00	0.00	0.00	0.00	999999	999999	221.40	0.97	730,75	2.87	893,53	13.57	773,9	1.86	-1.00	-1.00	-1.00	-1.00	-1.00	-1.00	0.00	0.00	0.00	0.00	16.40	18.96	19.03	19.03	19.04	0.00	360	25.78	101605.00	18.14	185830.00	25.00	0	25.78	18.20	25.00	500.00	0.50
7200	1970	1	1	2	0	0	0.00	0.00	0.00	0.00	0.00	999999	999999	221.40	0.97	730,75	2.87	893,53	13.57	773,9	1.86	-1.00	-1.00	-1.00	-1.00	-1.00	-1.00	0.00	0.00	0.00	0.00	14.06	16.25	16.31	16.32	16.32	0.00	360	25.79	101605.00	18.16	186679.00	25.00	0	25.79	18.20	25.00	500.00	0.50
7200	1970	1	1	2	0	0	0.00	0.00	0.00	0.00	0.00	999999	999999	221.40	0.97	730,75	2.87	893,53	13.57	773,9	1.86	-1.00	-1.00	-1.00	-1.00	-1.00	-1.00	0.00	0.00	0.00	0.00	14.91	17.23	17.30	17.30	17.31	0.00	360	25.77	101603.00	18.17	187211.00	25.00	0	25.77	18.22	25.00	500.00	0.50
7200	1970	1	1	2	0	0	0.00	0.00	0.00	0.00	0.00	999999	999999	221.40	0.97	730,75	2.87	893,53	13.57	773,9	1.86	-1.00	-1.00	-1.00	-1.00	-1.00	-1.00	0.00	0.00	0.00	0.00	15.74	18.19	18.26	18.27	18.27	0.00	360	25.78	101601.00	18.23	186998.00	25.00	0	25.78	18.26	25.00	500.00	0.50
7200	1970	1	1	2	0	0	0.00	0.00	0.00	0.00	0.00	999999	999999	221.40	0.97	730,75	2.87	893,53	13.57	773,9	1.86	-1.00	-1.00	-1.00	-1.00	-1.00	-1.00	0.00	0.00	0.00	0.00	13.24	15.30	15.36	15.37	15.37	0.00	360	25.80	101603.00	18.23	186255.00	25.00	0	25.80	18.23	25.00	500.00	0.50
7200	1970	1	1	2	0	0	0.00	0.00	0.00	0.00	0.00	999999	999999	221.40	0.97	730,75	2.87	893,53	13.57	773,9	1.86	-1.00	-1.00	-1.00	-1.00	-1.00	-1.00	0.00	0.00	0.00	0.00	15.67	18.11	18.18	18.18	18.19	0.00	360	25.84	101605.00	18.15	188394.00	25.00	0	25.84	18.12	25.00	500.00	0.50
7200	1970	1	1	2	0	0	0.00	0.00	0.00	0.00	0.00	999999	999999	221.40	0.97	730,75	2.87	893,53	13.57	773,9	1.86	-1.00	-1.00	-1.00	-1.00	-1.00	-1.00	0.00	0.00	0.00	0.00	12.83	14.82	14.88	14.88	14.89	0.00	360	25.73	101601.00	18.24	189810.00	25.00	0	25.73	18.31	25.00	500.00	0.50
7200	1970	1	1	2	0	0	0.00	0.00	0.00	0.00	0.00	999999	999999	221.40	0.97	730,75	2.87	893,53	13.57	773,9	1.86	-1.00	-1.00	-1.00	-1.00	-1.00	-1.00	0.00	0.00	0.00	0.00	14.79	17.09	17.15	17.16	17.16	0.00	360	25.76	101599.00	18.23	188936.00	25.00	0	25.76	18.26	25.00	500.00	0.50
7200	1970	1	1	2	0	0	0.00	0.00	0.00	0.00	0.00	999999	999999	221.40	0.97	730,75	2.87	893,53	13.57	773,9	1.86	-1.00	-1.00	-1.00	-1.00	-1.00	-1.00	0.00	0.00	0.00	0.00	14.14	16.34	16.40	16.41	16.41	0.00	360	25.83	101603.00	18.22	188827.00	25.00	0	25.83	18.19	25.00	500.00	0.50
7200	1970	1	1	2	0	0	0.00	0.00	0.00	0.00	0.00	999999	999999	221.40	0.97	730,75	2.87	893,53	13.57	773,9	1.86	-1.00	-1.00	-1.00	-1.00	-1.00	-1.00	0.00	0.00	0.00	0.00	17.05	19.70	19.78	19.79	19.79	0.00	360	25.86	101603.00	18.24	190251.00	25.00	0	25.86	18.19	25.00	500.00	0.50
7200	1970	1	1	2	0	0	0.00	0.00	0.00	0.00	0.00	999999	999999	222.64	0.67	753,33	2.93	985,01	10.86	795,85	4.13	-1.00	-1.00	-1.00	-1.00	-1.00	-1.00	0.00	0.00	0.00	0.00	15.74	18.18	18.25	18.26	18.26	0.00	360	25.80	101601.00	18.36	184786.00	25.00	0	25.80	18.37	25.00	500.00	0.50
7200	1970	1	1	2	0	0	0.00	0.00	0.00	0.00	0.00	999999	999999	222.64	0.67	753,33	2.93	985,01	10.86	795,85	4.13	-1.00	-1.00	-1.00	-1.00	-1.00	-1.00	0.00	0.00	0.00	0.00	16.05	18.55	18.62	18.62	18.63	0.00	360	25.66	101601.00	18.38	182777.00	25.00	0	25.66	18.51	25.00	500.00	0.50
7200	1970	1	1	2	0	0	0.00	0.00	0.00	0.00	0.00	999999	999999	222.64	0.67	753,33	2.93	985,01	10.86	795,85	4.13	-1.00	-1.00	-1.00	-1.00	-1.00	-1.00	0.00	0.00	0.00	0.00	12.97	14.98	15.04	15.05	15.05	0.00	360	25.69	101603.00	18.48	179629.00	25.00	0	25.69	18.56	25.00	500.00	0.50
7200	1970	1	1	2	0	0	0.00	0.00	0.00	0.00	0.00	999999	999999	222.64	0.67	753,33	2.93	985,01	10.86	795,85	4.13	-1.00	-1.00	-1.00	-1.00	-1.00	-1.00	0.00	0.00	0.00	0.00	16.25	18.78	18.85	18.86	18.87	0.00	360	25.67	101601.00	18.52	180992.00	25.00	0	25.67	18.60	25.00	500.00	0.50
7200	1970	1	1	2	0	0	0.00	0.00	0.00	0.00	0.00	999999	999999	222.64	0.67	753,33	2.93	985,01	10.86	795,85	4.13	-1.00	-1.00	-1.00	-1.00	-1.00	-1.00	0.00	0.00	0.00	0.00	13.66	15.78	15.84	15.85	15.86	0.00	360	25.74	101601.00	18.45	178285.00	25.00	0	25.74	18.45	25.00	500.00	0.50
7200	1970	1	1	2	0	0	0.00	0.00	0.00	0.00	0.00	999999	999999	222.64	0.67	753,33	2.93	985,01	10.86	795,85	4.13	-1.00	-1.00	-1.00	-1.00	-1.00	-1.00	0.00	0.00	0.00	0.00	17.64	20.39	20.46	20.47	20.48	0.00	360	25.70	101599.00	18.45	178859.00	25.00	0	25.70	18.49	25.00	500.00	0.50
7200	1970	1	1	2	0	0	0.00	0.00	0.00	0.00	0.00	999999	999999	222.64	0.67	753,33	2.93	985,01	10.86	795,85	4.13	-1.00	-1.00	-1.00	-1.00	-1.00	-1.00	0.00	0.00	0.00	0.00	18.36	21.21	21.29	21.30	21.31	0.00	360	25.70	101597.00	18.47	178095.00	25.00	0	25.70	18.49	25.00	500.00	0.50
7200	1970	1	1	2	0	0	0.00	0.00	0.00	0.00	0.00	999999	999999	222.64	0.67	753,33	2.93	985,01	10.86	795,85	4.13	-1.00	-1.00	-1.00	-1.00	-1.00	-1.00	0.00	0.00	0.00	0.00	14.19	16.39	16.45	16.46	16.46	0.00	360	25.73	101595.00	18.42	177905.00	25.00	0	25.73	18.42	25.00	500.00	0.50
7200	1970	1	1	2	0	0	0.00	0.00	0.00	0.00	0.00	999999	999999	222.64	0.67	753,33	2.93	985,01	10.86	795,85	4.13	-1.00	-1.00	-1.00	-1.00	-1.00	-1.00	0.00	0.00	0.00	0.00	15.42	17.82	17.89	17.89	17.90	0.00	360	25.71	101586.00	18.51	174191.00	25.00	0	25.71	18.52	25.00	500.00	0.50
7200	1970	1	1	2	0	0	0.00	0.00	0.00	0.00	0.00	999999	999999	222.64	0.67	753,33	2.93	985,01	10.86	795,85	4.13	-1.00	-1.00	-1.00	-1.00	-1.00	-1.00	0.00	0.00	0.00	0.00	12.99	15.01	15.07	15.07	15.08	0.00	360	25.79	101591.00	18.41	173107.00	25.00	0	25.79	18.36	25.00	500.00	0.50
7200	1970	1	1	2	0	0	0.00	0.00	0.00	0.00	0.00	999999	999999	222.64	0.67	753,33	2.93	985,01	10.86	795,85	4.13	-1.00	-1.00	-1.00	-1.00	-1.00	-1.00	0.00	0.00	0.00	0.00	16.16	18.67	18.74	18.75	18.75	0.00	360	25.89	101591.00	18.33	173467.00	25.00	0	25.89	18.20	25.00	500.00	0.50
7200	1970	1	1	2	0	0	0.00	0.00	0.00	0.00	0.00	999999	999999	222.58	1.06	755,82	0.42	993,65	0.50	799,1	0.58	-1.00	-1.00	-1.00	-1.00	-1.00	-1.00	0.00	0.00	0.00	0.00	13.10	15.14	15.20	15.21	15.21	0.00	360	25.85	101595.00	18.35	172214.00	25.00	0	25.85	18.28	25.00	500.00	0.50
7200	1970	1	1	2	0	0	0.00	0.00	0.00	0.00	0.00	999999	999999	222.58	1.06	755,82	0.42	993,65	0.50	799,1	0.58	-1.00	-1.00	-1.00	-1.00	-1.00	-1.00	0.00	0.00	0.00	0.00	15.61	18.04	18.10	18.11	18.12	0.00	360	25.86	101591.00	18.38	170803.00	25.00	0	25.86	18.32	25.00	500.00	0.50
7200	1970	1	1	2	0	0	0.00	0.00	0.00	0.00	0.00	999999	999999	222.58	1.06	755,82	0.42	993,65	0.50	799,1	0.58	-1.00	-1.00	-1.00	-1.00	-1.00	-1.00	0.00	0.00	0.00	0.00	13.12	15.16	15.22	15.23	15.23	0.00	360	25.90	101595.00	18.28	172392.00	25.00	0	25.90	18.20	25.00	500.00	0.50
7200	1970	1	1	2	0	0	0.00	0.00	0.00	0.00	0.00	999999	999999	222.58	1.06	755,82	0.42	993,65	0.50	799,1	0.58	-1.00	-1.00	-1.00	-1.00	-1.00	-1.00	0.00	0.00	0.00	0.00	14.64	16.92	16.98	16.99	16.99	0.00	360	25.91	101593.00	18.27	172214.00	25.00	0	25.91	18.20	25.00	500.00	0.50
7200	1970	1	1	2	0	0	0.00	0.00	0.00	0.00	0.00	999999	999999	222.58	1.06	755,82	0.42	993,65	0.50	799,1	0.58	-1.00	-1.00	-1.00	-1.00	-1.00	-1.00	0.00	0.00	0.00	0.00	13.89	16.06	16.12	16.12	16.13	0.00	360	25.96	101595.00	18.22	171859.00	25.00	0	25.96	18.12	25.00	500.00	0.50
7200	1970	1	1	2	0	0	0.00	0.00	0.00	0.00	0.00	999999	999999	222.58	1.06	755,82	0.42	993,65	0.50	799,1	0.58	-1.00	-1.00	-1.00	-1.00	-1.00	-1.00	0.00	0.00	0.00	0.00	12.71	14.69	14.74	14.75	14.75	0.00	360	26.04	101601.00	18.14	172036.00	25.00	0	26.04	18.00	25.00	500.00	0.50
7200	1970	1	1	2	0	0	0.00	0.00	0.00	0.00	0.00	999999	999999	222.58	1.06	755,82	0.42	993,65	0.50	799,1	0.58	-1.00	-1.00	-1.00	-1.00	-1.00	-1.00	0.00	0.00	0.00	0.00	14.28	16.50	16.56	16.57	16.57	0.00	360	25.93	101601.00	18.20	170978.00	25.00	0	25.93	18.18	25.00	500.00	0.50
7200	1970	1	1	2	0	0	0.00	0.00	0.00	0.00	0.00	999999	999999	222.58	1.06	755,82	0.42	993,65	0.50	799,1	0.58	-1.00	-1.00	-1.00	-1.00	-1.00	-1.00	0.00	0.00	0.00	0.00	14.35	16.59	16.65	16.66	16.66	0.00	360	26.05	101601.00	18.19	167209.00	25.00	0	26.05	18.07	25.00	500.00	0.50
7200	1970	1	1	2	0	0	0.00	0.00	0.00	0.00	0.00	999999	999999	222.58	1.06	755,82	0.42	993,65	0.50	799,1	0.58	-1.00	-1.00	-1.00	-1.00	-1.00	-1.00	0.00	0.00	0.00	0.00	13.98	16.16	16.22	16.23	16.23	0.00	360	25.93	101605.00	18.30	168561.00	25.00	0	25.93	18.31	25.00	500.00	0.50
7200	1970	1	1	2	0	0	0.00	0.00	0.00	0.00	0.00	999999	999999	222.58	1.06	755,82	0.42	993,65	0.50	799,1	0.58	-1.00	-1.00	-1.00	-1.00	-1.00	-1.00	0.00	0.00	0.00	0.00	14.08	16.28	16.34	16.34	16.35	0.00	360	25.91	101605.00	18.29	167545.00	25.00	0	25.91	18.32	25.00	500.00	0.50
7200	1970	1	1	2	0	0	0.00	0.00	0.00	0.00	0.00	999999	999999	222.58	1.06	755,82	0.42	993,65	0.50	799,1	0.58	-1.00	-1.00	-1.00	-1.00	-1.00	-1.00	0.00	0.00	0.00	0.00	14.29	16.51	16.57	16.58	16.58	0.00	360	26.09	101609.00	18.13	164571.00	25.00	0	26.09	18.00	25.00	500.00	0.50
7200	1970	1	1	2	0	0	0.00	0.00	0.00	0.00	0.00	999999	999999	222.79	0.75	755,28	0.54	993,9	0.45	798,15	0.29	-1.00	-1.00	-1.00	-1.00	-1.00	-1.00	0.00	0.00	0.00	0.00	11.33	13.09	13.14	13.15	13.15	0.00	360	26.03	101611.00	18.17	165059.00	25.00	0	26.03	18.12	25.00	500.00	0.50
7200	1970	1	1	2	0	0	0.00	0.00	0.00	0.00	0.00	999999	999999	222.79	0.75	755,28	0.54	993,9	0.45	798,15	0.29	-1.00	-1.00	-1.00	-1.00	-1.00	-1.00	0.00	0.00	0.00	0.00	15.14	17.49	17.56	17.57	17.57	0.00	360	25.95	101605.00	18.27	165551.00	25.00	0	25.95	18.30	25.00	500.00	0.50
7200	1970	1	1	2	0	0	0.00	0.00	0.00	0.00	0.00	999999	999999	222.79	0.75	755,28	0.54	993,9	0.45	798,15	0.29	-1.00	-1.00	-1.00	-1.00	-1.00	-1.00	0.00	0.00	0.00	0.00	14.95	17.27	17.34	17.34	17.35	0.00	360	26.00	101603.00	18.25	164409.00	25.00	0	26.00	18.23	25.00	500.00	0.50
7200	1970	1	1	2	0	0	0.00	0.00	0.00	0.00	0.00	999999	999999	222.79	0.75	755,28	0.54	993,9	0.45	798,15	0.29	-1.00	-1.00	-1.00	-1.00	-1.00	-1.00	0.00	0.00	0.00	0.00	15.63	18.06	18.13	18.14	18.14	0.00	360	25.96	101605.00	18.25	166045.00	25.00	0	25.96	18.27	25.00	500.00	0.50
7200	1970	1	1	2	0	0	0.00	0.00	0.00	0.00	0.00	999999	999999	222.79	0.75	755,28	0.54	993,9	0.45	798,15	0.29	-1.00	-1.00	-1.00	-1.00	-1.00	-1.00	0.00	0.00	0.00	0.00	11.57	13.37	13.42	13.43	13.43	0.00	360	25.90	101613.00	18.27	167377.00	25.00	0	25.90	18.34	25.00	500.00	0.50
7200	1970	1	1	2	0	0	0.00	0.00	0.00	0.00	0.00	999999	999999	222.79	0.75	755,28	0.54	993,9	0.45	798,15	0.29	-1.00	-1.00	-1.00	-1.00	-1.00	-1.00	0.00	0.00	0.00	0.00	14.80	17.11	17.17	17.18	17.18	0.00	360	26.02	101615.00	18.25	167042.00	25.00	0	26.02	18.20	25.00	500.00	0.50
7200	1970	1	1	2	0	0	0.00	0.00	0.00	0.00	0.00	999999	999999	222.79	0.75	755,28	0.54	993,9	0.45	798,15	0.29	-1.00	-1.00	-1.00	-1.00	-1.00	-1.00	0.00	0.00	0.00	0.00	16.75	19.35	19.43	19.44	19.44	0.00	360	26.00	101617.00	18.27	169073.00	25.00	0	26.00	18.25	25.00	500.00	0.50
7200	1970	1	1	2	0	0	0.00	0.00	0.00	0.00	0.00	999999	999999	222.79	0.75	755,28	0.54	993,9	0.45	798,15	0.29	-1.00	-1.00	-1.00	-1.00	-1.00	-1.00	0.00	0.00	0.00	0.00	14.36	16.59	16.65	16.66	16.67	0.00	360	26.04	101611.00	18.21	167377.00	25.00	0	26.04	18.16	25.00	500.00	0.50
7200	1970	1	1	2	0	0	0.00	0.00	0.00	0.00	0.00	999999	999999	222.79	0.75	755,28	0.54	993,9	0.45	798,15	0.29	-1.00	-1.00	-1.00	-1.00	-1.00	-1.00	0.00	0.00	0.00	0.00	16.84	19.46	19.53	19.54	19.55	0.00	360	25.91	101609.00	18.26	168221.00	25.00	0	25.91	18.33	25.00	500.00	0.50
7200	1970	1	1	2	0	0	0.00	0.00	0.00	0.00	0.00	999999	999999	222.79	0.75	755,28	0.54	993,9	0.45	798,15	0.29	-1.00	-1.00	-1.00	-1.00	-1.00	-1.00	0.00	0.00	0.00	0.00	13.51	15.61	15.67	15.68	15.68	0.00	360	25.92	101605.00	18.28	168051.00	25.00	0	25.92	18.33	25.00	500.00	0.50
7200	1970	1	1	2	0	0	0.00	0.00	0.00	0.00	0.00	999999	999999	222.79	0.75	755,28	0.54	993,9	0.45	798,15	0.29	-1.00	-1.00	-1.00	-1.00	-1.00	-1.00	0.00	0.00	0.00	0.00	11.65	13.47	13.52	13.52	13.53	0.00	360	25.90	101601.00	18.29	169761.00	25.00	0	25.90	18.35	25.00	500.00	0.50
7200	1970	1	1	2	0	0	0.00	0.00	0.00	0.00	0.00	999999	999999	222.55	0.65	754,3	0.40	993,47	0.36	797,18	0.36	-1.00	-1.00	-1.00	-1.00	-1.00	-1.00	0.00	0.00	0.00	0.00	11.84	13.68	13.73	13.73	13.74	0.00	360	25.95	101599.00	18.27	173467.00	25.00	0	25.95	18.27	25.00	500.00	0.50
7200	1970	1	1	2	0	0	0.00	0.00	0.00	0.00	0.00	999999	999999	222.55	0.65	754,3	0.40	993,47	0.36	797,18	0.36	-1.00	-1.00	-1.00	-1.00	-1.00	-1.00	0.00	0.00	0.00	0.00	13.08	15.12	15.17	15.18	15.18	0.00	360	25.91	101599.00	18.24	175843.00	25.00	0	25.91	18.27	25.00	500.00	0.50
7200	1970	1	1	2	0	0	0.00	0.00	0.00	0.00	0.00	999999	999999	222.55	0.65	754,3	0.40	993,47	0.36	797,18	0.36	-1.00	-1.00	-1.00	-1.00	-1.00	-1.00	0.00	0.00	0.00	0.00	12.73	14.71	14.76	14.77	14.77	0.00	360	26.03	101601.00	18.26	170978.00	25.00	0	26.03	18.19	25.00	500.00	0.50
7200	1970	1	1	2	0	0	0.00	0.00	0.00	0.00	0.00	999999	999999	222.55	0.65	754,3	0.40	993,47	0.36	797,18	0.36	-1.00	-1.00	-1.00	-1.00	-1.00	-1.00	0.00	0.00	0.00	0.00	12.40	14.33	14.38	14.39	14.39	0.00	360	25.92	101597.00	18.33	168391.00	25.00	0	25.92	18.37	25.00	500.00	0.50
7200	1970	1	1	2	0	0	0.00	0.00	0.00	0.00	0.00	999999	999999	222.55	0.65	754,3	0.40	993,47	0.36	797,18	0.36	-1.00	-1.00	-1.00	-1.00	-1.00	-1.00	0.00	0.00	0.00	0.00	11.46	13.25	13.30	13.30	13.30	0.00	360	25.83	101597.00	18.43	168731.00	25.00	0	25.83	18.54	25.00	500.00	0.50
7200	1970	1	1	2	0	0	0.00	0.00	0.00	0.00	0.00	999999	999999	222.55	0.65	754,3	0.40	993,47	0.36	797,18	0.36	-1.00	-1.00	-1.00	-1.00	-1.00	-1.00	0.00	0.00	0.00	0.00	13.81	15.95	16.01	16.02	16.02	0.00	360	26.00	101599.00	18.31	170281.00	25.00	0	26.00	18.25	25.00	500.00	0.50
7200	1970	1	1	2	0	0	0.00	0.00	0.00	0.00	0.00	999999	999999	222.55	0.65	754,3	0.40	993,47	0.36	797,18	0.36	-1.00	-1.00	-1.00	-1.00	-1.00	-1.00	0.00	0.00	0.00	0.00	14.24	16.46	16.52	16.53	16.53	0.00	360	26.08	101595.00	18.18	176401.00	25.00	0	26.08	18.06	25.00	500.00	0.50
7200	1970	1	1	2	0	0	0.00	0.00	0.00	0.00	0.00	999999	999999	222.55	0.65	754,3	0.40	993,47	0.36	797,18	0.36	-1.00	-1.00	-1.00	-1.00	-1.00	-1.00	0.00	0.00	0.00	0.00	16.43	19.00	19.08	19.09	19.09	0.00	360	26.05	101597.00	18.23	180992.00	25.00	0	26.05	18.16	25.00	500.00	0.50
7200	1970	1	1	2	0	0	0.00	0.00	0.00	0.00	0.00	999999	999999	222.55	0.65	754,3	0.40	993,47	0.36	797,18	0.36	-1.00	-1.00	-1.00	-1.00	-1.00	-1.00	0.00	0.00	0.00	0.00	13.52	15.71	15.84	15.86	15.86	0.00	360	25.96	101599.00	18.26	177338.00	25.00	0	25.96	18.29	25.00	500.00	0.50
7200	1970	1	1	2	0	0	0.00	0.00	0.00	0.00	0.00	999999	999999	222.55	0.65	754,3	0.40	993,47	0.36	797,18	0.36	-1.00	-1.00	-1.00	-1.00	-1.00	-1.00	0.00	0.00	0.00	0.00	14.90	17.33	17.47	17.50	17.50	0.00	360	26.01	101601.00	18.18	179629.00	25.00	0	26.01	18.16	25.00	500.00	0.50
7200	1970	1	1	2	0	0	0.00	0.00	0.00	0.00	0.00	999999	999999	222.55	0.65	754,3	0.40	993,47	0.36	797,18	0.36	-1.00	-1.00	-1.00	-1.00	-1.00	-1.00	0.00	0.00	0.00	0.00	14.20	16.51	16.64	16.66	16.67	0.00	360	26.05	101597.00	18.21	183581.00	25.00	0	26.05	18.16	25.00	500.00	0.50
7200	1970	1	1	2	0	0	0.00	0.00	0.00	0.00	0.00	999999	999999	223.64	0.99	755,67	0.96	995	0.98	798,19	0.77	-1.00	-1.00	-1.00	-1.00	-1.00	-1.00	0.00	0.00	0.00	0.00	11.08	12.87	12.97	12.98	12.99	0.00	360	26.18	101595.00	18.07	180601.00	25.00	0	26.18	17.93	25.00	500.00	0.50
7200	1970	1	1	2	0	0	0.00	0.00	0.00	0.00	0.00	999999	999999	223.64	0.99	755,67	0.96	995	0.98	798,19	0.77	-1.00	-1.00	-1.00	-1.00	-1.00	-1.00	0.00	0.00	0.00	0.00	11.95	13.81	13.86	13.87	13.87	0.00	360	26.18	101595.00	18.15	180211.00	25.00	0	26.18	18.04	25.00	500.00	0.50
7200	1970	1	1	2	0	0	0.00	0.00	0.00	0.00	0.00	999999	999999	223.64	0.99	755,67	0.96	995	0.98	798,19	0.77	-1.00	-1.00	-1.00	-1.00	-1.00	-1.00	0.00	0.00	0.00	0.00	18.45	21.32	21.40	21.41	21.41	0.00	360	26.13	101593.00	18.16	180211.00	25.00	0	26.13	18.11	25.00	500.00	0.50
7200	1970	1	1	2	0	0	0.00	0.00	0.00	0.00	0.00	999999	999999	223.64	0.99	755,67	0.96	995	0.98	798,19	0.77	-1.00	-1.00	-1.00	-1.00	-1.00	-1.00	0.00	0.00	0.00	0.00	14.90	17.22	17.29	17.30	17.30	0.00	360	26.14	101595.00	18.14	181781.00	25.00	0	26.14	18.09	25.00	500.00	0.50
7200	1970	1	1	2	0	0	0.00	0.00	0.00	0.00	0.00	999999	999999	223.64	0.99	755,67	0.96	995	0.98	798,19	0.77	-1.00	-1.00	-1.00	-1.00	-1.00	-1.00	0.00	0.00	0.00	0.00	14.09	16.28	16.34	16.35	16.35	0.00	360	26.17	101595.00	18.11	183178.00	25.00	0	26.17	18.05	25.00	500.00	0.50
7200	1970	1	1	2	0	0	0.00	0.00	0.00	0.00	0.00	999999	999999	223.64	0.99	755,67	0.96	995	0.98	798,19	0.77	-1.00	-1.00	-1.00	-1.00	-1.00	-1.00	0.00	0.00	0.00	0.00	13.68	15.80	15.86	15.87	15.88	0.00	360	26.03	101601.00	18.17	182977.00	25.00	0	26.03	18.24	25.00	500.00	0.50
7200	1970	1	1	2	0	0	0.00	0.00	0.00	0.00	0.00	999999	999999	223.64	0.99	755,67	0.96	995	0.98	798,19	0.77	-1.00	-1.00	-1.00	-1.00	-1.00	-1.00	0.00	0.00	0.00	0.00	13.28	15.35	15.41	15.42	15.42	0.00	360	26.09	101603.00	18.09	185203.00	25.00	0	26.09	18.10	25.00	500.00	0.50
7200	1970	1	1	2	0	0	0.00	0.00	0.00	0.00	0.00	999999	999999	223.64	0.99	755,67	0.96	995	0.98	798,19	0.77	-1.00	-1.00	-1.00	-1.00	-1.00	-1.00	0.00	0.00	0.00	0.00	13.30	15.37	15.43	15.43	15.44	0.00	360	26.08	101601.00	18.12	184801.00	25.00	0	26.08	18.13	25.00	500.00	0.50
7200	1970	1	1	2	0	0	0.00	0.00	0.00	0.00	0.00	999999	999999	223.64	0.99	755,67	0.96	995	0.98	798,19	0.77	-1.00	-1.00	-1.00	-1.00	-1.00	-1.00	0.00	0.00	0.00	0.00	13.13	15.17	15.23	15.23	15.24	0.00	360	26.15	101601.00	18.06	185006.00	25.00	0	26.15	18.01	25.00	500.00	0.50
7200	1970	1	1	2	0	0	0.00	0.00	0.00	0.00	0.00	999999	999999	223.64	0.99	755,67	0.96	995	0.98	798,19	0.77	-1.00	-1.00	-1.00	-1.00	-1.00	-1.00	0.00	0.00	0.00	0.00	15.53	17.95	18.02	18.02	18.03	0.00	360	26.19	101603.00	18.04	185830.00	25.00	0	26.19	17.97	25.00	500.00	0.50
7200	1970	1	1	2	0	0	0.00	0.00	0.00	0.00	0.00	999999	999999	223.64	0.99	755,67	0.96	995	0.98	798,19	0.77	-1.00	-1.00	-1.00	-1.00	-1.00	-1.00	0.00	0.00	0.00	0.00	12.85	14.85	14.90	14.91	14.91	0.00	360	26.23	101601.00	18.02	186149.00	25.00	0	26.23	17.93	25.00	500.00	0.50
7200	1970	1	1	2	0	0	0.00	0.00	0.00	0.00	0.00	999999	999999	223.53	1.19	739,84	12.62	932,61	48.90	785,45	11.50	-1.00	-1.00	-1.00	-1.00	-1.00	-1.00	0.00	0.00	0.00	0.00	12.33	14.25	14.30	14.31	14.31	0.00	360	26.26	101601.00	17.99	185006.00	25.00	0	26.26	17.89	25.00	500.00	0.50
7200	1970	1	1	2	0	0	0.00	0.00	0.00	0.00	0.00	999999	999999	223.53	1.19	739,84	12.62	932,61	48.90	785,45	11.50	-1.00	-1.00	-1.00	-1.00	-1.00	-1.00	0.00	0.00	0.00	0.00	12.81	14.81	14.86	14.87	14.87	0.00	360	26.19	101599.00	18.01	185728.00	25.00	0	26.19	18.00	25.00	500.00	0.50
7200	1970	1	1	2	0	0	0.00	0.00	0.00	0.00	0.00	999999	999999	223.53	1.19	739,84	12.62	932,61	48.90	785,45	11.50	-1.00	-1.00	-1.00	-1.00	-1.00	-1.00	0.00	0.00	0.00	0.00	13.81	15.95	16.01	16.02	16.03	0.00	360	26.20	101597.00	18.01	186679.00	25.00	0	26.20	17.99	25.00	500.00	0.50
7200	1970	1	1	2	0	0	0.00	0.00	0.00	0.00	0.00	999999	999999	223.53	1.19	739,84	12.62	932,61	48.90	785,45	11.50	-1.00	-1.00	-1.00	-1.00	-1.00	-1.00	0.00	0.00	0.00	0.00	12.82	14.81	14.86	14.87	14.87	0.00	360	26.21	101593.00	18.01	188610.00	25.00	0	26.21	17.99	25.00	500.00	0.50
7200	1970	1	1	2	0	0	0.00	0.00	0.00	0.00	0.00	999999	999999	223.53	1.19	739,84	12.62	932,61	48.90	785,45	11.50	-1.00	-1.00	-1.00	-1.00	-1.00	-1.00	0.00	0.00	0.00	0.00	12.26	14.17	14.22	14.23	14.23	0.00	360	26.07	101591.00	18.17	187211.00	25.00	0	26.07	18.27	25.00	500.00	0.50
7200	1970	1	1	2	0	0	0.00	0.00	0.00	0.00	0.00	999999	999999	223.53	1.19	739,84	12.62	932,61	48.90	785,45	11.50	-1.00	-1.00	-1.00	-1.00	-1.00	-1.00	0.00	0.00	0.00	0.00	12.12	14.00	14.06	14.06	14.07	0.00	360	26.07	101586.00	18.17	187211.00	25.00	0	26.07	18.25	25.00	500.00	0.50
7200	1970	1	1	2	0	0	0.00	0.00	0.00	0.00	0.00	999999	999999	223.53	1.19	739,84	12.62	932,61	48.90	785,45	11.50	-1.00	-1.00	-1.00	-1.00	-1.00	-1.00	0.00	0.00	0.00	0.00	15.06	17.40	17.47	17.48	17.48	0.00	360	26.10	101586.00	18.13	184596.00	25.00	0	26.10	18.17	25.00	500.00	0.50
7200	1970	1	1	2	0	0	0.00	0.00	0.00	0.00	0.00	999999	999999	223.53	1.19	739,84	12.62	932,61	48.90	785,45	11.50	-1.00	-1.00	-1.00	-1.00	-1.00	-1.00	0.00	0.00	0.00	0.00	12.60	14.55	14.61	14.62	14.62	0.00	360	26.09	101586.00	18.15	186998.00	25.00	0	26.09	18.18	25.00	500.00	0.50
7200	1970	1	1	2	0	0	0.00	0.00	0.00	0.00	0.00	999999	999999	223.53	1.19	739,84	12.62	932,61	48.90	785,45	11.50	-1.00	-1.00	-1.00	-1.00	-1.00	-1.00	0.00	0.00	0.00	0.00	15.17	17.53	17.59	17.60	17.60	0.00	360	26.15	101584.00	18.17	187425.00	25.00	0	26.15	18.14	25.00	500.00	0.50
7200	1970	1	1	2	0	0	0.00	0.00	0.00	0.00	0.00	999999	999999	223.53	1.19	739,84	12.62	932,61	48.90	785,45	11.50	-1.00	-1.00	-1.00	-1.00	-1.00	-1.00	0.00	0.00	0.00	0.00	13.74	15.87	15.93	15.94	15.95	0.00	360	26.12	101582.00	18.11	186785.00	25.00	0	26.12	18.12	25.00	500.00	0.50
7200	1970	1	1	2	0	0	0.00	0.00	0.00	0.00	0.00	999999	999999	223.53	1.19	739,84	12.62	932,61	48.90	785,45	11.50	-1.00	-1.00	-1.00	-1.00	-1.00	-1.00	0.00	0.00	0.00	0.00	12.56	14.51	14.57	14.58	14.58	0.00	360	26.22	101582.00	18.30	185211.00	25.00	0	26.22	18.22	25.00	500.00	0.50
7200	1970	1	1	2	0	0	0.00	0.00	0.00	0.00	0.00	999999	999999	223.03	0.56	725,55	0.50	873,38	0.91	770,73	0.28	-1.00	-1.00	-1.00	-1.00	-1.00	-1.00	0.00	0.00	0.00	0.00	12.84	14.83	14.89	14.89	14.90	0.00	360	26.04	101578.00	18.26	185203.00	25.00	0	26.04	18.36	25.00	500.00	0.50
7200	1970	1	1	2	0	0	0.00	0.00	0.00	0.00	0.00	999999	999999	223.03	0.56	725,55	0.50	873,38	0.91	770,73	0.28	-1.00	-1.00	-1.00	-1.00	-1.00	-1.00	0.00	0.00	0.00	0.00	13.02	15.04	15.10	15.10	15.11	0.00	360	26.17	101584.00	18.23	178476.00	25.00	0	26.17	18.19	25.00	500.00	0.50
7200	1970	1	1	2	0	0	0.00	0.00	0.00	0.00	0.00	999999	999999	223.03	0.56	725,55	0.50	873,38	0.91	770,73	0.28	-1.00	-1.00	-1.00	-1.00	-1.00	-1.00	0.00	0.00	0.00	0.00	14.42	16.66	16.73	16.73	16.74	0.00	360	25.99	101584.00	18.26	182577.00	25.00	0	25.99	18.39	25.00	500.00	0.50
7200	1970	1	1	2	0	0	0.00	0.00	0.00	0.00	0.00	999999	999999	223.03	0.56	725,55	0.50	873,38	0.91	770,73	0.28	-1.00	-1.00	-1.00	-1.00	-1.00	-1.00	0.00	0.00	0.00	0.00	12.95	14.97	15.02	15.03	15.03	0.00	360	26.07	101584.00	18.24	183783.00	25.00	0	26.07	18.27	25.00	500.00	0.50
7200	1970	1	1	2	0	0	0.00	0.00	0.00	0.00	0.00	999999	999999	223.03	0.56	725,55	0.50	873,38	0.91	770,73	0.28	-1.00	-1.00	-1.00	-1.00	-1.00	-1.00	0.00	0.00	0.00	0.00	13.14	15.18	15.24	15.25	15.25	0.00	360	26.14	101582.00	18.17	183986.00	25.00	0	26.14	18.13	25.00	500.00	0.50
7200	1970	1	1	2	0	0	0.00	0.00	0.00	0.00	0.00	999999	999999	223.03	0.56	725,55	0.50	873,38	0.91	770,73	0.28	-1.00	-1.00	-1.00	-1.00	-1.00	-1.00	0.00	0.00	0.00	0.00	12.44	14.37	14.43	14.43	14.44	0.00	360	26.04	101586.00	18.26	180992.00	25.00	0	26.04	18.32	25.00	500.00	0.50
7200	1970	1	1	2	0	0	0.00	0.00	0.00	0.00	0.00	999999	999999	223.03	0.56	725,55	0.50	873,38	0.91	770,73	0.28	-1.00	-1.00	-1.00	-1.00	-1.00	-1.00	0.00	0.00	0.00	0.00	11.81	13.64	13.70	13.70	13.71	0.00	360	26.09	101584.00	18.26	182777.00	25.00	0	26.09	18.26	25.00	500.00	0.50
7200	1970	1	1	2	0	0	0.00	0.00	0.00	0.00	0.00	999999	999999	223.03	0.56	725,55	0.50	873,38	0.91	770,73	0.28	-1.00	-1.00	-1.00	-1.00	-1.00	-1.00	0.00	0.00	0.00	0.00	12.34	14.26	14.31	14.32	14.32	0.00	360	26.13	101582.00	18.19	185006.00	25.00	0	26.13	18.16	25.00	500.00	0.50
7200	1970	1	1	2	0	0	0.00	0.00	0.00	0.00	0.00	999999	999999	223.03	0.56	725,55	0.50	873,38	0.91	770,73	0.28	-1.00	-1.00	-1.00	-1.00	-1.00	-1.00	0.00	0.00	0.00	0.00	12.55	14.51	14.56	14.57	14.57	0.00	360	26.18	101584.00	18.12	185099.00	25.00	0	26.18	18.05	25.00	500.00	0.50
7200	1970	1	1	2	0	0	0.00	0.00	0.00	0.00	0.00	999999	999999	223.03	0.56	725,55	0.50	873,38	0.91	770,73	0.28	-1.00	-1.00	-1.00	-1.00	-1.00	-1.00	0.00	0.00	0.00	0.00	13.72	15.85	15.91	15.92	15.92	0.00	360	26.12	101574.00	18.18	185623.00	25.00	0	26.12	18.18	25.00	500.00	0.50
7200	1970	1	1	2	0	0	0.00	0.00	0.00	0.00	0.00	999999	999999	223.03	0.56	725,55	0.50	873,38	0.91	770,73	0.28	-1.00	-1.00	-1.00	-1.00	-1.00	-1.00	0.00	0.00	0.00	0.00	12.02	13.89	13.94	13.95	13.95	0.00	360	26.03	101574.00	18.19	186466.00	25.00	0	26.03	18.27	25.00	500.00	0.50
7200	1970	1	1	2	0	0	0.00	0.00	0.00	0.00	0.00	999999	999999	223.22	1.17	724,47	0.67	871,35	0.97	770,23	0.69	-1.00	-1.00	-1.00	-1.00	-1.00	-1.00	0.00	0.00	0.00	0.00	14.79	17.10	17.16	17.17	17.17	0.00	360	26.06	101570.00	18.21	186361.00	25.00	0	26.06	18.25	25.00	500.00	0.50
7200	1970	1	1	2	0	0	0.00	0.00	0.00	0.00	0.00	999999	999999	223.22	1.17	724,47	0.67	871,35	0.97	770,23	0.69	-1.00	-1.00	-1.00	-1.00	-1.00	-1.00	0.00	0.00	0.00	0.00	13.89	16.05	16.11	16.12	16.12	0.00	360	26.00	101572.00	18.30	186998.00	25.00	0	26.00	18.38	25.00	500.00	0.50
7200	1970	1	1	2	0	0	0.00	0.00	0.00	0.00	0.00	999999	999999	223.22	1.17	724,47	0.67	871,35	0.97	770,23	0.69	-1.00	-1.00	-1.00	-1.00	-1.00	-1.00	0.00	0.00	0.00	0.00	11.54	13.33	13.38	13.39	13.39	0.00	360	26.07	101570.00	18.32	184995.00	25.00	0	26.07	18.32	25.00	500.00	0.50
7200	1970	1	1	2	0	0	0.00	0.00	0.00	0.00	0.00	999999	999999	223.22	1.17	724,47	0.67	871,35	0.97	770,23	0.69	-1.00	-1.00	-1.00	-1.00	-1.00	-1.00	0.00	0.00	0.00	0.00	10.57	12.25	12.32	12.33	12.33	0.00	360	26.24	101572.00	18.21	182977.00	25.00	0	26.24	18.07	25.00	500.00	0.50
7200	1970	1	1	2	0	0	0.00	0.00	0.00	0.00	0.00	999999	999999	223.22	1.17	724,47	0.67	871,35	0.97	770,23	0.69	-1.00	-1.00	-1.00	-1.00	-1.00	-1.00	0.00	0.00	0.00	0.00	9.91	11.45	11.49	11.50	11.50	0.00	360	26.23	101574.00	18.22	180016.00	25.00	0	26.23	18.12	25.00	500.00	0.50
7200	1970	1	1	2	0	0	0.00	0.00	0.00	0.00	0.00	999999	999999	223.22	1.17	724,47	0.67	871,35	0.97	770,23	0.69	-1.00	-1.00	-1.00	-1.00	-1.00	-1.00	0.00	0.00	0.00	0.00	11.07	12.79	12.84	12.85	12.85	0.00	360	26.14	101574.00	18.16	183783.00	25.00	0	26.14	18.16	25.00	500.00	0.50
7200	1970	1	1	2	0	0	0.00	0.00	0.00	0.00	0.00	999999	999999	223.22	1.17	724,47	0.67	871,35	0.97	770,23	0.69	-1.00	-1.00	-1.00	-1.00	-1.00	-1.00	0.00	0.00	0.00	0.00	13.38	15.46	15.52	15.52	15.53	0.00	360	26.18	101574.00	18.20	184189.00	25.00	0	26.18	18.16	25.00	500.00	0.50
7200	1970	1	1	2	0	0	0.00	0.00	0.00	0.00	0.00	999999	999999	223.22	1.17	724,47	0.67	871,35	0.97	770,23	0.69	-1.00	-1.00	-1.00	-1.00	-1.00	-1.00	0.00	0.00	0.00	0.00	11.54	13.33	13.38	13.39	13.39	0.00	360	26.17	101574.00	18.17	186785.00	25.00	0	26.17	18.15	25.00	500.00	0.50
7200	1970	1	1	2	0	0	0.00	0.00	0.00	0.00	0.00	999999	999999	223.22	1.17	724,47	0.67	871,35	0.97	770,23	0.69	-1.00	-1.00	-1.00	-1.00	-1.00	-1.00	0.00	0.00	0.00	0.00	10.94	12.64	12.68	12.69	12.69	0.00	360	26.16	101578.00	18.16	185728.00	25.00	0	26.16	18.15	25.00	500.00	0.50
7200	1970	1	1	2	0	0	0.00	0.00	0.00	0.00	0.00	999999	999999	223.22	1.17	724,47	0.67	871,35	0.97	770,23	0.69	-1.00	-1.00	-1.00	-1.00	-1.00	-1.00	0.00	0.00	0.00	0.00	12.52	14.47	14.53	14.53	14.54	0.00	360	26.16	101572.00	18.27	186149.00	25.00	0	26.16	18.26	25.00	500.00	0.50
7200	1970	1	1	2	0	0	0.00	0.00	0.00	0.00	0.00	999999	999999	223.22	1.17	724,47	0.67	871,35	0.97	770,23	0.69	-1.00	-1.00	-1.00	-1.00	-1.00	-1.00	0.00	0.00	0.00	0.00	12.46	14.40	14.46	14.46	14.47	0.00	360	26.16	101572.00	18.22	185623.00	25.00	0	26.16	18.21	25.00	500.00	0.50
7200	1970	1	1	2	0	0	0.00	0.00	0.00	0.00	0.00	999999	999999	223.67	0.61	722,68	0.60	869,15	0.52	768,23	0.50	-1.00	-1.00	-1.00	-1.00	-1.00	-1.00	0.00	0.00	0.00	0.00	12.01	13.88	13.93	13.94	13.94	0.00	360	26.14	101572.00	18.18	185099.00	25.00	0	26.14	18.19	25.00	500.00	0.50
7200	1970	1	1	2	0	0	0.00	0.00	0.00	0.00	0.00	999999	999999	223.67	0.61	722,68	0.60	869,15	0.52	768,23	0.50	-1.00	-1.00	-1.00	-1.00	-1.00	-1.00	0.00	0.00	0.00	0.00	13.16	15.20	15.26	15.27	15.27	0.00	360	26.08	101570.00	18.33	183379.00	25.00	0	26.08	18.39	25.00	500.00	0.50
7200	1970	1	1	2	0	0	0.00	0.00	0.00	0.00	0.00	999999	999999	223.67	0.61	722,68	0.60	869,15	0.52	768,23	0.50	-1.00	-1.00	-1.00	-1.00	-1.00	-1.00	0.00	0.00	0.00	0.00	9.75	11.26	11.31	11.31	11.31	0.00	360	26.14	101570.00	18.20	183986.00	25.00	0	26.14	18.20	25.00	500.00	0.50
7200	1970	1	1	2	0	0	0.00	0.00	0.00	0.00	0.00	999999	999999	223.67	0.61	722,68	0.60	869,15	0.52	768,23	0.50	-1.00	-1.00	-1.00	-1.00	-1.00	-1.00	0.00	0.00	0.00	0.00	11.50	13.29	13.34	13.34	13.35	0.00	360	26.04	101568.00	18.27	184995.00	25.00	0	26.04	18.35	25.00	500.00	0.50
7200	1970	1	1	2	0	0	0.00	0.00	0.00	0.00	0.00	999999	999999	223.67	0.61	722,68	0.60	869,15	0.52	768,23	0.50	-1.00	-1.00	-1.00	-1.00	-1.00	-1.00	0.00	0.00	0.00	0.00	11.06	12.78	12.83	12.83	12.84	0.00	360	26.12	101557.00	18.24	187425.00	25.00	0	26.12	18.24	25.00	500.00	0.50
7200	1970	1	1	2	0	0	0.00	0.00	0.00	0.00	0.00	999999	999999	223.67	0.61	722,68	0.60	869,15	0.52	768,23	0.50	-1.00	-1.00	-1.00	-1.00	-1.00	-1.00	0.00	0.00	0.00	0.00	14.63	16.90	16.96	16.97	16.98	0.00	360	26.08	101555.00	18.23	187854.00	25.00	0	26.08	18.27	25.00	500.00	0.50
7200	1970	1	1	2	0	0	0.00	0.00	0.00	0.00	0.00	999999	999999	223.67	0.61	722,68	0.60	869,15	0.52	768,23	0.50	-1.00	-1.00	-1.00	-1.00	-1.00	-1.00	0.00	0.00	0.00	0.00	11.55	13.34	13.39	13.40	13.40	0.00	360	26.06	101555.00	18.25	187532.00	25.00	0	26.06	18.29	25.00	500.00	0.50
7200	1970	1	1	2	0	0	0.00	0.00	0.00	0.00	0.00	999999	999999	223.67	0.61	722,68	0.60	869,15	0.52	768,23	0.50	-1.00	-1.00	-1.00	-1.00	-1.00	-1.00	0.00	0.00	0.00	0.00	10.53	12.17	12.22	12.22	12.22	0.00	360	26.04	101555.00	18.24	189482.00	25.00	0	26.04	18.30	25.00	500.00	0.50
7200	1970	1	1	2	0	0	0.00	0.00	0.00	0.00	0.00	999999	999999	223.67	0.61	722,68	0.60	869,15	0.52	768,23	0.50	-1.00	-1.00	-1.00	-1.00	-1.00	-1.00	0.00	0.00	0.00	0.00	10.40	12.01	12.06	12.06	12.07	0.00	360	26.03	101555.00	18.34	186466.00	25.00	0	26.03	18.39	25.00	500.00	0.50
7200	1970	1	1	2	0	0	0.00	0.00	0.00	0.00	0.00	999999	999999	223.67	0.61	722,68	0.60	869,15	0.52	768,23	0.50	-1.00	-1.00	-1.00	-1.00	-1.00	-1.00	0.00	0.00	0.00	0.00	11.51	13.30	13.35	13.36	13.36	0.00	360	26.19	101553.00	18.21	186361.00	25.00	0	26.19	18.12	25.00	500.00	0.50
7200	1970	1	1	2	0	0	0.00	0.00	0.00	0.00	0.00	999999	999999	223.67	0.61	722,68	0.60	869,15	0.52	768,23	0.50	-1.00	-1.00	-1.00	-1.00	-1.00	-1.00	0.00	0.00	0.00	0.00	10.60	12.24	12.29	12.30	12.30	0.00	360	26.19	101551.00	18.17	185623.00	25.00	0	26.19	18.09	25.00	500.00	0.50
7200	1970	1	1	2	0	0	0.00	0.00	0.00	0.00	0.00	999999	999999	223.36	0.99	721,34	0.38	867,93	0.26	767,26	0.17	-1.00	-1.00	-1.00	-1.00	-1.00	-1.00	0.00	0.00	0.00	0.00	8.85	10.23	10.26	10.27	10.27	0.00	360	26.13	101549.00	18.24	184995.00	25.00	0	26.13	18.23	25.00	500.00	0.50
7200	1970	1	1	2	0	0	0.00	0.00	0.00	0.00	0.00	999999	999999	223.36	0.99	721,34	0.38	867,93	0.26	767,26	0.17	-1.00	-1.00	-1.00	-1.00	-1.00	-1.00	0.00	0.00	0.00	0.00	13.35	15.43	15.49	15.50	15.50	0.00	360	26.10	101551.00	18.18	188285.00	25.00	0	26.10	18.20	25.00	500.00	0.50
7200	1970	1	1	2	0	0	0.00	0.00	0.00	0.00	0.00	999999	999999	223.36	0.99	721,34	0.38	867,93	0.26	767,26	0.17	-1.00	-1.00	-1.00	-1.00	-1.00	-1.00	0.00	0.00	0.00	0.00	9.45	10.92	10.96	10.96	10.97	0.00	360	26.10	101549.00	18.22	187962.00	25.00	0	26.10	18.23	25.00	500.00	0.50
7200	1970	1	1	2	0	0	0.00	0.00	0.00	0.00	0.00	999999	999999	223.36	0.99	721,34	0.38	867,93	0.26	767,26	0.17	-1.00	-1.00	-1.00	-1.00	-1.00	-1.00	0.00	0.00	0.00	0.00	11.62	13.43	13.48	13.48	13.49	0.00	360	26.00	101551.00	18.29	188936.00	25.00	0	26.00	18.39	25.00	500.00	0.50
7200	1970	1	1	2	0	0	0.00	0.00	0.00	0.00	0.00	999999	999999	223.36	0.99	721,34	0.38	867,93	0.26	767,26	0.17	-1.00	-1.00	-1.00	-1.00	-1.00	-1.00	0.00	0.00	0.00	0.00	8.27	9.55	9.59	9.59	9.60	0.00	360	26.05	101551.00	18.34	189045.00	25.00	0	26.05	18.38	25.00	500.00	0.50
7200	1970	1	1	2	0	0	0.00	0.00	0.00	0.00	0.00	999999	999999	223.36	0.99	721,34	0.38	867,93	0.26	767,26	0.17	-1.00	-1.00	-1.00	-1.00	-1.00	-1.00	0.00	0.00	0.00	0.00	11.68	13.49	13.54	13.55	13.55	0.00	360	26.04	101547.00	18.29	187747.00	25.00	0	26.04	18.33	25.00	500.00	0.50
7200	1970	1	1	2	0	0	0.00	0.00	0.00	0.00	0.00	999999	999999	223.36	0.99	721,34	0.38	867,93	0.26	767,26	0.17	-1.00	-1.00	-1.00	-1.00	-1.00	-1.00	0.00	0.00	0.00	0.00	10.32	11.93	11.97	11.98	11.98	0.00	360	26.17	101549.00	18.18	189154.00	25.00	0	26.17	18.10	25.00	500.00	0.50
7200	1970	1	1	2	0	0	0.00	0.00	0.00	0.00	0.00	999999	999999	223.36	0.99	721,34	0.38	867,93	0.26	767,26	0.17	-1.00	-1.00	-1.00	-1.00	-1.00	-1.00	0.00	0.00	0.00	0.00	9.56	11.05	11.09	11.09	11.09	0.00	360	26.16	101547.00	18.20	189591.00	25.00	0	26.16	18.15	25.00	500.00	0.50
7200	1970	1	1	2	0	0	0.00	0.00	0.00	0.00	0.00	999999	999999	223.36	0.99	721,34	0.38	867,93	0.26	767,26	0.17	-1.00	-1.00	-1.00	-1.00	-1.00	-1.00	0.00	0.00	0.00	0.00	11.57	13.37	13.42	13.43	13.43	0.00	360	26.10	101545.00	18.23	186891.00	25.00	0	26.10	18.24	25.00	500.00	0.50
7200	1970	1	1	2	0	0	0.00	0.00	0.00	0.00	0.00	999999	999999	223.36	0.99	721,34	0.38	867,93	0.26	767,26	0.17	-1.00	-1.00	-1.00	-1.00	-1.00	-1.00	0.00	0.00	0.00	0.00	10.36	11.98	12.02	12.03	12.03	0.00	360	26.07	101545.00	18.23	190471.00	25.00	0	26.07	18.26	25.00	500.00	0.50
7200	1970	1	1	2	0	0	0.00	0.00	0.00	0.00	0.00	999999	999999	223.36	0.99	721,34	0.38	867,93	0.26	767,26	0.17	-1.00	-1.00	-1.00	-1.00	-1.00	-1.00	0.00	0.00	0.00	0.00	7.73	8.93	8.96	8.96	8.97	0.00	360	26.02	101545.00	18.23	191249.00	25.00	0	26.02	18.30	25.00	500.00	0.50
7200	1970	1	1	2	0	0	0.00	0.00	0.00	0.00	0.00	999999	999999	223.44	0.65	728,22	13.39	897,28	54.71	771,57	9.48	-1.00	-1.00	-1.00	-1.00	-1.00	-1.00	0.00	0.00	0.00	0.00	11.14	12.87	12.92	12.93	12.93	0.00	360	26.03	101544.00	18.26	193619.00	25.00	0	26.03	18.30	25.00	500.00	0.50
7200	1970	1	1	2	0	0	0.00	0.00	0.00	0.00	0.00	999999	999999	223.44	0.65	728,22	13.39	897,28	54.71	771,57	9.48	-1.00	-1.00	-1.00	-1.00	-1.00	-1.00	0.00	0.00	0.00	0.00	10.97	12.68	12.73	12.73	12.74	0.00	360	26.05	101545.00	18.20	191808.00	25.00	0	26.05	18.22	25.00	500.00	0.50
7200	1970	1	1	2	0	0	0.00	0.00	0.00	0.00	0.00	999999	999999	223.44	0.65	728,22	13.39	897,28	54.71	771,57	9.48	-1.00	-1.00	-1.00	-1.00	-1.00	-1.00	0.00	0.00	0.00	0.00	9.44	10.91	10.95	10.95	10.96	0.00	360	25.97	101542.00	18.28	193847.00	25.00	0	25.97	18.36	25.00	500.00	0.50
7200	1970	1	1	2	0	0	0.00	0.00	0.00	0.00	0.00	999999	999999	223.44	0.65	728,22	13.39	897,28	54.71	771,57	9.48	-1.00	-1.00	-1.00	-1.00	-1.00	-1.00	0.00	0.00	0.00	0.00	9.05	10.46	10.50	10.50	10.50	0.00	360	26.07	101542.00	18.23	196283.00	25.00	0	26.07	18.21	25.00	500.00	0.50
7200	1970	1	1	2	0	0	0.00	0.00	0.00	0.00	0.00	999999	999999	223.44	0.65	728,22	13.39	897,28	54.71	771,57	9.48	-1.00	-1.00	-1.00	-1.00	-1.00	-1.00	0.00	0.00	0.00	0.00	8.41	9.71	9.75	9.75	9.76	0.00	360	26.10	101540.00	18.16	193049.00	25.00	0	26.10	18.12	25.00	500.00	0.50
7200	1970	1	1	2	0	0	0.00	0.00	0.00	0.00	0.00	999999	999999	223.44	0.65	728,22	13.39	897,28	54.71	771,57	9.48	-1.00	-1.00	-1.00	-1.00	-1.00	-1.00	0.00	0.00	0.00	0.00	9.02	10.42	10.46	10.47	10.47	0.00	360	26.08	101538.00	18.19	193163.00	25.00	0	26.08	18.18	25.00	500.00	0.50
7200	1970	1	1	2	0	0	0.00	0.00	0.00	0.00	0.00	999999	999999	223.44	0.65	728,22	13.39	897,28	54.71	771,57	9.48	-1.00	-1.00	-1.00	-1.00	-1.00	-1.00	0.00	0.00	0.00	0.00	10.71	12.38	12.42	12.43	12.43	0.00	360	26.02	101540.00	18.15	197821.00	25.00	0	26.02	18.19	25.00	500.00	0.50
7200	1970	1	1	2	0	0	0.00	0.00	0.00	0.00	0.00	999999	999999	223.44	0.65	728,22	13.39	897,28	54.71	771,57	9.48	-1.00	-1.00	-1.00	-1.00	-1.00	-1.00	0.00	0.00	0.00	0.00	10.33	11.94	11.98	11.99	11.99	0.00	360	26.13	101538.00	18.03	199263.00	25.00	0	26.13	17.97	25.00	500.00	0.50
7200	1970	1	1	2	0	0	0.00	0.00	0.00	0.00	0.00	999999	999999	223.44	0.65	728,22	13.39	897,28	54.71	771,57	9.48	-1.00	-1.00	-1.00	-1.00	-1.00	-1.00	0.00	0.00	0.00	0.00	9.17	10.60	10.64	10.64	10.65	0.00	360	26.22	101542.00	17.93	201961.00	25.00	0	26.22	17.81	25.00	500.00	0.50
7200	1970	1	1	2	0	0	0.00	0.00	0.00	0.00	0.00	999999	999999	223.44	0.65	728,22	13.39	897,28	54.71	771,57	9.48	-1.00	-1.00	-1.00	-1.00	-1.00	-1.00	0.00	0.00	0.00	0.00	9.74	11.26	11.30	11.30	11.31	0.00	360	26.22	101540.00	17.92	200358.00	25.00	0	26.22	17.82	25.00	500.00	0.50
7200	1970	1	1	2	0	0	0.00	0.00	0.00	0.00	0.00	999999	999999	223.44	0.65	728,22	13.39	897,28	54.71	771,57	9.48	-1.00	-1.00	-1.00	-1.00	-1.00	-1.00	0.00	0.00	0.00	0.00	9.57	11.06	11.10	11.11	11.11	0.00	360	26.16	101544.00	18.05	201094.00	25.00	0	26.16	18.03	25.00	500.00	0.50
7200	1970	1	1	2	0	0	0.00	0.00	0.00	0.00	0.00	999999	999999	223.10	0.74	784,69	4.55	1101,85	13.14	824,91	5.75	-1.00	-1.00	-1.00	-1.00	-1.00	-1.00	0.00	0.00	0.00	0.00	8.11	9.38	9.41	9.41	9.42	0.00	360	26.16	101544.00	18.03	200971.00	25.00	0	26.16	18.01	25.00	500.00	0.50
7200	1970	1	1	2	0	0	0.00	0.00	0.00	0.00	0.00	999999	999999	223.10	0.74	784,69	4.55	1101,85	13.14	824,91	5.75	-1.00	-1.00	-1.00	-1.00	-1.00	-1.00	0.00	0.00	0.00	0.00	9.25	10.68	10.72	10.73	10.73	0.00	360	26.18	101544.00	18.00	200725.00	25.00	0	26.18	17.97	25.00	500.00	0.50
7200	1970	1	1	2	0	0	0.00	0.00	0.00	0.00	0.00	999999	999999	223.10	0.74	784,69	4.55	1101,85	13.14	824,91	5.75	-1.00	-1.00	-1.00	-1.00	-1.00	-1.00	0.00	0.00	0.00	0.00	10.75	12.43	12.47	12.48	12.48	0.00	360	26.20	101545.00	18.00	200113.00	25.00	0	26.20	17.96	25.00	500.00	0.50
7200	1970	1	1	2	0	0	0.00	0.00	0.00	0.00	0.00	999999	999999	223.10	0.74	784,69	4.55	1101,85	13.14	824,91	5.75	-1.00	-1.00	-1.00	-1.00	-1.00	-1.00	0.00	0.00	0.00	0.00	11.23	12.97	13.02	13.03	13.03	0.00	360	26.09	101544.00	18.00	200971.00	25.00	0	26.09	18.06	25.00	500.00	0.50
7200	1970	1	1	2	0	0	0.00	0.00	0.00	0.00	0.00	999999	999999	223.10	0.74	784,69	4.55	1101,85	13.14	824,91	5.75	-1.00	-1.00	-1.00	-1.00	-1.00	-1.00	0.00	0.00	0.00	0.00	9.92	11.46	11.50	11.51	11.51	0.00	360	26.13	101545.00	18.05	199869.00	25.00	0	26.13	18.06	25.00	500.00	0.50
7200	1970	1	1	2	0	0	0.00	0.00	0.00	0.00	0.00	999999	999999	223.10	0.74	784,69	4.55	1101,85	13.14	824,91	5.75	-1.00	-1.00	-1.00	-1.00	-1.00	-1.00	0.00	0.00	0.00	0.00	8.12	9.39	9.42	9.43	9.43	0.00	360	26.08	101544.00	18.05	201589.00	25.00	0	26.08	18.10	25.00	500.00	0.50
7200	1970	1	1	2	0	0	0.00	0.00	0.00	0.00	0.00	999999	999999	223.10	0.74	784,69	4.55	1101,85	13.14	824,91	5.75	-1.00	-1.00	-1.00	-1.00	-1.00	-1.00	0.00	0.00	0.00	0.00	10.36	11.97	12.01	12.02	12.02	0.00	360	26.16	101549.00	18.03	199748.00	25.00	0	26.16	18.01	25.00	500.00	0.50
7200	1970	1	1	2	0	0	0.00	0.00	0.00	0.00	0.00	999999	999999	223.10	0.74	784,69	4.55	1101,85	13.14	824,91	5.75	-1.00	-1.00	-1.00	-1.00	-1.00	-1.00	0.00	0.00	0.00	0.00	10.66	12.32	12.37	12.37	12.38	0.00	360	26.17	101547.00	17.96	201094.00	25.00	0	26.17	17.93	25.00	500.00	0.50
7200	1970	1	1	2	0	0	0.00	0.00	0.00	0.00	0.00	999999	999999	223.10	0.74	784,69	4.55	1101,85	13.14	824,91	5.75	-1.00	-1.00	-1.00	-1.00	-1.00	-1.00	0.00	0.00	0.00	0.00	10.23	11.82	11.87	11.87	11.88	0.00	360	26.17	101549.00	18.00	200603.00	25.00	0	26.17	17.98	25.00	500.00	0.50
7200	1970	1	1	2	0	0	0.00	0.00	0.00	0.00	0.00	999999	999999	223.10	0.74	784,69	4.55	1101,85	13.14	824,91	5.75	-1.00	-1.00	-1.00	-1.00	-1.00	-1.00	0.00	0.00	0.00	0.00	7.26	8.39	8.42	8.42	8.43	0.00	360	26.13	101545.00	18.08	199263.00	25.00	0	26.13	18.10	25.00	500.00	0.50
7200	1970	1	1	2	0	0	0.00	0.00	0.00	0.00	0.00	999999	999999	223.10	0.74	784,69	4.55	1101,85	13.14	824,91	5.75	-1.00	-1.00	-1.00	-1.00	-1.00	-1.00	0.00	0.00	0.00	0.00	7.82	9.03	9.07	9.07	9.08	0.00	360	26.22	101551.00	18.08	194537.00	25.00	0	26.22	18.02	25.00	500.00	0.50
7200	1970	1	1	2	0	0	0.00	0.00	0.00	0.00	0.00	999999	999999	222.88	0.73	788,72	0.39	1113,8	0.67	830	0.35	-1.00	-1.00	-1.00	-1.00	-1.00	-1.00	0.00	0.00	0.00	0.00	9.30	10.75	10.79	10.79	10.80	0.00	360	26.20	101551.00	18.04	195931.00	25.00	0	26.20	18.00	25.00	500.00	0.50
7200	1970	1	1	2	0	0	0.00	0.00	0.00	0.00	0.00	999999	999999	222.88	0.73	788,72	0.39	1113,8	0.67	830	0.35	-1.00	-1.00	-1.00	-1.00	-1.00	-1.00	0.00	0.00	0.00	0.00	8.89	10.28	10.32	10.32	10.32	0.00	360	26.17	101549.00	18.04	198299.00	25.00	0	26.17	18.04	25.00	500.00	0.50
7200	1970	1	1	2	0	0	0.00	0.00	0.00	0.00	0.00	999999	999999	222.88	0.73	788,72	0.39	1113,8	0.67	830	0.35	-1.00	-1.00	-1.00	-1.00	-1.00	-1.00	0.00	0.00	0.00	0.00	9.73	11.24	11.29	11.29	11.29	0.00	360	26.22	101547.00	18.00	199505.00	25.00	0	26.22	17.96	25.00	500.00	0.50
7200	1970	1	1	2	0	0	0.00	0.00	0.00	0.00	0.00	999999	999999	222.88	0.73	788,72	0.39	1113,8	0.67	830	0.35	-1.00	-1.00	-1.00	-1.00	-1.00	-1.00	0.00	0.00	0.00	0.00	8.78	10.14	10.18	10.18	10.19	0.00	360	26.20	101545.00	18.00	199626.00	25.00	0	26.20	17.99	25.00	500.00	0.50
7200	1970	1	1	2	0	0	0.00	0.00	0.00	0.00	0.00	999999	999999	222.88	0.73	788,72	0.39	1113,8	0.67	830	0.35	-1.00	-1.00	-1.00	-1.00	-1.00	-1.00	0.00	0.00	0.00	0.00	8.86	10.24	10.28	10.28	10.29	0.00	360	26.23	101540.00	17.96	199626.00	25.00	0	26.23	17.92	25.00	500.00	0.50
7200	1970	1	1	2	0	0	0.00	0.00	0.00	0.00	0.00	999999	999999	222.88	0.73	788,72	0.39	1113,8	0.67	830	0.35	-1.00	-1.00	-1.00	-1.00	-1.00	-1.00	0.00	0.00	0.00	0.00	11.09	12.82	12.87	12.87	12.87	0.00	360	26.25	101538.00	17.91	200848.00	25.00	0	26.25	17.86	25.00	500.00	0.50
7200	1970	1	1	2	0	0	0.00	0.00	0.00	0.00	0.00	999999	999999	222.88	0.73	788,72	0.39	1113,8	0.67	830	0.35	-1.00	-1.00	-1.00	-1.00	-1.00	-1.00	0.00	0.00	0.00	0.00	9.44	10.91	10.95	10.96	10.96	0.00	360	26.16	101540.00	17.95	201961.00	25.00	0	26.16	17.99	25.00	500.00	0.50
7200	1970	1	1	2	0	0	0.00	0.00	0.00	0.00	0.00	999999	999999	222.88	0.73	788,72	0.39	1113,8	0.67	830	0.35	-1.00	-1.00	-1.00	-1.00	-1.00	-1.00	0.00	0.00	0.00	0.00	8.50	9.82	9.86	9.86	9.86	0.00	360	26.07	101536.00	18.07	201589.00	25.00	0	26.07	18.18	25.00	500.00	0.50
7200	1970	1	1	2	0	0	0.00	0.00	0.00	0.00	0.00	999999	999999	222.88	0.73	788,72	0.39	1113,8	0.67	830	0.35	-1.00	-1.00	-1.00	-1.00	-1.00	-1.00	0.00	0.00	0.00	0.00	9.13	10.55	10.59	10.59	10.59	0.00	360	26.18	101538.00	17.99	204861.00	25.00	0	26.18	17.98	25.00	500.00	0.50
7200	1970	1	1	2	0	0	0.00	0.00	0.00	0.00	0.00	999999	999999	222.88	0.73	788,72	0.39	1113,8	0.67	830	0.35	-1.00	-1.00	-1.00	-1.00	-1.00	-1.00	0.00	0.00	0.00	0.00	7.66	8.85	8.89	8.89	8.89	0.00	360	26.29	101534.00	17.89	204733.00	25.00	0	26.29	17.79	25.00	500.00	0.50
7200	1970	1	1	2	0	0	0.00	0.00	0.00	0.00	0.00	999999	999999	222.88	0.73	788,72	0.39	1113,8	0.67	830	0.35	-1.00	-1.00	-1.00	-1.00	-1.00	-1.00	0.00	0.00	0.00	0.00	8.68	10.03	10.07	10.08	10.08	0.00	360	26.32	101532.00	17.86	204606.00	25.00	0	26.32	17.76	25.00	500.00	0.50
7200	1970	1	1	2	0	0	0.00	0.00	0.00	0.00	0.00	999999	999999	222.99	0.58	787,48	0.45	1113,08	0.36	828,5	0.21	-1.00	-1.00	-1.00	-1.00	-1.00	-1.00	0.00	0.00	0.00	0.00	9.58	11.07	11.12	11.13	11.13	0.00	360	26.26	101530.00	17.88	203716.00	25.00	0	26.26	17.85	25.00	500.00	0.50
7200	1970	1	1	2	0	0	0.00	0.00	0.00	0.00	0.00	999999	999999	222.99	0.58	787,48	0.45	1113,08	0.36	828,5	0.21	-1.00	-1.00	-1.00	-1.00	-1.00	-1.00	0.00	0.00	0.00	0.00	8.00	9.25	9.28	9.29	9.29	0.00	360	26.20	101532.00	18.00	202210.00	25.00	0	26.20	18.03	25.00	500.00	0.50
7200	1970	1	1	2	0	0	0.00	0.00	0.00	0.00	0.00	999999	999999	222.99	0.58	787,48	0.45	1113,08	0.36	828,5	0.21	-1.00	-1.00	-1.00	-1.00	-1.00	-1.00	0.00	0.00	0.00	0.00	8.39	9.69	9.73	9.73	9.74	0.00	360	26.24	101536.00	17.99	201465.00	25.00	0	26.24	17.98	25.00	500.00	0.50
7200	1970	1	1	2	0	0	0.00	0.00	0.00	0.00	0.00	999999	999999	222.99	0.58	787,48	0.45	1113,08	0.36	828,5	0.21	-1.00	-1.00	-1.00	-1.00	-1.00	-1.00	0.00	0.00	0.00	0.00	7.58	8.76	8.79	8.79	8.79	0.00	360	26.22	101532.00	18.08	199384.00	25.00	0	26.22	18.09	25.00	500.00	0.50
7200	1970	1	1	2	0	0	0.00	0.00	0.00	0.00	0.00	999999	999999	222.99	0.58	787,48	0.45	1113,08	0.36	828,5	0.21	-1.00	-1.00	-1.00	-1.00	-1.00	-1.00	0.00	0.00	0.00	0.00	8.32	9.61	9.65	9.65	9.65	0.00	360	26.17	101534.00	18.06	194999.00	25.00	0	26.17	18.11	25.00	500.00	0.50
7200	1970	1	1	2	0	0	0.00	0.00	0.00	0.00	0.00	999999	999999	222.99	0.58	787,48	0.45	1113,08	0.36	828,5	0.21	-1.00	-1.00	-1.00	-1.00	-1.00	-1.00	0.00	0.00	0.00	0.00	9.53	11.01	11.06	11.06	11.06	0.00	360	26.25	101532.00	18.02	198179.00	25.00	0	26.25	17.99	25.00	500.00	0.50
7200	1970	1	1	2	0	0	0.00	0.00	0.00	0.00	0.00	999999	999999	222.99	0.58	787,48	0.45	1113,08	0.36	828,5	0.21	-1.00	-1.00	-1.00	-1.00	-1.00	-1.00	0.00	0.00	0.00	0.00	9.51	10.99	11.04	11.04	11.04	0.00	360	26.19	101528.00	18.03	198780.00	25.00	0	26.19	18.06	25.00	500.00	0.50
7200	1970	1	1	2	0	0	0.00	0.00	0.00	0.00	0.00	999999	999999	222.99	0.58	787,48	0.45	1113,08	0.36	828,5	0.21	-1.00	-1.00	-1.00	-1.00	-1.00	-1.00	0.00	0.00	0.00	0.00	8.85	10.22	10.26	10.26	10.27	0.00	360	26.17	101528.00	18.05	199626.00	25.00	0	26.17	18.09	25.00	500.00	0.50
7200	1970	1	1	2	0	0	0.00	0.00	0.00	0.00	0.00	999999	999999	222.99	0.58	787,48	0.45	1113,08	0.36	828,5	0.21	-1.00	-1.00	-1.00	-1.00	-1.00	-1.00	0.00	0.00	0.00	0.00	9.84	11.37	11.41	11.42	11.42	0.00	360	26.24	101524.00	18.00	201341.00	25.00	0	26.24	17.97	25.00	500.00	0.50
7200	1970	1	1	2	0	0	0.00	0.00	0.00	0.00	0.00	999999	999999	222.99	0.58	787,48	0.45	1113,08	0.36	828,5	0.21	-1.00	-1.00	-1.00	-1.00	-1.00	-1.00	0.00	0.00	0.00	0.00	9.51	10.98	11.02	11.03	11.03	0.00	360	26.21	101522.00	17.96	204096.00	25.00	0	26.21	17.96	25.00	500.00	0.50
7200	1970	1	1	2	0	0	0.00	0.00	0.00	0.00	0.00	999999	999999	222.99	0.58	787,48	0.45	1113,08	0.36	828,5	0.21	-1.00	-1.00	-1.00	-1.00	-1.00	-1.00	0.00	0.00	0.00	0.00	7.40	8.55	8.58	8.59	8.59	0.00	360	26.22	101516.00	17.95	204861.00	25.00	0	26.22	17.94	25.00	500.00	0.50
7200	1970	1	1	2	0	0	0.00	0.00	0.00	0.00	0.00	999999	999999	223.06	0.33	786,81	0.21	1113,09	0.37	827,95	0.24	-1.00	-1.00	-1.00	-1.00	-1.00	-1.00	0.00	0.00	0.00	0.00	8.75	10.12	10.15	10.16	10.16	0.00	360	26.09	101512.00	18.04	203590.00	25.00	0	26.09	18.15	25.00	500.00	0.50
7200	1970	1	1	2	0	0	0.00	0.00	0.00	0.00	0.00	999999	999999	223.06	0.33	786,81	0.21	1113,09	0.37	827,95	0.24	-1.00	-1.00	-1.00	-1.00	-1.00	-1.00	0.00	0.00	0.00	0.00	7.24	8.37	8.40	8.40	8.40	0.00	360	26.15	101510.00	18.08	203843.00	25.00	0	26.15	18.11	25.00	500.00	0.50
7200	1970	1	1	2	0	0	0.00	0.00	0.00	0.00	0.00	999999	999999	223.06	0.33	786,81	0.21	1113,09	0.37	827,95	0.24	-1.00	-1.00	-1.00	-1.00	-1.00	-1.00	0.00	0.00	0.00	0.00	6.87	7.94	7.97	7.98	7.98	0.00	360	26.19	101510.00	18.05	202584.00	25.00	0	26.19	18.04	25.00	500.00	0.50
7200	1970	1	1	2	0	0	0.00	0.00	0.00	0.00	0.00	999999	999999	223.06	0.33	786,81	0.21	1113,09	0.37	827,95	0.24	-1.00	-1.00	-1.00	-1.00	-1.00	-1.00	0.00	0.00	0.00	0.00	8.45	9.77	9.80	9.81	9.81	0.00	360	26.10	101506.00	18.09	202709.00	25.00	0	26.10	18.16	25.00	500.00	0.50
7200	1970	1	1	2	0	0	0.00	0.00	0.00	0.00	0.00	999999	999999	223.06	0.33	786,81	0.21	1113,09	0.37	827,95	0.24	-1.00	-1.00	-1.00	-1.00	-1.00	-1.00	0.00	0.00	0.00	0.00	7.84	9.06	9.10	9.10	9.10	0.00	360	26.09	101506.00	18.12	204478.00	25.00	0	26.09	18.18	25.00	500.00	0.50
7200	1970	1	1	2	0	0	0.00	0.00	0.00	0.00	0.00	999999	999999	223.06	0.33	786,81	0.21	1113,09	0.37	827,95	0.24	-1.00	-1.00	-1.00	-1.00	-1.00	-1.00	0.00	0.00	0.00	0.00	9.68	11.19	11.23	11.23	11.24	0.00	360	26.15	101506.00	18.08	205631.00	25.00	0	26.15	18.08	25.00	500.00	0.50
7200	1970	1	1	2	0	0	0.00	0.00	0.00	0.00	0.00	999999	999999	223.06	0.33	786,81	0.21	1113,09	0.37	827,95	0.24	-1.00	-1.00	-1.00	-1.00	-1.00	-1.00	0.00	0.00	0.00	0.00	9.82	11.34	11.39	11.39	11.39	0.00	360	26.21	101504.00	18.07	207059.00	25.00	0	26.21	18.02	25.00	500.00	0.50
7200	1970	1	1	2	0	0	0.00	0.00	0.00	0.00	0.00	999999	999999	223.06	0.33	786,81	0.21	1113,09	0.37	827,95	0.24	-1.00	-1.00	-1.00	-1.00	-1.00	-1.00	0.00	0.00	0.00	0.00	8.70	10.05	10.09	10.10	10.10	0.00	360	26.21	101508.00	18.17	205245.00	25.00	0	26.21	18.13	25.00	500.00	0.50
7200	1970	1	1	2	0	0	0.00	0.00	0.00	0.00	0.00	999999	999999	223.06	0.33	786,81	0.21	1113,09	0.37	827,95	0.24	-1.00	-1.00	-1.00	-1.00	-1.00	-1.00	0.00	0.00	0.00	0.00	7.83	9.04	9.08	9.08	9.08	0.00	360	26.32	101506.00	18.04	201961.00	25.00	0	26.32	17.92	25.00	500.00	0.50
7200	1970	1	1	2	0	0	0.00	0.00	0.00	0.00	0.00	999999	999999	223.06	0.33	786,81	0.21	1113,09	0.37	827,95	0.24	-1.00	-1.00	-1.00	-1.00	-1.00	-1.00	0.00	0.00	0.00	0.00	7.99	9.23	9.27	9.27	9.27	0.00	360	26.23	101508.00	18.13	203086.00	25.00	0	26.23	18.11	25.00	500.00	0.50
7200	1970	1	1	2	0	0	0.00	0.00	0.00	0.00	0.00	999999	999999	223.06	0.33	786,81	0.21	1113,09	0.37	827,95	0.24	-1.00	-1.00	-1.00	-1.00	-1.00	-1.00	0.00	0.00	0.00	0.00	8.48	9.80	9.84	9.84	9.84	0.00	360	26.20	101508.00	18.09	204989.00	25.00	0	26.20	18.10	25.00	500.00	0.50
7200	1970	1	1	2	0	0	0.00	0.00	0.00	0.00	0.00	999999	999999	223.07	0.87	786,24	0.34	1113,05	0.63	827,42	0.31	-1.00	-1.00	-1.00	-1.00	-1.00	-1.00	0.00	0.00	0.00	0.00	6.94	8.02	8.05	8.05	8.05	0.00	360	26.18	101506.00	18.09	204478.00	25.00	0	26.18	18.11	25.00	500.00	0.50
7200	1970	1	1	2	0	0	0.00	0.00	0.00	0.00	0.00	999999	999999	223.07	0.87	786,24	0.34	1113,05	0.63	827,42	0.31	-1.00	-1.00	-1.00	-1.00	-1.00	-1.00	0.00	0.00	0.00	0.00	8.72	10.08	10.12	10.12	10.12	0.00	360	26.19	101506.00	18.09	204478.00	25.00	0	26.19	18.10	25.00	500.00	0.50
7200	1970	1	1	2	0	0	0.00	0.00	0.00	0.00	0.00	999999	999999	223.07	0.87	786,24	0.34	1113,05	0.63	827,42	0.31	-1.00	-1.00	-1.00	-1.00	-1.00	-1.00	0.00	0.00	0.00	0.00	8.69	10.04	10.08	10.08	10.09	0.00	360	26.18	101508.00	18.14	204989.00	25.00	0	26.18	18.16	25.00	500.00	0.50
7200	1970	1	1	2	0	0	0.00	0.00	0.00	0.00	0.00	999999	999999	223.07	0.87	786,24	0.34	1113,05	0.63	827,42	0.31	-1.00	-1.00	-1.00	-1.00	-1.00	-1.00	0.00	0.00	0.00	0.00	9.08	10.49	10.53	10.53	10.54	0.00	360	26.17	101510.00	18.20	204606.00	25.00	0	26.17	18.22	25.00	500.00	0.50
7200	1970	1	1	2	0	0	0.00	0.00	0.00	0.00	0.00	999999	999999	223.07	0.87	786,24	0.34	1113,05	0.63	827,42	0.31	-1.00	-1.00	-1.00	-1.00	-1.00	-1.00	0.00	0.00	0.00	0.00	7.84	9.06	9.09	9.10	9.10	0.00	360	26.25	101502.00	18.16	205631.00	25.00	0	26.25	18.11	25.00	500.00	0.50
7200	1970	1	1	2	0	0	0.00	0.00	0.00	0.00	0.00	999999	999999	223.07	0.87	786,24	0.34	1113,05	0.63	827,42	0.31	-1.00	-1.00	-1.00	-1.00	-1.00	-1.00	0.00	0.00	0.00	0.00	6.74	7.79	7.82	7.82	7.83	0.00	360	26.28	101504.00	18.15	206278.00	25.00	0	26.28	18.09	25.00	500.00	0.50
7200	1970	1	1	2	0	0	0.00	0.00	0.00	0.00	0.00	999999	999999	223.07	0.87	786,24	0.34	1113,05	0.63	827,42	0.31	-1.00	-1.00	-1.00	-1.00	-1.00	-1.00	0.00	0.00	0.00	0.00	7.64	8.83	8.87	8.87	8.87	0.00	360	26.26	101506.00	18.11	206928.00	25.00	0	26.26	18.07	25.00	500.00	0.50
7200	1970	1	1	2	0	0	0.00	0.00	0.00	0.00	0.00	999999	999999	223.07	0.87	786,24	0.34	1113,05	0.63	827,42	0.31	-1.00	-1.00	-1.00	-1.00	-1.00	-1.00	0.00	0.00	0.00	0.00	7.83	9.05	9.09	9.09	9.09	0.00	360	26.32	101506.00	18.07	206408.00	25.00	0	26.32	17.99	25.00	500.00	0.50
7200	1970	1	1	2	0	0	0.00	0.00	0.00	0.00	0.00	999999	999999	223.07	0.87	786,24	0.34	1113,05	0.63	827,42	0.31	-1.00	-1.00	-1.00	-1.00	-1.00	-1.00	0.00	0.00	0.00	0.00	11.49	13.28	13.33	13.34	13.34	0.00	360	26.37	101502.00	18.00	207583.00	25.00	0	26.37	17.90	25.00	500.00	0.50
7200	1970	1	1	2	0	0	0.00	0.00	0.00	0.00	0.00	999999	999999	223.07	0.87	786,24	0.34	1113,05	0.63	827,42	0.31	-1.00	-1.00	-1.00	-1.00	-1.00	-1.00	0.00	0.00	0.00	0.00	7.34	8.48	8.51	8.51	8.52	0.00	360	26.41	101498.00	17.96	207714.00	25.00	0	26.41	17.85	25.00	500.00	0.50
7200	1970	1	1	2	0	0	0.00	0.00	0.00	0.00	0.00	999999	999999	223.07	0.87	786,24	0.34	1113,05	0.63	827,42	0.31	-1.00	-1.00	-1.00	-1.00	-1.00	-1.00	0.00	0.00	0.00	0.00	8.06	9.32	9.35	9.36	9.36	0.00	360	26.30	101495.00	18.04	207190.00	25.00	0	26.30	18.04	25.00	500.00	0.50
7200	1970	1	1	2	0	0	0.00	0.00	0.00	0.00	0.00	999999	999999	223.94	0.65	743,36	27.55	957,32	99.66	790,97	26.11	-1.00	-1.00	-1.00	-1.00	-1.00	-1.00	0.00	0.00	0.00	0.00	7.18	8.30	8.33	8.33	8.33	0.00	360	26.27	101493.00	18.11	205245.00	25.00	0	26.27	18.13	25.00	500.00	0.50
7200	1970	1	1	2	0	0	0.00	0.00	0.00	0.00	0.00	999999	999999	223.94	0.65	743,36	27.55	957,32	99.66	790,97	26.11	-1.00	-1.00	-1.00	-1.00	-1.00	-1.00	0.00	0.00	0.00	0.00	6.16	7.12	7.14	7.15	7.15	0.00	360	26.29	101495.00	18.05	210243.00	25.00	0	26.29	18.06	25.00	500.00	0.50
7200	1970	1	1	2	0	0	0.00	0.00	0.00	0.00	0.00	999999	999999	223.94	0.65	743,36	27.55	957,32	99.66	790,97	26.11	-1.00	-1.00	-1.00	-1.00	-1.00	-1.00	0.00	0.00	0.00	0.00	8.62	9.96	10.00	10.01	10.01	0.00	360	26.16	101497.00	18.14	207846.00	25.00	0	26.16	18.25	25.00	500.00	0.50
7200	1970	1	1	2	0	0	0.00	0.00	0.00	0.00	0.00	999999	999999	223.94	0.65	743,36	27.55	957,32	99.66	790,97	26.11	-1.00	-1.00	-1.00	-1.00	-1.00	-1.00	0.00	0.00	0.00	0.00	8.99	10.39	10.42	10.43	10.43	0.00	360	26.29	101497.00	18.07	205503.00	25.00	0	26.29	18.05	25.00	500.00	0.50
7200	1970	1	1	2	0	0	0.00	0.00	0.00	0.00	0.00	999999	999999	223.94	0.65	743,36	27.55	957,32	99.66	790,97	26.11	-1.00	-1.00	-1.00	-1.00	-1.00	-1.00	0.00	0.00	0.00	0.00	8.89	10.27	10.31	10.32	10.32	0.00	360	26.28	101497.00	18.02	209037.00	25.00	0	26.28	18.01	25.00	500.00	0.50
7200	1970	1	1	2	0	0	0.00	0.00	0.00	0.00	0.00	999999	999999	223.94	0.65	743,36	27.55	957,32	99.66	790,97	26.11	-1.00	-1.00	-1.00	-1.00	-1.00	-1.00	0.00	0.00	0.00	0.00	7.66	8.85	8.88	8.89	8.89	0.00	360	26.30	101495.00	18.07	208904.00	25.00	0	26.30	18.05	25.00	500.00	0.50
7200	1970	1	1	2	0	0	0.00	0.00	0.00	0.00	0.00	999999	999999	223.94	0.65	743,36	27.55	957,32	99.66	790,97	26.11	-1.00	-1.00	-1.00	-1.00	-1.00	-1.00	0.00	0.00	0.00	0.00	7.05	8.15	8.18	8.19	8.19	0.00	360	26.27	101485.00	18.11	209171.00	25.00	0	26.27	18.12	25.00	500.00	0.50
7200	1970	1	1	2	0	0	0.00	0.00	0.00	0.00	0.00	999999	999999	223.94	0.65	743,36	27.55	957,32	99.66	790,97	26.11	-1.00	-1.00	-1.00	-1.00	-1.00	-1.00	0.00	0.00	0.00	0.00	7.83	9.05	9.09	9.09	9.09	0.00	360	26.33	101483.00	18.01	210243.00	25.00	0	26.33	17.96	25.00	500.00	0.50
7200	1970	1	1	2	0	0	0.00	0.00	0.00	0.00	0.00	999999	999999	223.94	0.65	743,36	27.55	957,32	99.66	790,97	26.11	-1.00	-1.00	-1.00	-1.00	-1.00	-1.00	0.00	0.00	0.00	0.00	7.80	9.02	9.05	9.05	9.06	0.00	360	26.28	101483.00	18.11	206537.00	25.00	0	26.28	18.12	25.00	500.00	0.50
7200	1970	1	1	2	0	0	0.00	0.00	0.00	0.00	0.00	999999	999999	223.94	0.65	743,36	27.55	957,32	99.66	790,97	26.11	-1.00	-1.00	-1.00	-1.00	-1.00	-1.00	0.00	0.00	0.00	0.00	8.96	10.35	10.39	10.39	10.40	0.00	360	26.26	101483.00	18.13	206537.00	25.00	0	26.26	18.15	25.00	500.00	0.50
7200	1970	1	1	2	0	0	0.00	0.00	0.00	0.00	0.00	999999	999999	223.94	0.65	743,36	27.55	957,32	99.66	790,97	26.11	-1.00	-1.00	-1.00	-1.00	-1.00	-1.00	0.00	0.00	0.00	0.00	6.74	7.79	7.82	7.82	7.82	0.00	360	26.23	101481.00	18.19	205503.00	25.00	0	26.23	18.24	25.00	500.00	0.50
7200	1970	1	1	2	0	0	0.00	0.00	0.00	0.00	0.00	999999	999999	223.94	0.31	714,73	0.25	851,05	1.56	761,34	0.24	-1.00	-1.00	-1.00	-1.00	-1.00	-1.00	0.00	0.00	0.00	0.00	6.04	6.97	7.00	7.00	7.01	0.00	360	26.23	101481.00	18.26	202709.00	25.00	0	26.23	18.30	25.00	500.00	0.50
7200	1970	1	1	2	0	0	0.00	0.00	0.00	0.00	0.00	999999	999999	223.94	0.31	714,73	0.25	851,05	1.56	761,34	0.24	-1.00	-1.00	-1.00	-1.00	-1.00	-1.00	0.00	0.00	0.00	0.00	7.28	8.41	8.44	8.44	8.45	0.00	360	26.23	101483.00	18.24	203970.00	25.00	0	26.23	18.26	25.00	500.00	0.50
7200	1970	1	1	2	0	0	0.00	0.00	0.00	0.00	0.00	999999	999999	223.94	0.31	714,73	0.25	851,05	1.56	761,34	0.24	-1.00	-1.00	-1.00	-1.00	-1.00	-1.00	0.00	0.00	0.00	0.00	8.88	10.26	10.30	10.31	10.31	0.00	360	26.27	101485.00	18.26	204478.00	25.00	0	26.27	18.25	25.00	500.00	0.50
7200	1970	1	1	2	0	0	0.00	0.00	0.00	0.00	0.00	999999	999999	223.94	0.31	714,73	0.25	851,05	1.56	761,34	0.24	-1.00	-1.00	-1.00	-1.00	-1.00	-1.00	0.00	0.00	0.00	0.00	7.22	8.34	8.37	8.38	8.38	0.00	360	26.20	101487.00	18.30	204989.00	25.00	0	26.20	18.36	25.00	500.00	0.50
7200	1970	1	1	2	0	0	0.00	0.00	0.00	0.00	0.00	999999	999999	223.94	0.31	714,73	0.25	851,05	1.56	761,34	0.24	-1.00	-1.00	-1.00	-1.00	-1.00	-1.00	0.00	0.00	0.00	0.00	6.10	7.05	7.07	7.08	7.08	0.00	360	26.21	101483.00	18.32	204606.00	25.00	0	26.21	18.36	25.00	500.00	0.50
7200	1970	1	1	2	0	0	0.00	0.00	0.00	0.00	0.00	999999	999999	223.94	0.31	714,73	0.25	851,05	1.56	761,34	0.24	-1.00	-1.00	-1.00	-1.00	-1.00	-1.00	0.00	0.00	0.00	0.00	7.26	8.38	8.42	8.42	8.42	0.00	360	26.19	101481.00	18.29	204861.00	25.00	0	26.19	18.33	25.00	500.00	0.50
7200	1970	1	1	2	0	0	0.00	0.00	0.00	0.00	0.00	999999	999999	223.94	0.31	714,73	0.25	851,05	1.56	761,34	0.24	-1.00	-1.00	-1.00	-1.00	-1.00	-1.00	0.00	0.00	0.00	0.00	8.53	9.86	9.89	9.90	9.90	0.00	360	26.20	101479.00	18.28	204861.00	25.00	0	26.20	18.31	25.00	500.00	0.50
7200	1970	1	1	2	0	0	0.00	0.00	0.00	0.00	0.00	999999	999999	223.94	0.31	714,73	0.25	851,05	1.56	761,34	0.24	-1.00	-1.00	-1.00	-1.00	-1.00	-1.00	0.00	0.00	0.00	0.00	6.48	7.49	7.52	7.52	7.52	0.00	360	26.28	101475.00	18.10	206928.00	25.00	0	26.28	18.05	25.00	500.00	0.50
7200	1970	1	1	2	0	0	0.00	0.00	0.00	0.00	0.00	999999	999999	223.94	0.31	714,73	0.25	851,05	1.56	761,34	0.24	-1.00	-1.00	-1.00	-1.00	-1.00	-1.00	0.00	0.00	0.00	0.00	7.16	8.28	8.31	8.31	8.31	0.00	360	26.25	101481.00	18.07	210783.00	25.00	0	26.25	18.06	25.00	500.00	0.50
7200	1970	1	1	2	0	0	0.00	0.00	0.00	0.00	0.00	999999	999999	223.94	0.31	714,73	0.25	851,05	1.56	761,34	0.24	-1.00	-1.00	-1.00	-1.00	-1.00	-1.00	0.00	0.00	0.00	0.00	7.73	8.93	8.96	8.97	8.97	0.00	360	26.29	101475.00	17.98	214224.00	25.00	0	26.29	17.94	25.00	500.00	0.50
7200	1970	1	1	2	0	0	0.00	0.00	0.00	0.00	0.00	999999	999999	223.94	0.31	714,73	0.25	851,05	1.56	761,34	0.24	-1.00	-1.00	-1.00	-1.00	-1.00	-1.00	0.00	0.00	0.00	0.00	7.97	9.21	9.24	9.25	9.25	0.00	360	26.20	101477.00	17.90	216914.00	25.00	0	26.20	17.94	25.00	500.00	0.50
7200	1970	1	1	2	0	0	0.00	0.00	0.00	0.00	0.00	999999	999999	224.54	0.75	713,86	0.29	848,44	0.21	760,66	0.24	-1.00	-1.00	-1.00	-1.00	-1.00	-1.00	0.00	0.00	0.00	0.00	6.67	7.71	7.74	7.75	7.75	0.00	360	26.20	101477.00	17.95	219233.00	25.00	0	26.20	17.98	25.00	500.00	0.50
7200	1970	1	1	2	0	0	0.00	0.00	0.00	0.00	0.00	999999	999999	224.54	0.75	713,86	0.29	848,44	0.21	760,66	0.24	-1.00	-1.00	-1.00	-1.00	-1.00	-1.00	0.00	0.00	0.00	0.00	8.01	9.25	9.29	9.29	9.30	0.00	360	26.21	101473.00	17.93	221005.00	25.00	0	26.21	17.95	25.00	500.00	0.50
7200	1970	1	1	2	0	0	0.00	0.00	0.00	0.00	0.00	999999	999999	224.54	0.75	713,86	0.29	848,44	0.21	760,66	0.24	-1.00	-1.00	-1.00	-1.00	-1.00	-1.00	0.00	0.00	0.00	0.00	6.48	7.49	7.52	7.52	7.52	0.00	360	26.30	101473.00	17.92	222504.00	25.00	0	26.30	17.86	25.00	500.00	0.50
7200	1970	1	1	2	0	0	0.00	0.00	0.00	0.00	0.00	999999	999999	224.54	0.75	713,86	0.29	848,44	0.21	760,66	0.24	-1.00	-1.00	-1.00	-1.00	-1.00	-1.00	0.00	0.00	0.00	0.00	5.97	6.89	6.92	6.92	6.92	0.00	360	26.32	101469.00	17.90	222353.00	25.00	0	26.32	17.83	25.00	500.00	0.50
7200	1970	1	1	2	0	0	0.00	0.00	0.00	0.00	0.00	999999	999999	224.54	0.75	713,86	0.29	848,44	0.21	760,66	0.24	-1.00	-1.00	-1.00	-1.00	-1.00	-1.00	0.00	0.00	0.00	0.00	6.10	7.05	7.08	7.08	7.08	0.00	360	26.30	101465.00	17.97	221602.00	25.00	0	26.30	17.93	25.00	500.00	0.50
7200	1970	1	1	2	0	0	0.00	0.00	0.00	0.00	0.00	999999	999999	224.54	0.75	713,86	0.29	848,44	0.21	760,66	0.24	-1.00	-1.00	-1.00	-1.00	-1.00	-1.00	0.00	0.00	0.00	0.00	5.92	6.84	6.86	6.87	6.87	0.00	360	26.24	101461.00	17.87	224791.00	25.00	0	26.24	17.89	25.00	500.00	0.50
7200	1970	1	1	2	0	0	0.00	0.00	0.00	0.00	0.00	999999	999999	224.54	0.75	713,86	0.29	848,44	0.21	760,66	0.24	-1.00	-1.00	-1.00	-1.00	-1.00	-1.00	0.00	0.00	0.00	0.00	7.83	9.05	9.08	9.09	9.09	0.00	360	26.23	101457.00	17.86	226498.00	25.00	0	26.23	17.89	25.00	500.00	0.50
7200	1970	1	1	2	0	0	0.00	0.00	0.00	0.00	0.00	999999	999999	224.54	0.75	713,86	0.29	848,44	0.21	760,66	0.24	-1.00	-1.00	-1.00	-1.00	-1.00	-1.00	0.00	0.00	0.00	0.00	6.68	7.71	7.74	7.75	7.75	0.00	360	26.28	101455.00	17.79	227755.00	25.00	0	26.28	17.77	25.00	500.00	0.50
7200	1970	1	1	2	0	0	0.00	0.00	0.00	0.00	0.00	999999	999999	224.54	0.75	713,86	0.29	848,44	0.21	760,66	0.24	-1.00	-1.00	-1.00	-1.00	-1.00	-1.00	0.00	0.00	0.00	0.00	8.54	9.87	9.91	9.91	9.92	0.00	360	26.22	101453.00	17.83	227440.00	25.00	0	26.22	17.86	25.00	500.00	0.50
7200	1970	1	1	2	0	0	0.00	0.00	0.00	0.00	0.00	999999	999999	224.54	0.75	713,86	0.29	848,44	0.21	760,66	0.24	-1.00	-1.00	-1.00	-1.00	-1.00	-1.00	0.00	0.00	0.00	0.00	6.64	7.67	7.70	7.70	7.71	0.00	360	26.26	101451.00	17.93	227914.00	25.00	0	26.26	17.93	25.00	500.00	0.50
7200	1970	1	1	2	0	0	0.00	0.00	0.00	0.00	0.00	999999	999999	224.54	0.75	713,86	0.29	848,44	0.21	760,66	0.24	-1.00	-1.00	-1.00	-1.00	-1.00	-1.00	0.00	0.00	0.00	0.00	7.97	9.21	9.25	9.25	9.26	0.00	360	26.23	101448.00	17.98	226968.00	25.00	0	26.23	18.00	25.00	500.00	0.50
7200	1970	1	1	2	0	0	0.00	0.00	0.00	0.00	0.00	999999	999999	222.70	0.35	713,65	0.41	847,94	0.25	760,34	0.39	-1.00	-1.00	-1.00	-1.00	-1.00	-1.00	0.00	0.00	0.00	0.00	8.33	9.63	9.66	9.67	9.67	0.00	360	26.21	101451.00	17.97	224637.00	25.00	0	26.21	18.01	25.00	500.00	0.50
7200	1970	1	1	2	0	0	0.00	0.00	0.00	0.00	0.00	999999	999999	222.70	0.35	713,65	0.41	847,94	0.25	760,34	0.39	-1.00	-1.00	-1.00	-1.00	-1.00	-1.00	0.00	0.00	0.00	0.00	7.83	9.05	9.08	9.09	9.09	0.00	360	26.25	101450.00	17.97	227282.00	25.00	0	26.25	17.97	25.00	500.00	0.50
7200	1970	1	1	2	0	0	0.00	0.00	0.00	0.00	0.00	999999	999999	222.70	0.35	713,65	0.41	847,94	0.25	760,34	0.39	-1.00	-1.00	-1.00	-1.00	-1.00	-1.00	0.00	0.00	0.00	0.00	9.17	10.60	10.64	10.64	10.64	0.00	360	26.28	101451.00	17.99	228867.00	25.00	0	26.28	17.96	25.00	500.00	0.50
7200	1970	1	1	2	0	0	0.00	0.00	0.00	0.00	0.00	999999	999999	222.70	0.35	713,65	0.41	847,94	0.25	760,34	0.39	-1.00	-1.00	-1.00	-1.00	-1.00	-1.00	0.00	0.00	0.00	0.00	9.18	10.61	10.65	10.66	10.66	0.00	360	26.25	101448.00	17.98	229347.00	25.00	0	26.25	17.98	25.00	500.00	0.50
7200	1970	1	1	2	0	0	0.00	0.00	0.00	0.00	0.00	999999	999999	222.70	0.35	713,65	0.41	847,94	0.25	760,34	0.39	-1.00	-1.00	-1.00	-1.00	-1.00	-1.00	0.00	0.00	0.00	0.00	9.59	11.08	11.12	11.13	11.13	0.00	360	26.31	101446.00	17.94	228708.00	25.00	0	26.31	17.90	25.00	500.00	0.50
7200	1970	1	1	2	0	0	0.00	0.00	0.00	0.00	0.00	999999	999999	222.70	0.35	713,65	0.41	847,94	0.25	760,34	0.39	-1.00	-1.00	-1.00	-1.00	-1.00	-1.00	0.00	0.00	0.00	0.00	6.76	7.81	7.84	7.85	7.85	0.00	360	26.29	101444.00	17.91	230152.00	25.00	0	26.29	17.89	25.00	500.00	0.50
7200	1970	1	1	2	0	0	0.00	0.00	0.00	0.00	0.00	999999	999999	222.70	0.35	713,65	0.41	847,94	0.25	760,34	0.39	-1.00	-1.00	-1.00	-1.00	-1.00	-1.00	0.00	0.00	0.00	0.00	6.72	7.77	7.80	7.80	7.80	0.00	360	26.28	101446.00	17.97	227440.00	25.00	0	26.28	17.96	25.00	500.00	0.50
7200	1970	1	1	2	0	0	0.00	0.00	0.00	0.00	0.00	999999	999999	222.70	0.35	713,65	0.41	847,94	0.25	760,34	0.39	-1.00	-1.00	-1.00	-1.00	-1.00	-1.00	0.00	0.00	0.00	0.00	7.79	9.00	9.04	9.04	9.04	0.00	360	26.34	101448.00	17.99	227125.00	25.00	0	26.34	17.94	25.00	500.00	0.50
7200	1970	1	1	2	0	0	0.00	0.00	0.00	0.00	0.00	999999	999999	222.70	0.35	713,65	0.41	847,94	0.25	760,34	0.39	-1.00	-1.00	-1.00	-1.00	-1.00	-1.00	0.00	0.00	0.00	0.00	6.20	7.17	7.19	7.20	7.20	0.00	360	26.28	101446.00	18.07	227914.00	25.00	0	26.28	18.07	25.00	500.00	0.50
7200	1970	1	1	2	0	0	0.00	0.00	0.00	0.00	0.00	999999	999999	222.70	0.35	713,65	0.41	847,94	0.25	760,34	0.39	-1.00	-1.00	-1.00	-1.00	-1.00	-1.00	0.00	0.00	0.00	0.00	8.21	9.49	9.52	9.53	9.53	0.00	360	26.27	101444.00	18.09	227914.00	25.00	0	26.27	18.10	25.00	500.00	0.50
7200	1970	1	1	2	0	0	0.00	0.00	0.00	0.00	0.00	999999	999999	222.70	0.35	713,65	0.41	847,94	0.25	760,34	0.39	-1.00	-1.00	-1.00	-1.00	-1.00	-1.00	0.00	0.00	0.00	0.00	8.21	9.49	9.52	9.53	9.53	0.00	360	26.29	101440.00	18.02	229668.00	25.00	0	26.29	18.02	25.00	500.00	0.50
7200	1970	1	1	2	0	0	0.00	0.00	0.00	0.00	0.00	999999	999999	223.55	0.58	713,86	0.24	848,05	0.17	760,44	0.34	-1.00	-1.00	-1.00	-1.00	-1.00	-1.00	0.00	0.00	0.00	0.00	5.88	6.79	6.82	6.82	6.82	0.00	360	26.26	101442.00	18.00	231450.00	25.00	0	26.26	18.02	25.00	500.00	0.50
7200	1970	1	1	2	0	0	0.00	0.00	0.00	0.00	0.00	999999	999999	223.55	0.58	713,86	0.24	848,05	0.17	760,44	0.34	-1.00	-1.00	-1.00	-1.00	-1.00	-1.00	0.00	0.00	0.00	0.00	8.75	10.11	10.15	10.15	10.16	0.00	360	26.32	101434.00	17.91	233426.00	25.00	0	26.32	17.88	25.00	500.00	0.50
7200	1970	1	1	2	0	0	0.00	0.00	0.00	0.00	0.00	999999	999999	223.55	0.58	713,86	0.24	848,05	0.17	760,44	0.34	-1.00	-1.00	-1.00	-1.00	-1.00	-1.00	0.00	0.00	0.00	0.00	9.51	10.99	11.03	11.03	11.04	0.00	360	26.32	101434.00	17.95	232929.00	25.00	0	26.32	17.93	25.00	500.00	0.50
7200	1970	1	1	2	0	0	0.00	0.00	0.00	0.00	0.00	999999	999999	223.55	0.58	713,86	0.24	848,05	0.17	760,44	0.34	-1.00	-1.00	-1.00	-1.00	-1.00	-1.00	0.00	0.00	0.00	0.00	6.61	7.64	7.67	7.67	7.68	0.00	360	26.17	101438.00	18.12	229668.00	25.00	0	26.17	18.22	25.00	500.00	0.50
7200	1970	1	1	2	0	0	0.00	0.00	0.00	0.00	0.00	999999	999999	223.55	0.58	713,86	0.24	848,05	0.17	760,44	0.34	-1.00	-1.00	-1.00	-1.00	-1.00	-1.00	0.00	0.00	0.00	0.00	5.66	6.54	6.57	6.57	6.57	0.00	360	26.17	101436.00	18.07	233095.00	25.00	0	26.17	18.15	25.00	500.00	0.50
7200	1970	1	1	2	0	0	0.00	0.00	0.00	0.00	0.00	999999	999999	223.55	0.58	713,86	0.24	848,05	0.17	760,44	0.34	-1.00	-1.00	-1.00	-1.00	-1.00	-1.00	0.00	0.00	0.00	0.00	7.53	8.71	8.74	8.74	8.74	0.00	360	26.24	101434.00	18.01	233260.00	25.00	0	26.24	18.01	25.00	500.00	0.50
7200	1970	1	1	2	0	0	0.00	0.00	0.00	0.00	0.00	999999	999999	223.55	0.58	713,86	0.24	848,05	0.17	760,44	0.34	-1.00	-1.00	-1.00	-1.00	-1.00	-1.00	0.00	0.00	0.00	0.00	6.93	8.01	8.04	8.04	8.05	0.00	360	26.26	101436.00	17.95	233095.00	25.00	0	26.26	17.94	25.00	500.00	0.50
7200	1970	1	1	2	0	0	0.00	0.00	0.00	0.00	0.00	999999	999999	223.55	0.58	713,86	0.24	848,05	0.17	760,44	0.34	-1.00	-1.00	-1.00	-1.00	-1.00	-1.00	0.00	0.00	0.00	0.00	9.23	10.67	10.71	10.72	10.72	0.00	360	26.23	101436.00	17.95	234762.00	25.00	0	26.23	17.96	25.00	500.00	0.50
7200	1970	1	1	2	0	0	0.00	0.00	0.00	0.00	0.00	999999	999999	223.55	0.58	713,86	0.24	848,05	0.17	760,44	0.34	-1.00	-1.00	-1.00	-1.00	-1.00	-1.00	0.00	0.00	0.00	0.00	7.42	8.57	8.60	8.61	8.61	0.00	360	26.28	101432.00	17.91	235605.00	25.00	0	26.28	17.89	25.00	500.00	0.50
7200	1970	1	1	2	0	0	0.00	0.00	0.00	0.00	0.00	999999	999999	223.55	0.58	713,86	0.24	848,05	0.17	760,44	0.34	-1.00	-1.00	-1.00	-1.00	-1.00	-1.00	0.00	0.00	0.00	0.00	6.69	7.73	7.76	7.76	7.76	0.00	360	26.32	101432.00	17.99	236967.00	25.00	0	26.32	17.93	25.00	500.00	0.50
7200	1970	1	1	2	0	0	0.00	0.00	0.00	0.00	0.00	999999	999999	223.55	0.58	713,86	0.24	848,05	0.17	760,44	0.34	-1.00	-1.00	-1.00	-1.00	-1.00	-1.00	0.00	0.00	0.00	0.00	7.35	8.50	8.53	8.53	8.53	0.00	360	26.39	101430.00	17.92	234762.00	25.00	0	26.39	17.82	25.00	500.00	0.50
7200	1970	1	1	2	0	0	0.00	0.00	0.00	0.00	0.00	999999	999999	223.56	0.80	716,38	3.78	858,68	16.07	762,2	2.97	-1.00	-1.00	-1.00	-1.00	-1.00	-1.00	0.00	0.00	0.00	0.00	6.89	7.96	7.99	7.99	7.99	0.00	360	26.39	101428.00	17.92	232270.00	25.00	0	26.39	17.85	25.00	500.00	0.50
7200	1970	1	1	2	0	0	0.00	0.00	0.00	0.00	0.00	999999	999999	223.56	0.80	716,38	3.78	858,68	16.07	762,2	2.97	-1.00	-1.00	-1.00	-1.00	-1.00	-1.00	0.00	0.00	0.00	0.00	7.49	8.65	8.69	8.69	8.69	0.00	360	26.37	101430.00	17.96	232270.00	25.00	0	26.37	17.91	25.00	500.00	0.50
7200	1970	1	1	2	0	0	0.00	0.00	0.00	0.00	0.00	999999	999999	223.56	0.80	716,38	3.78	858,68	16.07	762,2	2.97	-1.00	-1.00	-1.00	-1.00	-1.00	-1.00	0.00	0.00	0.00	0.00	5.99	6.92	6.95	6.95	6.95	0.00	360	26.32	101430.00	17.98	230962.00	25.00	0	26.32	17.99	25.00	500.00	0.50
7200	1970	1	1	2	0	0	0.00	0.00	0.00	0.00	0.00	999999	999999	223.56	0.80	716,38	3.78	858,68	16.07	762,2	2.97	-1.00	-1.00	-1.00	-1.00	-1.00	-1.00	0.00	0.00	0.00	0.00	6.38	7.37	7.40	7.40	7.41	0.00	360	26.33	101430.00	18.01	233426.00	25.00	0	26.33	18.00	25.00	500.00	0.50
7200	1970	1	1	2	0	0	0.00	0.00	0.00	0.00	0.00	999999	999999	223.56	0.80	716,38	3.78	858,68	16.07	762,2	2.97	-1.00	-1.00	-1.00	-1.00	-1.00	-1.00	0.00	0.00	0.00	0.00	6.22	7.19	7.22	7.22	7.22	0.00	360	26.30	101434.00	18.11	231614.00	25.00	0	26.30	18.13	25.00	500.00	0.50
7200	1970	1	1	2	0	0	0.00	0.00	0.00	0.00	0.00	999999	999999	223.56	0.80	716,38	3.78	858,68	16.07	762,2	2.97	-1.00	-1.00	-1.00	-1.00	-1.00	-1.00	0.00	0.00	0.00	0.00	5.86	6.77	6.79	6.80	6.80	0.00	360	26.39	101432.00	18.00	230313.00	25.00	0	26.39	17.95	25.00	500.00	0.50
7200	1970	1	1	2	0	0	0.00	0.00	0.00	0.00	0.00	999999	999999	223.56	0.80	716,38	3.78	858,68	16.07	762,2	2.97	-1.00	-1.00	-1.00	-1.00	-1.00	-1.00	0.00	0.00	0.00	0.00	6.60	7.63	7.65	7.66	7.66	0.00	360	26.36	101436.00	17.97	233592.00	25.00	0	26.36	17.96	25.00	500.00	0.50
7200	1970	1	1	2	0	0	0.00	0.00	0.00	0.00	0.00	999999	999999	223.56	0.80	716,38	3.78	858,68	16.07	762,2	2.97	-1.00	-1.00	-1.00	-1.00	-1.00	-1.00	0.00	0.00	0.00	0.00	5.95	6.87	6.90	6.90	6.90	0.00	360	26.38	101436.00	18.03	228867.00	25.00	0	26.38	18.00	25.00	500.00	0.50
7200	1970	1	1	2	0	0	0.00	0.00	0.00	0.00	0.00	999999	999999	223.56	0.80	716,38	3.78	858,68	16.07	762,2	2.97	-1.00	-1.00	-1.00	-1.00	-1.00	-1.00	0.00	0.00	0.00	0.00	6.22	7.19	7.21	7.22	7.22	0.00	360	26.40	101436.00	17.84	231777.00	25.00	0	26.40	17.80	25.00	500.00	0.50
7200	1970	1	1	2	0	0	0.00	0.00	0.00	0.00	0.00	999999	999999	223.56	0.80	716,38	3.78	858,68	16.07	762,2	2.97	-1.00	-1.00	-1.00	-1.00	-1.00	-1.00	0.00	0.00	0.00	0.00	4.77	5.51	5.53	5.53	5.53	0.00	360	26.44	101430.00	17.77	233926.00	25.00	0	26.44	17.70	25.00	500.00	0.50
7200	1970	1	1	2	0	0	0.00	0.00	0.00	0.00	0.00	999999	999999	223.56	0.80	716,38	3.78	858,68	16.07	762,2	2.97	-1.00	-1.00	-1.00	-1.00	-1.00	-1.00	0.00	0.00	0.00	0.00	5.10	5.90	5.92	5.92	5.92	0.00	360	26.49	101428.00	17.74	234931.00	25.00	0	26.49	17.64	25.00	500.00	0.50
7200	1970	1	1	2	0	0	0.00	0.00	0.00	0.00	0.00	999999	999999	224.02	0.49	727,66	0.87	904,72	2.45	773,17	1.07	-1.00	-1.00	-1.00	-1.00	-1.00	-1.00	0.00	0.00	0.00	0.00	6.08	7.03	7.05	7.06	7.06	0.00	360	26.38	101426.00	17.75	234595.00	25.00	0	26.38	17.77	25.00	500.00	0.50
7200	1970	1	1	2	0	0	0.00	0.00	0.00	0.00	0.00	999999	999999	224.02	0.49	727,66	0.87	904,72	2.45	773,17	1.07	-1.00	-1.00	-1.00	-1.00	-1.00	-1.00	0.00	0.00	0.00	0.00	7.74	8.95	8.98	8.99	8.99	0.00	360	26.41	101422.00	17.81	231124.00	25.00	0	26.41	17.80	25.00	500.00	0.50
7200	1970	1	1	2	0	0	0.00	0.00	0.00	0.00	0.00	999999	999999	224.02	0.49	727,66	0.87	904,72	2.45	773,17	1.07	-1.00	-1.00	-1.00	-1.00	-1.00	-1.00	0.00	0.00	0.00	0.00	7.06	8.16	8.19	8.20	8.20	0.00	360	26.37	101428.00	17.85	231450.00	25.00	0	26.37	17.88	25.00	500.00	0.50
7200	1970	1	1	2	0	0	0.00	0.00	0.00	0.00	0.00	999999	999999	224.02	0.49	727,66	0.87	904,72	2.45	773,17	1.07	-1.00	-1.00	-1.00	-1.00	-1.00	-1.00	0.00	0.00	0.00	0.00	7.55	8.73	8.76	8.77	8.77	0.00	360	26.40	101428.00	17.83	232434.00	25.00	0	26.40	17.83	25.00	500.00	0.50
7200	1970	1	1	2	0	0	0.00	0.00	0.00	0.00	0.00	999999	999999	224.02	0.49	727,66	0.87	904,72	2.45	773,17	1.07	-1.00	-1.00	-1.00	-1.00	-1.00	-1.00	0.00	0.00	0.00	0.00	6.67	7.71	7.74	7.74	7.74	0.00	360	26.45	101424.00	17.87	234427.00	25.00	0	26.45	17.82	25.00	500.00	0.50
7200	1970	1	1	2	0	0	0.00	0.00	0.00	0.00	0.00	999999	999999	224.02	0.49	727,66	0.87	904,72	2.45	773,17	1.07	-1.00	-1.00	-1.00	-1.00	-1.00	-1.00	0.00	0.00	0.00	0.00	8.57	9.91	9.94	9.95	9.95	0.00	360	26.41	101424.00	17.84	233260.00	25.00	0	26.41	17.84	25.00	500.00	0.50
7200	1970	1	1	2	0	0	0.00	0.00	0.00	0.00	0.00	999999	999999	224.02	0.49	727,66	0.87	904,72	2.45	773,17	1.07	-1.00	-1.00	-1.00	-1.00	-1.00	-1.00	0.00	0.00	0.00	0.00	6.13	7.08	7.11	7.11	7.12	0.00	360	26.37	101424.00	17.89	235267.00	25.00	0	26.37	17.92	25.00	500.00	0.50
7200	1970	1	1	2	0	0	0.00	0.00	0.00	0.00	0.00	999999	999999	224.02	0.49	727,66	0.87	904,72	2.45	773,17	1.07	-1.00	-1.00	-1.00	-1.00	-1.00	-1.00	0.00	0.00	0.00	0.00	8.26	9.55	9.58	9.59	9.59	0.00	360	26.56	101424.00	17.72	237138.00	25.00	0	26.56	17.59	25.00	500.00	0.50
7200	1970	1	1	2	0	0	0.00	0.00	0.00	0.00	0.00	999999	999999	224.02	0.49	727,66	0.87	904,72	2.45	773,17	1.07	-1.00	-1.00	-1.00	-1.00	-1.00	-1.00	0.00	0.00	0.00	0.00	7.46	8.62	8.65	8.66	8.66	0.00	360	26.51	101418.00	17.71	236454.00	25.00	0	26.51	17.65	25.00	500.00	0.50
7200	1970	1	1	2	0	0	0.00	0.00	0.00	0.00	0.00	999999	999999	224.02	0.49	727,66	0.87	904,72	2.45	773,17	1.07	-1.00	-1.00	-1.00	-1.00	-1.00	-1.00	0.00	0.00	0.00	0.00	5.49	6.34	6.37	6.37	6.37	0.00	360	26.54	101422.00	17.70	238864.00	25.00	0	26.54	17.63	25.00	500.00	0.50
7200	1970	1	1	2	0	0	0.00	0.00	0.00	0.00	0.00	999999	999999	224.02	0.49	727,66	0.87	904,72	2.45	773,17	1.07	-1.00	-1.00	-1.00	-1.00	-1.00	-1.00	0.00	0.00	0.00	0.00	7.69	8.88	8.92	8.92	8.92	0.00	360	26.40	101416.00	17.87	237309.00	25.00	0	26.40	17.93	25.00	500.00	0.50
7200	1970	1	1	2	0	0	0.00	0.00	0.00	0.00	0.00	999999	999999	223.33	0.85	728,65	0.47	907,8	0.48	774,53	0.50	-1.00	-1.00	-1.00	-1.00	-1.00	-1.00	0.00	0.00	0.00	0.00	6.22	7.22	7.27	7.27	7.28	0.00	360	26.37	101416.00	17.93	239737.00	25.00	0	26.37	18.00	25.00	500.00	0.50
7200	1970	1	1	2	0	0	0.00	0.00	0.00	0.00	0.00	999999	999999	223.33	0.85	728,65	0.47	907,8	0.48	774,53	0.50	-1.00	-1.00	-1.00	-1.00	-1.00	-1.00	0.00	0.00	0.00	0.00	6.99	8.08	8.11	8.11	8.11	0.00	360	26.39	101412.00	17.89	237481.00	25.00	0	26.39	17.93	25.00	500.00	0.50
7200	1970	1	1	2	0	0	0.00	0.00	0.00	0.00	0.00	999999	999999	223.33	0.85	728,65	0.47	907,8	0.48	774,53	0.50	-1.00	-1.00	-1.00	-1.00	-1.00	-1.00	0.00	0.00	0.00	0.00	5.71	6.60	6.62	6.62	6.62	0.00	360	26.35	101412.00	17.89	238690.00	25.00	0	26.35	17.95	25.00	500.00	0.50
7200	1970	1	1	2	0	0	0.00	0.00	0.00	0.00	0.00	999999	999999	223.33	0.85	728,65	0.47	907,8	0.48	774,53	0.50	-1.00	-1.00	-1.00	-1.00	-1.00	-1.00	0.00	0.00	0.00	0.00	5.72	6.61	6.63	6.63	6.63	0.00	360	26.25	101414.00	17.98	236284.00	25.00	0	26.25	18.11	25.00	500.00	0.50
7200	1970	1	1	2	0	0	0.00	0.00	0.00	0.00	0.00	999999	999999	223.33	0.85	728,65	0.47	907,8	0.48	774,53	0.50	-1.00	-1.00	-1.00	-1.00	-1.00	-1.00	0.00	0.00	0.00	0.00	5.93	6.86	6.88	6.89	6.89	0.00	360	26.31	101410.00	17.92	237825.00	25.00	0	26.31	17.98	25.00	500.00	0.50
7200	1970	1	1	2	0	0	0.00	0.00	0.00	0.00	0.00	999999	999999	223.33	0.85	728,65	0.47	907,8	0.48	774,53	0.50	-1.00	-1.00	-1.00	-1.00	-1.00	-1.00	0.00	0.00	0.00	0.00	8.03	9.30	9.36	9.36	9.37	0.00	360	26.41	101412.00	17.92	235605.00	25.00	0	26.41	17.88	25.00	500.00	0.50
7200	1970	1	1	2	0	0	0.00	0.00	0.00	0.00	0.00	999999	999999	223.33	0.85	728,65	0.47	907,8	0.48	774,53	0.50	-1.00	-1.00	-1.00	-1.00	-1.00	-1.00	0.00	0.00	0.00	0.00	7.94	9.17	9.20	9.21	9.21	0.00	360	26.46	101414.00	17.84	238517.00	25.00	0	26.46	17.77	25.00	500.00	0.50
7200	1970	1	1	2	0	0	0.00	0.00	0.00	0.00	0.00	999999	999999	223.33	0.85	728,65	0.47	907,8	0.48	774,53	0.50	-1.00	-1.00	-1.00	-1.00	-1.00	-1.00	0.00	0.00	0.00	0.00	7.50	8.66	8.70	8.70	8.70	0.00	360	26.52	101416.00	17.81	235775.00	25.00	0	26.52	17.71	25.00	500.00	0.50
7200	1970	1	1	2	0	0	0.00	0.00	0.00	0.00	0.00	999999	999999	223.33	0.85	728,65	0.47	907,8	0.48	774,53	0.50	-1.00	-1.00	-1.00	-1.00	-1.00	-1.00	0.00	0.00	0.00	0.00	6.88	7.95	7.98	7.99	7.99	0.00	360	26.51	101414.00	17.88	235267.00	25.00	0	26.51	17.80	25.00	500.00	0.50
7200	1970	1	1	2	0	0	0.00	0.00	0.00	0.00	0.00	999999	999999	223.33	0.85	728,65	0.47	907,8	0.48	774,53	0.50	-1.00	-1.00	-1.00	-1.00	-1.00	-1.00	0.00	0.00	0.00	0.00	6.15	7.11	7.13	7.14	7.14	0.00	360	26.48	101416.00	17.87	231450.00	25.00	0	26.48	17.84	25.00	500.00	0.50
7200	1970	1	1	2	0	0	0.00	0.00	0.00	0.00	0.00	999999	999999	223.33	0.85	728,65	0.47	907,8	0.48	774,53	0.50	-1.00	-1.00	-1.00	-1.00	-1.00	-1.00	0.00	0.00	0.00	0.00	7.13	8.24	8.27	8.27	8.27	0.00	360	26.52	101412.00	17.84	231614.00	25.00	0	26.52	17.78	25.00	500.00	0.50
7200	1970	1	1	2	0	0	0.00	0.00	0.00	0.00	0.00	999999	999999	222.98	0.70	728,72	0.30	908,54	0.21	774,8	0.48	-1.00	-1.00	-1.00	-1.00	-1.00	-1.00	0.00	0.00	0.00	0.00	5.40	6.23	6.26	6.26	6.26	0.00	360	26.61	101412.00	17.78	231450.00	25.00	0	26.61	17.66	25.00	500.00	0.50
7200	1970	1	1	2	0	0	0.00	0.00	0.00	0.00	0.00	999999	999999	222.98	0.70	728,72	0.30	908,54	0.21	774,8	0.48	-1.00	-1.00	-1.00	-1.00	-1.00	-1.00	0.00	0.00	0.00	0.00	6.24	7.21	7.24	7.24	7.24	0.00	360	26.52	101416.00	17.85	228867.00	25.00	0	26.52	17.83	25.00	500.00	0.50
7200	1970	1	1	2	0	0	0.00	0.00	0.00	0.00	0.00	999999	999999	222.98	0.70	728,72	0.30	908,54	0.21	774,8	0.48	-1.00	-1.00	-1.00	-1.00	-1.00	-1.00	0.00	0.00	0.00	0.00	5.97	6.89	6.92	6.92	6.93	0.00	360	26.56	101414.00	17.77	230799.00	25.00	0	26.56	17.72	25.00	500.00	0.50
7200	1970	1	1	2	0	0	0.00	0.00	0.00	0.00	0.00	999999	999999	222.98	0.70	728,72	0.30	908,54	0.21	774,8	0.48	-1.00	-1.00	-1.00	-1.00	-1.00	-1.00	0.00	0.00	0.00	0.00	6.40	7.40	7.43	7.43	7.43	0.00	360	26.58	101416.00	17.76	234427.00	25.00	0	26.58	17.70	25.00	500.00	0.50
7200	1970	1	1	2	0	0	0.00	0.00	0.00	0.00	0.00	999999	999999	222.98	0.70	728,72	0.30	908,54	0.21	774,8	0.48	-1.00	-1.00	-1.00	-1.00	-1.00	-1.00	0.00	0.00	0.00	0.00	7.82	9.03	9.07	9.07	9.07	0.00	360	26.71	101414.00	17.60	238344.00	25.00	0	26.71	17.45	25.00	500.00	0.50
7200	1970	1	1	2	0	0	0.00	0.00	0.00	0.00	0.00	999999	999999	222.98	0.70	728,72	0.30	908,54	0.21	774,8	0.48	-1.00	-1.00	-1.00	-1.00	-1.00	-1.00	0.00	0.00	0.00	0.00	7.77	8.98	9.02	9.02	9.02	0.00	360	26.60	101416.00	17.61	237998.00	25.00	0	26.60	17.59	25.00	500.00	0.50
7200	1970	1	1	2	0	0	0.00	0.00	0.00	0.00	0.00	999999	999999	222.98	0.70	728,72	0.30	908,54	0.21	774,8	0.48	-1.00	-1.00	-1.00	-1.00	-1.00	-1.00	0.00	0.00	0.00	0.00	5.43	6.28	6.30	6.31	6.31	0.00	360	26.41	101414.00	17.83	233592.00	25.00	0	26.41	17.96	25.00	500.00	0.50
7200	1970	1	1	2	0	0	0.00	0.00	0.00	0.00	0.00	999999	999999	222.98	0.70	728,72	0.30	908,54	0.21	774,8	0.48	-1.00	-1.00	-1.00	-1.00	-1.00	-1.00	0.00	0.00	0.00	0.00	5.14	5.94	5.96	5.96	5.96	0.00	360	26.36	101412.00	17.95	236284.00	25.00	0	26.36	18.10	25.00	500.00	0.50
7200	1970	1	1	2	0	0	0.00	0.00	0.00	0.00	0.00	999999	999999	222.98	0.70	728,72	0.30	908,54	0.21	774,8	0.48	-1.00	-1.00	-1.00	-1.00	-1.00	-1.00	0.00	0.00	0.00	0.00	5.77	6.67	6.70	6.70	6.70	0.00	360	26.37	101408.00	17.96	235436.00	25.00	0	26.37	18.08	25.00	500.00	0.50
7200	1970	1	1	2	0	0	0.00	0.00	0.00	0.00	0.00	999999	999999	222.98	0.70	728,72	0.30	908,54	0.21	774,8	0.48	-1.00	-1.00	-1.00	-1.00	-1.00	-1.00	0.00	0.00	0.00	0.00	6.24	7.21	7.23	7.24	7.24	0.00	360	26.52	101408.00	17.89	237481.00	25.00	0	26.52	17.86	25.00	500.00	0.50
7200	1970	1	1	2	0	0	0.00	0.00	0.00	0.00	0.00	999999	999999	222.98	0.70	728,72	0.30	908,54	0.21	774,8	0.48	-1.00	-1.00	-1.00	-1.00	-1.00	-1.00	0.00	0.00	0.00	0.00	6.79	7.85	7.88	7.88	7.88	0.00	360	26.54	101408.00	17.80	238517.00	25.00	0	26.54	17.75	25.00	500.00	0.50
7200	1970	1	1	2	0	0	0.00	0.00	0.00	0.00	0.00	999999	999999	223.66	0.62	729,03	0.29	909,28	0.45	775,07	0.31	-1.00	-1.00	-1.00	-1.00	-1.00	-1.00	0.00	0.00	0.00	0.00	4.69	5.42	5.44	5.44	5.45	0.00	360	26.58	101404.00	17.78	236114.00	25.00	0	26.58	17.71	25.00	500.00	0.50
7200	1970	1	1	2	0	0	0.00	0.00	0.00	0.00	0.00	999999	999999	223.66	0.62	729,03	0.29	909,28	0.45	775,07	0.31	-1.00	-1.00	-1.00	-1.00	-1.00	-1.00	0.00	0.00	0.00	0.00	6.65	7.68	7.71	7.71	7.72	0.00	360	26.65	101399.00	17.72	236625.00	25.00	0	26.65	17.61	25.00	500.00	0.50
7200	1970	1	1	2	0	0	0.00	0.00	0.00	0.00	0.00	999999	999999	223.66	0.62	729,03	0.29	909,28	0.45	775,07	0.31	-1.00	-1.00	-1.00	-1.00	-1.00	-1.00	0.00	0.00	0.00	0.00	6.03	6.97	6.99	7.00	7.00	0.00	360	26.65	101402.00	17.72	237481.00	25.00	0	26.65	17.63	25.00	500.00	0.50
7200	1970	1	1	2	0	0	0.00	0.00	0.00	0.00	0.00	999999	999999	223.66	0.62	729,03	0.29	909,28	0.45	775,07	0.31	-1.00	-1.00	-1.00	-1.00	-1.00	-1.00	0.00	0.00	0.00	0.00	5.82	6.73	6.75	6.75	6.76	0.00	360	26.68	101406.00	17.76	237653.00	25.00	0	26.68	17.66	25.00	500.00	0.50
7200	1970	1	1	2	0	0	0.00	0.00	0.00	0.00	0.00	999999	999999	223.66	0.62	729,03	0.29	909,28	0.45	775,07	0.31	-1.00	-1.00	-1.00	-1.00	-1.00	-1.00	0.00	0.00	0.00	0.00	7.73	8.93	8.96	8.97	8.97	0.00	360	26.68	101402.00	17.68	237309.00	25.00	0	26.68	17.61	25.00	500.00	0.50
7200	1970	1	1	2	0	0	0.00	0.00	0.00	0.00	0.00	999999	999999	223.66	0.62	729,03	0.29	909,28	0.45	775,07	0.31	-1.00	-1.00	-1.00	-1.00	-1.00	-1.00	0.00	0.00	0.00	0.00	7.92	9.15	9.18	9.19	9.19	0.00	360	26.67	101400.00	17.65	239737.00	25.00	0	26.67	17.60	25.00	500.00	0.50
7200	1970	1	1	2	0	0	0.00	0.00	0.00	0.00	0.00	999999	999999	223.66	0.62	729,03	0.29	909,28	0.45	775,07	0.31	-1.00	-1.00	-1.00	-1.00	-1.00	-1.00	0.00	0.00	0.00	0.00	5.38	6.22	6.24	6.25	6.25	0.00	360	26.60	101393.00	17.71	239212.00	25.00	0	26.60	17.73	25.00	500.00	0.50
7200	1970	1	1	2	0	0	0.00	0.00	0.00	0.00	0.00	999999	999999	223.66	0.62	729,03	0.29	909,28	0.45	775,07	0.31	-1.00	-1.00	-1.00	-1.00	-1.00	-1.00	0.00	0.00	0.00	0.00	4.62	5.34	5.36	5.36	5.36	0.00	360	26.74	101391.00	17.69	238171.00	25.00	0	26.74	17.59	25.00	500.00	0.50
7200	1970	1	1	2	0	0	0.00	0.00	0.00	0.00	0.00	999999	999999	223.66	0.62	729,03	0.29	909,28	0.45	775,07	0.31	-1.00	-1.00	-1.00	-1.00	-1.00	-1.00	0.00	0.00	0.00	0.00	4.68	5.41	5.43	5.44	5.44	0.00	360	26.69	101393.00	17.64	239387.00	25.00	0	26.69	17.61	25.00	500.00	0.50
7200	1970	1	1	2	0	0	0.00	0.00	0.00	0.00	0.00	999999	999999	223.66	0.62	729,03	0.29	909,28	0.45	775,07	0.31	-1.00	-1.00	-1.00	-1.00	-1.00	-1.00	0.00	0.00	0.00	0.00	4.76	5.50	5.52	5.52	5.52	0.00	360	26.68	101389.00	17.68	236796.00	25.00	0	26.68	17.66	25.00	500.00	0.50
7200	1970	1	1	2	0	0	0.00	0.00	0.00	0.00	0.00	999999	999999	223.66	0.62	729,03	0.29	909,28	0.45	775,07	0.31	-1.00	-1.00	-1.00	-1.00	-1.00	-1.00	0.00	0.00	0.00	0.00	6.70	7.74	7.77	7.77	7.77	0.00	360	26.70	101387.00	17.64	238690.00	25.00	0	26.70	17.60	25.00	500.00	0.50
7200	1970	1	1	2	0	0	0.00	0.00	0.00	0.00	0.00	999999	999999	223.56	0.78	729,41	0.25	910,18	0.28	775,65	0.34	-1.00	-1.00	-1.00	-1.00	-1.00	-1.00	0.00	0.00	0.00	0.00	5.64	6.52	6.55	6.55	6.55	0.00	360	26.65	101389.00	17.66	241146.00	25.00	0	26.65	17.68	25.00	500.00	0.50
7200	1970	1	1	2	0	0	0.00	0.00	0.00	0.00	0.00	999999	999999	223.56	0.78	729,41	0.25	910,18	0.28	775,65	0.34	-1.00	-1.00	-1.00	-1.00	-1.00	-1.00	0.00	0.00	0.00	0.00	4.81	5.56	5.58	5.58	5.58	0.00	360	26.61	101387.00	17.75	240439.00	25.00	0	26.61	17.79	25.00	500.00	0.50
7200	1970	1	1	2	0	0	0.00	0.00	0.00	0.00	0.00	999999	999999	223.56	0.78	729,41	0.25	910,18	0.28	775,65	0.34	-1.00	-1.00	-1.00	-1.00	-1.00	-1.00	0.00	0.00	0.00	0.00	6.67	7.71	7.74	7.74	7.75	0.00	360	26.66	101387.00	17.74	239737.00	25.00	0	26.66	17.73	25.00	500.00	0.50
7200	1970	1	1	2	0	0	0.00	0.00	0.00	0.00	0.00	999999	999999	223.56	0.78	729,41	0.25	910,18	0.28	775,65	0.34	-1.00	-1.00	-1.00	-1.00	-1.00	-1.00	0.00	0.00	0.00	0.00	6.53	7.55	7.58	7.58	7.58	0.00	360	26.61	101387.00	17.79	238517.00	25.00	0	26.61	17.83	25.00	500.00	0.50
7200	1970	1	1	2	0	0	0.00	0.00	0.00	0.00	0.00	999999	999999	223.56	0.78	729,41	0.25	910,18	0.28	775,65	0.34	-1.00	-1.00	-1.00	-1.00	-1.00	-1.00	0.00	0.00	0.00	0.00	4.38	5.07	5.08	5.09	5.09	0.00	360	26.67	101381.00	17.70	239038.00	25.00	0	26.67	17.68	25.00	500.00	0.50
7200	1970	1	1	2	0	0	0.00	0.00	0.00	0.00	0.00	999999	999999	223.56	0.78	729,41	0.25	910,18	0.28	775,65	0.34	-1.00	-1.00	-1.00	-1.00	-1.00	-1.00	0.00	0.00	0.00	0.00	5.89	6.80	6.83	6.83	6.83	0.00	360	26.74	101387.00	17.57	240969.00	25.00	0	26.74	17.49	25.00	500.00	0.50
7200	1970	1	1	2	0	0	0.00	0.00	0.00	0.00	0.00	999999	999999	223.56	0.78	729,41	0.25	910,18	0.28	775,65	0.34	-1.00	-1.00	-1.00	-1.00	-1.00	-1.00	0.00	0.00	0.00	0.00	6.05	6.99	7.02	7.02	7.02	0.00	360	26.75	101385.00	17.39	246954.00	25.00	0	26.75	17.32	25.00	500.00	0.50
7200	1970	1	1	2	0	0	0.00	0.00	0.00	0.00	0.00	999999	999999	223.56	0.78	729,41	0.25	910,18	0.28	775,65	0.34	-1.00	-1.00	-1.00	-1.00	-1.00	-1.00	0.00	0.00	0.00	0.00	6.63	7.66	7.69	7.70	7.70	0.00	360	26.78	101381.00	17.36	249394.00	25.00	0	26.78	17.29	25.00	500.00	0.50
7200	1970	1	1	2	0	0	0.00	0.00	0.00	0.00	0.00	999999	999999	223.56	0.78	729,41	0.25	910,18	0.28	775,65	0.34	-1.00	-1.00	-1.00	-1.00	-1.00	-1.00	0.00	0.00	0.00	0.00	5.67	6.55	6.57	6.58	6.58	0.00	360	26.74	101387.00	17.48	246583.00	25.00	0	26.74	17.46	25.00	500.00	0.50
7200	1970	1	1	2	0	0	0.00	0.00	0.00	0.00	0.00	999999	999999	223.56	0.78	729,41	0.25	910,18	0.28	775,65	0.34	-1.00	-1.00	-1.00	-1.00	-1.00	-1.00	0.00	0.00	0.00	0.00	5.19	6.00	6.02	6.02	6.02	0.00	360	26.70	101387.00	17.41	249584.00	25.00	0	26.70	17.42	25.00	500.00	0.50
7200	1970	1	1	2	0	0	0.00	0.00	0.00	0.00	0.00	999999	999999	223.56	0.78	729,41	0.25	910,18	0.28	775,65	0.34	-1.00	-1.00	-1.00	-1.00	-1.00	-1.00	0.00	0.00	0.00	0.00	5.12	5.92	5.94	5.95	5.95	0.00	360	26.76	101385.00	17.44	248074.00	25.00	0	26.76	17.41	25.00	500.00	0.50
7200	1970	1	1	2	0	0	0.00	0.00	0.00	0.00	0.00	999999	999999	223.18	0.74	705,72	18.17	827,21	45.86	756,97	16.44	-1.00	-1.00	-1.00	-1.00	-1.00	-1.00	0.00	0.00	0.00	0.00	4.38	5.06	5.08	5.08	5.08	0.00	360	26.60	101381.00	17.52	254225.00	25.00	0	26.60	17.62	25.00	500.00	0.50
7200	1970	1	1	2	0	0	0.00	0.00	0.00	0.00	0.00	999999	999999	223.18	0.74	705,72	18.17	827,21	45.86	756,97	16.44	-1.00	-1.00	-1.00	-1.00	-1.00	-1.00	0.00	0.00	0.00	0.00	5.52	6.38	6.40	6.40	6.41	0.00	360	26.71	101381.00	17.57	252854.00	25.00	0	26.71	17.56	25.00	500.00	0.50
7200	1970	1	1	2	0	0	0.00	0.00	0.00	0.00	0.00	999999	999999	223.18	0.74	705,72	18.17	827,21	45.86	756,97	16.44	-1.00	-1.00	-1.00	-1.00	-1.00	-1.00	0.00	0.00	0.00	0.00	7.22	8.34	8.37	8.38	8.38	0.00	360	26.74	101385.00	17.61	249774.00	25.00	0	26.74	17.57	25.00	500.00	0.50
7200	1970	1	1	2	0	0	0.00	0.00	0.00	0.00	0.00	999999	999999	223.18	0.74	705,72	18.17	827,21	45.86	756,97	16.44	-1.00	-1.00	-1.00	-1.00	-1.00	-1.00	0.00	0.00	0.00	0.00	4.69	5.42	5.44	5.45	5.45	0.00	360	26.80	101385.00	17.66	246398.00	25.00	0	26.80	17.59	25.00	500.00	0.50
7200	1970	1	1	2	0	0	0.00	0.00	0.00	0.00	0.00	999999	999999	223.18	0.74	705,72	18.17	827,21	45.86	756,97	16.44	-1.00	-1.00	-1.00	-1.00	-1.00	-1.00	0.00	0.00	0.00	0.00	5.39	6.23	6.26	6.26	6.26	0.00	360	26.85	101391.00	17.62	241679.00	25.00	0	26.85	17.53	25.00	500.00	0.50
7200	1970	1	1	2	0	0	0.00	0.00	0.00	0.00	0.00	999999	999999	223.18	0.74	705,72	18.17	827,21	45.86	756,97	16.44	-1.00	-1.00	-1.00	-1.00	-1.00	-1.00	0.00	0.00	0.00	0.00	5.35	6.18	6.21	6.21	6.21	0.00	360	26.79	101387.00	17.67	239737.00	25.00	0	26.79	17.64	25.00	500.00	0.50
7200	1970	1	1	2	0	0	0.00	0.00	0.00	0.00	0.00	999999	999999	223.18	0.74	705,72	18.17	827,21	45.86	756,97	16.44	-1.00	-1.00	-1.00	-1.00	-1.00	-1.00	0.00	0.00	0.00	0.00	5.88	6.80	6.82	6.82	6.83	0.00	360	26.82	101385.00	17.50	240263.00	25.00	0	26.82	17.45	25.00	500.00	0.50
7200	1970	1	1	2	0	0	0.00	0.00	0.00	0.00	0.00	999999	999999	223.18	0.74	705,72	18.17	827,21	45.86	756,97	16.44	-1.00	-1.00	-1.00	-1.00	-1.00	-1.00	0.00	0.00	0.00	0.00	6.27	7.25	7.27	7.28	7.28	0.00	360	26.79	101389.00	17.52	242393.00	25.00	0	26.79	17.51	25.00	500.00	0.50
7200	1970	1	1	2	0	0	0.00	0.00	0.00	0.00	0.00	999999	999999	223.18	0.74	705,72	18.17	827,21	45.86	756,97	16.44	-1.00	-1.00	-1.00	-1.00	-1.00	-1.00	0.00	0.00	0.00	0.00	6.24	7.21	7.24	7.24	7.24	0.00	360	26.81	101389.00	17.58	239737.00	25.00	0	26.81	17.56	25.00	500.00	0.50
7200	1970	1	1	2	0	0	0.00	0.00	0.00	0.00	0.00	999999	999999	223.18	0.74	705,72	18.17	827,21	45.86	756,97	16.44	-1.00	-1.00	-1.00	-1.00	-1.00	-1.00	0.00	0.00	0.00	0.00	6.22	7.19	7.22	7.22	7.22	0.00	360	26.85	101391.00	17.53	238171.00	25.00	0	26.85	17.48	25.00	500.00	0.50
7200	1970	1	1	2	0	0	0.00	0.00	0.00	0.00	0.00	999999	999999	223.18	0.74	705,72	18.17	827,21	45.86	756,97	16.44	-1.00	-1.00	-1.00	-1.00	-1.00	-1.00	0.00	0.00	0.00	0.00	7.84	9.05	9.09	9.09	9.09	0.00	360	26.87	101393.00	17.58	234931.00	25.00	0	26.87	17.53	25.00	500.00	0.50
7200	1970	1	1	2	0	0	0.00	0.00	0.00	0.00	0.00	999999	999999	223.35	0.74	679,45	1.25	774,9	1.61	728,52	2.03	-1.00	-1.00	-1.00	-1.00	-1.00	-1.00	0.00	0.00	0.00	0.00	5.30	6.13	6.15	6.15	6.15	0.00	360	26.88	101391.00	17.52	214504.00	25.00	0	26.88	17.47	25.00	500.00	0.50
7200	1970	1	1	2	0	0	0.00	0.00	0.00	0.00	0.00	999999	999999	223.35	0.74	679,45	1.25	774,9	1.61	728,52	2.03	-1.00	-1.00	-1.00	-1.00	-1.00	-1.00	0.00	0.00	0.00	0.00	6.52	7.53	7.56	7.56	7.56	0.00	360	26.78	101391.00	17.62	157281.00	25.00	0	26.78	17.66	25.00	500.00	0.50
7200	1970	1	1	2	0	0	0.00	0.00	0.00	0.00	0.00	999999	999999	223.35	0.74	679,45	1.25	774,9	1.61	728,52	2.03	-1.00	-1.00	-1.00	-1.00	-1.00	-1.00	0.00	0.00	0.00	0.00	6.66	7.69	7.72	7.73	7.73	0.00	360	26.81	101389.00	17.64	130371.00	25.00	0	26.81	17.64	25.00	500.00	0.50
7200	1970	1	1	2	0	0	0.00	0.00	0.00	0.00	0.00	999999	999999	223.35	0.74	679,45	1.25	774,9	1.61	728,52	2.03	-1.00	-1.00	-1.00	-1.00	-1.00	-1.00	0.00	0.00	0.00	0.00	7.07	8.17	8.20	8.20	8.20	0.00	360	26.85	101395.00	17.60	118100.00	25.00	0	26.85	17.57	25.00	500.00	0.50
7200	1970	1	1	2	0	0	0.00	0.00	0.00	0.00	0.00	999999	999999	223.35	0.74	679,45	1.25	774,9	1.61	728,52	2.03	-1.00	-1.00	-1.00	-1.00	-1.00	-1.00	0.00	0.00	0.00	0.00	4.90	5.67	5.69	5.69	5.69	0.00	360	26.82	101391.00	17.59	111847.00	25.00	0	26.82	17.60	25.00	500.00	0.50
7200	1970	1	1	2	0	0	0.00	0.00	0.00	0.00	0.00	999999	999999	223.35	0.74	679,45	1.25	774,9	1.61	728,52	2.03	-1.00	-1.00	-1.00	-1.00	-1.00	-1.00	0.00	0.00	0.00	0.00	6.80	7.85	7.88	7.89	7.89	0.00	360	26.85	101395.00	17.69	109570.00	25.00	0	26.85	17.67	25.00	500.00	0.50
7200	1970	1	1	2	0	0	0.00	0.00	0.00	0.00	0.00	999999	999999	223.35	0.74	679,45	1.25	774,9	1.61	728,52	2.03	-1.00	-1.00	-1.00	-1.00	-1.00	-1.00	0.00	0.00	0.00	0.00	6.19	7.16	7.18	7.19	7.19	0.00	360	26.79	101395.00	17.58	108360.00	25.00	0	26.79	17.62	25.00	500.00	0.50
7200	1970	1	1	2	0	0	0.00	0.00	0.00	0.00	0.00	999999	999999	223.35	0.74	679,45	1.25	774,9	1.61	728,52	2.03	-1.00	-1.00	-1.00	-1.00	-1.00	-1.00	0.00	0.00	0.00	0.00	6.52	7.54	7.56	7.57	7.57	0.00	360	26.78	101397.00	17.64	108784.00	25.00	0	26.78	17.68	25.00	500.00	0.50
7200	1970	1	1	2	0	0	0.00	0.00	0.00	0.00	0.00	999999	999999	223.35	0.74	679,45	1.25	774,9	1.61	728,52	2.03	-1.00	-1.00	-1.00	-1.00	-1.00	-1.00	0.00	0.00	0.00	0.00	8.17	9.44	9.48	9.48	9.48	0.00	360	26.73	101391.00	17.51	112223.00	25.00	0	26.73	17.57	25.00	500.00	0.50
7200	1970	1	1	2	0	0	0.00	0.00	0.00	0.00	0.00	999999	999999	223.35	0.74	679,45	1.25	774,9	1.61	728,52	2.03	-1.00	-1.00	-1.00	-1.00	-1.00	-1.00	0.00	0.00	0.00	0.00	5.56	6.43	6.45	6.45	6.46	0.00	360	26.72	101393.00	17.30	116289.00	25.00	0	26.72	17.36	25.00	500.00	0.50
7200	1970	1	1	2	0	0	0.00	0.00	0.00	0.00	0.00	999999	999999	223.35	0.74	679,45	1.25	774,9	1.61	728,52	2.03	-1.00	-1.00	-1.00	-1.00	-1.00	-1.00	0.00	0.00	0.00	0.00	5.10	5.89	5.91	5.91	5.91	0.00	360	26.69	101391.00	17.25	120836.00	25.00	0	26.69	17.32	25.00	500.00	0.50
7200	1970	1	1	2	0	0	0.00	0.00	0.00	0.00	0.00	999999	999999	223.64	1.04	677,25	0.30	771,93	0.62	724,94	0.32	-1.00	-1.00	-1.00	-1.00	-1.00	-1.00	0.00	0.00	0.00	0.00	5.65	6.52	6.55	6.55	6.55	0.00	360	26.81	101391.00	17.16	126229.00	25.00	0	26.81	17.12	25.00	500.00	0.50
7200	1970	1	1	2	0	0	0.00	0.00	0.00	0.00	0.00	999999	999999	223.64	1.04	677,25	0.30	771,93	0.62	724,94	0.32	-1.00	-1.00	-1.00	-1.00	-1.00	-1.00	0.00	0.00	0.00	0.00	4.39	5.08	5.09	5.10	5.10	0.00	360	26.72	101391.00	17.22	132546.00	25.00	0	26.72	17.27	25.00	500.00	0.50
7200	1970	1	1	2	0	0	0.00	0.00	0.00	0.00	0.00	999999	999999	223.64	1.04	677,25	0.30	771,93	0.62	724,94	0.32	-1.00	-1.00	-1.00	-1.00	-1.00	-1.00	0.00	0.00	0.00	0.00	5.70	6.58	6.61	6.61	6.61	0.00	360	26.76	101387.00	17.13	138371.00	25.00	0	26.76	17.13	25.00	500.00	0.50
7200	1970	1	1	2	0	0	0.00	0.00	0.00	0.00	0.00	999999	999999	223.64	1.04	677,25	0.30	771,93	0.62	724,94	0.32	-1.00	-1.00	-1.00	-1.00	-1.00	-1.00	0.00	0.00	0.00	0.00	5.47	6.32	6.35	6.35	6.35	0.00	360	26.69	101385.00	17.19	142385.00	25.00	0	26.69	17.25	25.00	500.00	0.50
7200	1970	1	1	2	0	0	0.00	0.00	0.00	0.00	0.00	999999	999999	223.64	1.04	677,25	0.30	771,93	0.62	724,94	0.32	-1.00	-1.00	-1.00	-1.00	-1.00	-1.00	0.00	0.00	0.00	0.00	4.64	5.36	5.38	5.38	5.38	0.00	360	26.55	101387.00	17.28	148333.00	25.00	0	26.55	17.44	25.00	500.00	0.50
7200	1970	1	1	2	0	0	0.00	0.00	0.00	0.00	0.00	999999	999999	223.64	1.04	677,25	0.30	771,93	0.62	724,94	0.32	-1.00	-1.00	-1.00	-1.00	-1.00	-1.00	0.00	0.00	0.00	0.00	5.90	6.81	6.84	6.84	6.84	0.00	360	26.66	101383.00	17.29	152397.00	25.00	0	26.66	17.33	25.00	500.00	0.50
7200	1970	1	1	2	0	0	0.00	0.00	0.00	0.00	0.00	999999	999999	223.64	1.04	677,25	0.30	771,93	0.62	724,94	0.32	-1.00	-1.00	-1.00	-1.00	-1.00	-1.00	0.00	0.00	0.00	0.00	5.30	6.12	6.14	6.15	6.15	0.00	360	26.80	101385.00	17.19	158175.00	25.00	0	26.80	17.11	25.00	500.00	0.50
7200	1970	1	1	2	0	0	0.00	0.00	0.00	0.00	0.00	999999	999999	223.64	1.04	677,25	0.30	771,93	0.62	724,94	0.32	-1.00	-1.00	-1.00	-1.00	-1.00	-1.00	0.00	0.00	0.00	0.00	5.51	6.37	6.39	6.40	6.40	0.00	360	26.73	101381.00	17.23	162805.00	25.00	0	26.73	17.22	25.00	500.00	0.50
7200	1970	1	1	2	0	0	0.00	0.00	0.00	0.00	0.00	999999	999999	223.64	1.04	677,25	0.30	771,93	0.62	724,94	0.32	-1.00	-1.00	-1.00	-1.00	-1.00	-1.00	0.00	0.00	0.00	0.00	4.57	5.28	5.30	5.30	5.30	0.00	360	26.77	101377.00	17.33	166045.00	25.00	0	26.77	17.29	25.00	500.00	0.50
7200	1970	1	1	2	0	0	0.00	0.00	0.00	0.00	0.00	999999	999999	223.64	1.04	677,25	0.30	771,93	0.62	724,94	0.32	-1.00	-1.00	-1.00	-1.00	-1.00	-1.00	0.00	0.00	0.00	0.00	6.27	7.24	7.27	7.27	7.28	0.00	360	26.77	101381.00	17.37	168561.00	25.00	0	26.77	17.34	25.00	500.00	0.50
7200	1970	1	1	2	0	0	0.00	0.00	0.00	0.00	0.00	999999	999999	223.64	1.04	677,25	0.30	771,93	0.62	724,94	0.32	-1.00	-1.00	-1.00	-1.00	-1.00	-1.00	0.00	0.00	0.00	0.00	5.55	6.41	6.43	6.44	6.44	0.00	360	26.78	101375.00	17.40	170629.00	25.00	0	26.78	17.37	25.00	500.00	0.50
7200	1970	1	1	2	0	0	0.00	0.00	0.00	0.00	0.00	999999	999999	221.40	0.61	675,71	0.59	769,56	0.61	722,78	0.91	-1.00	-1.00	-1.00	-1.00	-1.00	-1.00	0.00	0.00	0.00	0.00	6.06	7.00	7.02	7.03	7.03	0.00	360	26.79	101375.00	17.45	173647.00	25.00	0	26.79	17.42	25.00	500.00	0.50
7200	1970	1	1	2	0	0	0.00	0.00	0.00	0.00	0.00	999999	999999	221.40	0.61	675,71	0.59	769,56	0.61	722,78	0.91	-1.00	-1.00	-1.00	-1.00	-1.00	-1.00	0.00	0.00	0.00	0.00	6.04	6.98	7.00	7.01	7.01	0.00	360	26.76	101371.00	17.41	175658.00	25.00	0	26.76	17.41	25.00	500.00	0.50
7200	1970	1	1	2	0	0	0.00	0.00	0.00	0.00	0.00	999999	999999	221.40	0.61	675,71	0.59	769,56	0.61	722,78	0.91	-1.00	-1.00	-1.00	-1.00	-1.00	-1.00	0.00	0.00	0.00	0.00	3.85	4.45	4.47	4.47	4.47	0.00	360	26.74	101367.00	17.49	177150.00	25.00	0	26.74	17.50	25.00	500.00	0.50
7200	1970	1	1	2	0	0	0.00	0.00	0.00	0.00	0.00	999999	999999	221.40	0.61	675,71	0.59	769,56	0.61	722,78	0.91	-1.00	-1.00	-1.00	-1.00	-1.00	-1.00	0.00	0.00	0.00	0.00	7.92	9.16	9.19	9.19	9.20	0.00	360	26.72	101369.00	17.44	183783.00	25.00	0	26.72	17.47	25.00	500.00	0.50
7200	1970	1	1	2	0	0	0.00	0.00	0.00	0.00	0.00	999999	999999	221.40	0.61	675,71	0.59	769,56	0.61	722,78	0.91	-1.00	-1.00	-1.00	-1.00	-1.00	-1.00	0.00	0.00	0.00	0.00	5.33	6.15	6.18	6.18	6.18	0.00	360	26.73	101367.00	17.51	185518.00	25.00	0	26.73	17.53	25.00	500.00	0.50
7200	1970	1	1	2	0	0	0.00	0.00	0.00	0.00	0.00	999999	999999	221.40	0.61	675,71	0.59	769,56	0.61	722,78	0.91	-1.00	-1.00	-1.00	-1.00	-1.00	-1.00	0.00	0.00	0.00	0.00	5.25	6.07	6.09	6.09	6.10	0.00	360	26.67	101369.00	17.54	187318.00	25.00	0	26.67	17.60	25.00	500.00	0.50
7200	1970	1	1	2	0	0	0.00	0.00	0.00	0.00	0.00	999999	999999	221.40	0.61	675,71	0.59	769,56	0.61	722,78	0.91	-1.00	-1.00	-1.00	-1.00	-1.00	-1.00	0.00	0.00	0.00	0.00	5.20	6.01	6.04	6.04	6.04	0.00	360	26.80	101369.00	17.48	190140.00	25.00	0	26.80	17.43	25.00	500.00	0.50
7200	1970	1	1	2	0	0	0.00	0.00	0.00	0.00	0.00	999999	999999	221.40	0.61	675,71	0.59	769,56	0.61	722,78	0.91	-1.00	-1.00	-1.00	-1.00	-1.00	-1.00	0.00	0.00	0.00	0.00	5.93	6.85	6.88	6.88	6.88	0.00	360	26.81	101373.00	17.41	192370.00	25.00	0	26.81	17.35	25.00	500.00	0.50
7200	1970	1	1	2	0	0	0.00	0.00	0.00	0.00	0.00	999999	999999	221.40	0.61	675,71	0.59	769,56	0.61	722,78	0.91	-1.00	-1.00	-1.00	-1.00	-1.00	-1.00	0.00	0.00	0.00	0.00	3.01	3.48	3.49	3.49	3.50	0.00	360	26.70	101373.00	17.47	196283.00	25.00	0	26.70	17.52	25.00	500.00	0.50
7200	1970	1	1	2	0	0	0.00	0.00	0.00	0.00	0.00	999999	999999	221.40	0.61	675,71	0.59	769,56	0.61	722,78	0.91	-1.00	-1.00	-1.00	-1.00	-1.00	-1.00	0.00	0.00	0.00	0.00	4.86	5.62	5.64	5.64	5.64	0.00	360	26.71	101369.00	17.47	199021.00	25.00	0	26.71	17.50	25.00	500.00	0.50
7200	1970	1	1	2	0	0	0.00	0.00	0.00	0.00	0.00	999999	999999	221.40	0.61	675,71	0.59	769,56	0.61	722,78	0.91	-1.00	-1.00	-1.00	-1.00	-1.00	-1.00	0.00	0.00	0.00	0.00	5.71	6.59	6.62	6.62	6.62	0.00	360	26.69	101371.00	17.55	200725.00	25.00	0	26.69	17.59	25.00	500.00	0.50
7200	1970	1	1	2	0	0	0.00	0.00	0.00	0.00	0.00	999999	999999	222.84	0.36	674,75	0.65	768,74	0.41	721,75	0.40	-1.00	-1.00	-1.00	-1.00	-1.00	-1.00	0.00	0.00	0.00	0.00	5.80	6.70	6.72	6.73	6.73	0.00	360	26.70	101369.00	17.62	200358.00	25.00	0	26.70	17.65	25.00	500.00	0.50
7200	1970	1	1	2	0	0	0.00	0.00	0.00	0.00	0.00	999999	999999	222.84	0.36	674,75	0.65	768,74	0.41	721,75	0.40	-1.00	-1.00	-1.00	-1.00	-1.00	-1.00	0.00	0.00	0.00	0.00	4.07	4.70	4.72	4.72	4.73	0.00	360	26.73	101369.00	17.57	202085.00	25.00	0	26.73	17.56	25.00	500.00	0.50
7200	1970	1	1	2	0	0	0.00	0.00	0.00	0.00	0.00	999999	999999	222.84	0.36	674,75	0.65	768,74	0.41	721,75	0.40	-1.00	-1.00	-1.00	-1.00	-1.00	-1.00	0.00	0.00	0.00	0.00	6.06	7.00	7.03	7.03	7.04	0.00	360	26.80	101367.00	17.56	202960.00	25.00	0	26.80	17.50	25.00	500.00	0.50
7200	1970	1	1	2	0	0	0.00	0.00	0.00	0.00	0.00	999999	999999	222.84	0.36	674,75	0.65	768,74	0.41	721,75	0.40	-1.00	-1.00	-1.00	-1.00	-1.00	-1.00	0.00	0.00	0.00	0.00	6.03	6.97	6.99	7.00	7.00	0.00	360	26.75	101363.00	17.55	203086.00	25.00	0	26.75	17.54	25.00	500.00	0.50
7200	1970	1	1	2	0	0	0.00	0.00	0.00	0.00	0.00	999999	999999	222.84	0.36	674,75	0.65	768,74	0.41	721,75	0.40	-1.00	-1.00	-1.00	-1.00	-1.00	-1.00	0.00	0.00	0.00	0.00	4.12	4.76	4.78	4.78	4.78	0.00	360	26.73	101361.00	17.52	205889.00	25.00	0	26.73	17.53	25.00	500.00	0.50
7200	1970	1	1	2	0	0	0.00	0.00	0.00	0.00	0.00	999999	999999	222.84	0.36	674,75	0.65	768,74	0.41	721,75	0.40	-1.00	-1.00	-1.00	-1.00	-1.00	-1.00	0.00	0.00	0.00	0.00	6.11	7.06	7.08	7.09	7.09	0.00	360	26.74	101365.00	17.48	208639.00	25.00	0	26.74	17.48	25.00	500.00	0.50
7200	1970	1	1	2	0	0	0.00	0.00	0.00	0.00	0.00	999999	999999	222.84	0.36	674,75	0.65	768,74	0.41	721,75	0.40	-1.00	-1.00	-1.00	-1.00	-1.00	-1.00	0.00	0.00	0.00	0.00	7.76	8.97	9.00	9.00	9.01	0.00	360	26.77	101367.00	17.50	208639.00	25.00	0	26.77	17.48	25.00	500.00	0.50
7200	1970	1	1	2	0	0	0.00	0.00	0.00	0.00	0.00	999999	999999	222.84	0.36	674,75	0.65	768,74	0.41	721,75	0.40	-1.00	-1.00	-1.00	-1.00	-1.00	-1.00	0.00	0.00	0.00	0.00	5.68	6.57	6.59	6.60	6.60	0.00	360	26.74	101365.00	17.50	211872.00	25.00	0	26.74	17.51	25.00	500.00	0.50
7200	1970	1	1	2	0	0	0.00	0.00	0.00	0.00	0.00	999999	999999	222.84	0.36	674,75	0.65	768,74	0.41	721,75	0.40	-1.00	-1.00	-1.00	-1.00	-1.00	-1.00	0.00	0.00	0.00	0.00	4.60	5.32	5.34	5.34	5.34	0.00	360	26.71	101363.00	17.52	213944.00	25.00	0	26.71	17.55	25.00	500.00	0.50
7200	1970	1	1	2	0	0	0.00	0.00	0.00	0.00	0.00	999999	999999	222.84	0.36	674,75	0.65	768,74	0.41	721,75	0.40	-1.00	-1.00	-1.00	-1.00	-1.00	-1.00	0.00	0.00	0.00	0.00	4.63	5.35	5.37	5.37	5.37	0.00	360	26.72	101363.00	17.48	212009.00	25.00	0	26.72	17.49	25.00	500.00	0.50
7200	1970	1	1	2	0	0	0.00	0.00	0.00	0.00	0.00	999999	999999	222.84	0.36	674,75	0.65	768,74	0.41	721,75	0.40	-1.00	-1.00	-1.00	-1.00	-1.00	-1.00	0.00	0.00	0.00	0.00	5.90	6.81	6.84	6.84	6.85	0.00	360	26.84	101363.00	17.37	212696.00	25.00	0	26.84	17.29	25.00	500.00	0.50
7200	1970	1	1	2	0	0	0.00	0.00	0.00	0.00	0.00	999999	999999	223.08	0.80	675,37	0.49	768,99	0.50	721,7	0.52	-1.00	-1.00	-1.00	-1.00	-1.00	-1.00	0.00	0.00	0.00	0.00	3.73	4.31	4.33	4.33	4.33	0.00	360	26.91	101361.00	17.39	213111.00	25.00	0	26.91	17.27	25.00	500.00	0.50
7200	1970	1	1	2	0	0	0.00	0.00	0.00	0.00	0.00	999999	999999	223.08	0.80	675,37	0.49	768,99	0.50	721,7	0.52	-1.00	-1.00	-1.00	-1.00	-1.00	-1.00	0.00	0.00	0.00	0.00	5.98	6.91	6.93	6.94	6.94	0.00	360	26.80	101357.00	17.45	212696.00	25.00	0	26.80	17.44	25.00	500.00	0.50
7200	1970	1	1	2	0	0	0.00	0.00	0.00	0.00	0.00	999999	999999	223.08	0.80	675,37	0.49	768,99	0.50	721,7	0.52	-1.00	-1.00	-1.00	-1.00	-1.00	-1.00	0.00	0.00	0.00	0.00	4.45	5.14	5.16	5.17	5.17	0.00	360	26.88	101357.00	17.42	213805.00	25.00	0	26.88	17.35	25.00	500.00	0.50
7200	1970	1	1	2	0	0	0.00	0.00	0.00	0.00	0.00	999999	999999	223.08	0.80	675,37	0.49	768,99	0.50	721,7	0.52	-1.00	-1.00	-1.00	-1.00	-1.00	-1.00	0.00	0.00	0.00	0.00	4.89	5.65	5.67	5.68	5.68	0.00	360	26.84	101355.00	17.43	213249.00	25.00	0	26.84	17.41	25.00	500.00	0.50
7200	1970	1	1	2	0	0	0.00	0.00	0.00	0.00	0.00	999999	999999	223.08	0.80	675,37	0.49	768,99	0.50	721,7	0.52	-1.00	-1.00	-1.00	-1.00	-1.00	-1.00	0.00	0.00	0.00	0.00	4.33	5.00	5.02	5.02	5.02	0.00	360	26.76	101353.00	17.52	213944.00	25.00	0	26.76	17.57	25.00	500.00	0.50
7200	1970	1	1	2	0	0	0.00	0.00	0.00	0.00	0.00	999999	999999	223.08	0.80	675,37	0.49	768,99	0.50	721,7	0.52	-1.00	-1.00	-1.00	-1.00	-1.00	-1.00	0.00	0.00	0.00	0.00	4.21	4.86	4.88	4.88	4.88	0.00	360	26.84	101357.00	17.47	214224.00	25.00	0	26.84	17.44	25.00	500.00	0.50
7200	1970	1	1	2	0	0	0.00	0.00	0.00	0.00	0.00	999999	999999	223.08	0.80	675,37	0.49	768,99	0.50	721,7	0.52	-1.00	-1.00	-1.00	-1.00	-1.00	-1.00	0.00	0.00	0.00	0.00	5.53	6.39	6.41	6.42	6.42	0.00	360	26.87	101353.00	17.45	212009.00	25.00	0	26.87	17.41	25.00	500.00	0.50
7200	1970	1	1	2	0	0	0.00	0.00	0.00	0.00	0.00	999999	999999	223.08	0.80	675,37	0.49	768,99	0.50	721,7	0.52	-1.00	-1.00	-1.00	-1.00	-1.00	-1.00	0.00	0.00	0.00	0.00	5.36	6.20	6.22	6.22	6.22	0.00	360	26.87	101357.00	17.46	212972.00	25.00	0	26.87	17.42	25.00	500.00	0.50
7200	1970	1	1	2	0	0	0.00	0.00	0.00	0.00	0.00	999999	999999	223.08	0.80	675,37	0.49	768,99	0.50	721,7	0.52	-1.00	-1.00	-1.00	-1.00	-1.00	-1.00	0.00	0.00	0.00	0.00	3.83	4.43	4.45	4.45	4.45	0.00	360	26.86	101357.00	17.48	211190.00	25.00	0	26.86	17.46	25.00	500.00	0.50
7200	1970	1	1	2	0	0	0.00	0.00	0.00	0.00	0.00	999999	999999	223.08	0.80	675,37	0.49	768,99	0.50	721,7	0.52	-1.00	-1.00	-1.00	-1.00	-1.00	-1.00	0.00	0.00	0.00	0.00	5.04	5.83	5.85	5.85	5.85	0.00	360	26.89	101359.00	17.47	212146.00	25.00	0	26.89	17.43	25.00	500.00	0.50
7200	1970	1	1	2	0	0	0.00	0.00	0.00	0.00	0.00	999999	999999	223.08	0.80	675,37	0.49	768,99	0.50	721,7	0.52	-1.00	-1.00	-1.00	-1.00	-1.00	-1.00	0.00	0.00	0.00	0.00	5.13	5.93	5.95	5.95	5.95	0.00	360	26.77	101357.00	17.54	213388.00	25.00	0	26.77	17.61	25.00	500.00	0.50
7200	1970	1	1	2	0	0	0.00	0.00	0.00	0.00	0.00	999999	999999	223.32	0.82	676,6	0.27	770,43	0.31	723,15	0.24	-1.00	-1.00	-1.00	-1.00	-1.00	-1.00	0.00	0.00	0.00	0.00	5.02	5.81	5.83	5.83	5.83	0.00	360	26.80	101355.00	17.59	210378.00	25.00	0	26.80	17.62	25.00	500.00	0.50
7200	1970	1	1	2	0	0	0.00	0.00	0.00	0.00	0.00	999999	999999	223.32	0.82	676,6	0.27	770,43	0.31	723,15	0.24	-1.00	-1.00	-1.00	-1.00	-1.00	-1.00	0.00	0.00	0.00	0.00	6.42	7.42	7.45	7.45	7.46	0.00	360	26.86	101353.00	17.52	209304.00	25.00	0	26.86	17.49	25.00	500.00	0.50
7200	1970	1	1	2	0	0	0.00	0.00	0.00	0.00	0.00	999999	999999	223.32	0.82	676,6	0.27	770,43	0.31	723,15	0.24	-1.00	-1.00	-1.00	-1.00	-1.00	-1.00	0.00	0.00	0.00	0.00	5.23	6.04	6.06	6.06	6.07	0.00	360	26.85	101349.00	17.50	210243.00	25.00	0	26.85	17.49	25.00	500.00	0.50
7200	1970	1	1	2	0	0	0.00	0.00	0.00	0.00	0.00	999999	999999	223.32	0.82	676,6	0.27	770,43	0.31	723,15	0.24	-1.00	-1.00	-1.00	-1.00	-1.00	-1.00	0.00	0.00	0.00	0.00	4.46	5.16	5.18	5.18	5.18	0.00	360	26.93	101349.00	17.42	209572.00	25.00	0	26.93	17.34	25.00	500.00	0.50
7200	1970	1	1	2	0	0	0.00	0.00	0.00	0.00	0.00	999999	999999	223.32	0.82	676,6	0.27	770,43	0.31	723,15	0.24	-1.00	-1.00	-1.00	-1.00	-1.00	-1.00	0.00	0.00	0.00	0.00	5.45	6.30	6.32	6.32	6.33	0.00	360	26.91	101348.00	17.50	209171.00	25.00	0	26.91	17.45	25.00	500.00	0.50
7200	1970	1	1	2	0	0	0.00	0.00	0.00	0.00	0.00	999999	999999	223.32	0.82	676,6	0.27	770,43	0.31	723,15	0.24	-1.00	-1.00	-1.00	-1.00	-1.00	-1.00	0.00	0.00	0.00	0.00	6.32	7.31	7.34	7.34	7.34	0.00	360	26.84	101348.00	17.51	210378.00	25.00	0	26.84	17.53	25.00	500.00	0.50
7200	1970	1	1	2	0	0	0.00	0.00	0.00	0.00	0.00	999999	999999	223.32	0.82	676,6	0.27	770,43	0.31	723,15	0.24	-1.00	-1.00	-1.00	-1.00	-1.00	-1.00	0.00	0.00	0.00	0.00	5.07	5.86	5.88	5.88	5.88	0.00	360	26.82	101344.00	17.48	214084.00	25.00	0	26.82	17.52	25.00	500.00	0.50
7200	1970	1	1	2	0	0	0.00	0.00	0.00	0.00	0.00	999999	999999	223.32	0.82	676,6	0.27	770,43	0.31	723,15	0.24	-1.00	-1.00	-1.00	-1.00	-1.00	-1.00	0.00	0.00	0.00	0.00	3.91	4.52	4.54	4.54	4.54	0.00	360	26.76	101346.00	17.52	212834.00	25.00	0	26.76	17.60	25.00	500.00	0.50
7200	1970	1	1	2	0	0	0.00	0.00	0.00	0.00	0.00	999999	999999	223.32	0.82	676,6	0.27	770,43	0.31	723,15	0.24	-1.00	-1.00	-1.00	-1.00	-1.00	-1.00	0.00	0.00	0.00	0.00	4.87	5.62	5.65	5.65	5.65	0.00	360	26.74	101342.00	17.51	213527.00	25.00	0	26.74	17.58	25.00	500.00	0.50
7200	1970	1	1	2	0	0	0.00	0.00	0.00	0.00	0.00	999999	999999	223.32	0.82	676,6	0.27	770,43	0.31	723,15	0.24	-1.00	-1.00	-1.00	-1.00	-1.00	-1.00	0.00	0.00	0.00	0.00	3.76	4.34	4.36	4.36	4.36	0.00	360	26.72	101346.00	17.52	216057.00	25.00	0	26.72	17.59	25.00	500.00	0.50
7200	1970	1	1	2	0	0	0.00	0.00	0.00	0.00	0.00	999999	999999	223.32	0.82	676,6	0.27	770,43	0.31	723,15	0.24	-1.00	-1.00	-1.00	-1.00	-1.00	-1.00	0.00	0.00	0.00	0.00	3.61	4.17	4.18	4.18	4.19	0.00	360	26.73	101346.00	17.44	218213.00	25.00	0	26.73	17.49	25.00	500.00	0.50
7200	1970	1	1	2	0	0	0.00	0.00	0.00	0.00	0.00	999999	999999	223.26	0.58	676,55	0.29	770,66	0.44	723,31	0.27	-1.00	-1.00	-1.00	-1.00	-1.00	-1.00	0.00	0.00	0.00	0.00	4.70	5.44	5.46	5.46	5.46	0.00	360	26.84	101344.00	17.51	216057.00	25.00	0	26.84	17.47	25.00	500.00	0.50
7200	1970	1	1	2	0	0	0.00	0.00	0.00	0.00	0.00	999999	999999	223.26	0.58	676,55	0.29	770,66	0.44	723,31	0.27	-1.00	-1.00	-1.00	-1.00	-1.00	-1.00	0.00	0.00	0.00	0.00	4.56	5.27	5.29	5.29	5.29	0.00	360	26.83	101342.00	17.44	216771.00	25.00	0	26.83	17.41	25.00	500.00	0.50
7200	1970	1	1	2	0	0	0.00	0.00	0.00	0.00	0.00	999999	999999	223.26	0.58	676,55	0.29	770,66	0.44	723,31	0.27	-1.00	-1.00	-1.00	-1.00	-1.00	-1.00	0.00	0.00	0.00	0.00	4.71	5.44	5.46	5.46	5.46	0.00	360	26.77	101340.00	17.29	222353.00	25.00	0	26.77	17.31	25.00	500.00	0.50
7200	1970	1	1	2	0	0	0.00	0.00	0.00	0.00	0.00	999999	999999	223.26	0.58	676,55	0.29	770,66	0.44	723,31	0.27	-1.00	-1.00	-1.00	-1.00	-1.00	-1.00	0.00	0.00	0.00	0.00	4.75	5.49	5.51	5.51	5.52	0.00	360	26.79	101342.00	17.18	227914.00	25.00	0	26.79	17.18	25.00	500.00	0.50
7200	1970	1	1	2	0	0	0.00	0.00	0.00	0.00	0.00	999999	999999	223.26	0.58	676,55	0.29	770,66	0.44	723,31	0.27	-1.00	-1.00	-1.00	-1.00	-1.00	-1.00	0.00	0.00	0.00	0.00	3.63	4.19	4.21	4.21	4.21	0.00	360	26.87	101340.00	17.12	226498.00	25.00	0	26.87	17.06	25.00	500.00	0.50
7200	1970	1	1	2	0	0	0.00	0.00	0.00	0.00	0.00	999999	999999	223.26	0.58	676,55	0.29	770,66	0.44	723,31	0.27	-1.00	-1.00	-1.00	-1.00	-1.00	-1.00	0.00	0.00	0.00	0.00	3.68	4.25	4.27	4.27	4.27	0.00	360	26.81	101338.00	17.08	227914.00	25.00	0	26.81	17.08	25.00	500.00	0.50
7200	1970	1	1	2	0	0	0.00	0.00	0.00	0.00	0.00	999999	999999	223.26	0.58	676,55	0.29	770,66	0.44	723,31	0.27	-1.00	-1.00	-1.00	-1.00	-1.00	-1.00	0.00	0.00	0.00	0.00	4.22	4.87	4.89	4.89	4.89	0.00	360	26.88	101338.00	17.00	226811.00	25.00	0	26.88	16.95	25.00	500.00	0.50
7200	1970	1	1	2	0	0	0.00	0.00	0.00	0.00	0.00	999999	999999	223.26	0.58	676,55	0.29	770,66	0.44	723,31	0.27	-1.00	-1.00	-1.00	-1.00	-1.00	-1.00	0.00	0.00	0.00	0.00	3.86	4.46	4.47	4.47	4.48	0.00	360	26.82	101334.00	16.99	230962.00	25.00	0	26.82	16.99	25.00	500.00	0.50
7200	1970	1	1	2	0	0	0.00	0.00	0.00	0.00	0.00	999999	999999	223.26	0.58	676,55	0.29	770,66	0.44	723,31	0.27	-1.00	-1.00	-1.00	-1.00	-1.00	-1.00	0.00	0.00	0.00	0.00	4.86	5.62	5.64	5.64	5.64	0.00	360	26.86	101336.00	16.88	232434.00	25.00	0	26.86	16.85	25.00	500.00	0.50
7200	1970	1	1	2	0	0	0.00	0.00	0.00	0.00	0.00	999999	999999	223.26	0.58	676,55	0.29	770,66	0.44	723,31	0.27	-1.00	-1.00	-1.00	-1.00	-1.00	-1.00	0.00	0.00	0.00	0.00	4.20	4.85	4.87	4.87	4.87	0.00	360	26.84	101338.00	16.88	232764.00	25.00	0	26.84	16.87	25.00	500.00	0.50
7200	1970	1	1	2	0	0	0.00	0.00	0.00	0.00	0.00	999999	999999	223.26	0.58	676,55	0.29	770,66	0.44	723,31	0.27	-1.00	-1.00	-1.00	-1.00	-1.00	-1.00	0.00	0.00	0.00	0.00	4.11	4.75	4.77	4.77	4.77	0.00	360	26.80	101332.00	16.93	228072.00	25.00	0	26.80	16.96	25.00	500.00	0.50
7200	1970	1	1	2	0	0	0.00	0.00	0.00	0.00	0.00	999999	999999	221.95	0.96	675,9	0.34	769,76	0.28	722,25	0.29	-1.00	-1.00	-1.00	-1.00	-1.00	-1.00	0.00	0.00	0.00	0.00	4.78	5.52	5.54	5.54	5.54	0.00	360	26.80	101332.00	16.87	224023.00	25.00	0	26.80	16.90	25.00	500.00	0.50
7200	1970	1	1	2	0	0	0.00	0.00	0.00	0.00	0.00	999999	999999	221.95	0.96	675,9	0.34	769,76	0.28	722,25	0.29	-1.00	-1.00	-1.00	-1.00	-1.00	-1.00	0.00	0.00	0.00	0.00	4.92	5.68	5.70	5.70	5.71	0.00	360	26.77	101330.00	16.86	228867.00	25.00	0	26.77	16.90	25.00	500.00	0.50
7200	1970	1	1	2	0	0	0.00	0.00	0.00	0.00	0.00	999999	999999	221.95	0.96	675,9	0.34	769,76	0.28	722,25	0.29	-1.00	-1.00	-1.00	-1.00	-1.00	-1.00	0.00	0.00	0.00	0.00	4.88	5.64	5.66	5.66	5.66	0.00	360	26.80	101328.00	16.84	237138.00	25.00	0	26.80	16.85	25.00	500.00	0.50
7200	1970	1	1	2	0	0	0.00	0.00	0.00	0.00	0.00	999999	999999	221.95	0.96	675,9	0.34	769,76	0.28	722,25	0.29	-1.00	-1.00	-1.00	-1.00	-1.00	-1.00	0.00	0.00	0.00	0.00	5.75	6.64	6.67	6.67	6.67	0.00	360	26.83	101332.00	16.85	236114.00	25.00	0	26.83	16.84	25.00	500.00	0.50
7200	1970	1	1	2	0	0	0.00	0.00	0.00	0.00	0.00	999999	999999	221.95	0.96	675,9	0.34	769,76	0.28	722,25	0.29	-1.00	-1.00	-1.00	-1.00	-1.00	-1.00	0.00	0.00	0.00	0.00	5.06	5.85	5.87	5.87	5.87	0.00	360	26.87	101330.00	16.83	238864.00	25.00	0	26.87	16.79	25.00	500.00	0.50
7200	1970	1	1	2	0	0	0.00	0.00	0.00	0.00	0.00	999999	999999	221.95	0.96	675,9	0.34	769,76	0.28	722,25	0.29	-1.00	-1.00	-1.00	-1.00	-1.00	-1.00	0.00	0.00	0.00	0.00	6.40	7.39	7.42	7.42	7.43	0.00	360	26.79	101328.00	16.82	237825.00	25.00	0	26.79	16.85	25.00	500.00	0.50
7200	1970	1	1	2	0	0	0.00	0.00	0.00	0.00	0.00	999999	999999	221.95	0.96	675,9	0.34	769,76	0.28	722,25	0.29	-1.00	-1.00	-1.00	-1.00	-1.00	-1.00	0.00	0.00	0.00	0.00	6.14	7.09	7.12	7.12	7.12	0.00	360	26.74	101332.00	16.86	235099.00	25.00	0	26.74	16.93	25.00	500.00	0.50
7200	1970	1	1	2	0	0	0.00	0.00	0.00	0.00	0.00	999999	999999	221.95	0.96	675,9	0.34	769,76	0.28	722,25	0.29	-1.00	-1.00	-1.00	-1.00	-1.00	-1.00	0.00	0.00	0.00	0.00	4.90	5.66	5.69	5.69	5.69	0.00	360	26.76	101332.00	16.88	234260.00	25.00	0	26.76	16.91	25.00	500.00	0.50
7200	1970	1	1	2	0	0	0.00	0.00	0.00	0.00	0.00	999999	999999	221.95	0.96	675,9	0.34	769,76	0.28	722,25	0.29	-1.00	-1.00	-1.00	-1.00	-1.00	-1.00	0.00	0.00	0.00	0.00	3.66	4.23	4.25	4.25	4.25	0.00	360	26.73	101332.00	16.88	235099.00	25.00	0	26.73	16.93	25.00	500.00	0.50
7200	1970	1	1	2	0	0	0.00	0.00	0.00	0.00	0.00	999999	999999	221.95	0.96	675,9	0.34	769,76	0.28	722,25	0.29	-1.00	-1.00	-1.00	-1.00	-1.00	-1.00	0.00	0.00	0.00	0.00	4.12	4.76	4.78	4.78	4.78	0.00	360	26.69	101328.00	16.88	239038.00	25.00	0	26.69	16.95	25.00	500.00	0.50
7200	1970	1	1	2	0	0	0.00	0.00	0.00	0.00	0.00	999999	999999	221.95	0.96	675,9	0.34	769,76	0.28	722,25	0.29	-1.00	-1.00	-1.00	-1.00	-1.00	-1.00	0.00	0.00	0.00	0.00	4.78	5.52	5.54	5.54	5.54	0.00	360	26.76	101316.00	16.86	236967.00	25.00	0	26.76	16.86	25.00	500.00	0.50
7200	1970	1	1	2	0	0	0.00	0.00	0.00	0.00	0.00	999999	999999	220.13	0.96	674,7	0.66	768,76	0.69	721,5	0.52	-1.00	-1.00	-1.00	-1.00	-1.00	-1.00	0.00	0.00	0.00	0.00	4.86	5.62	5.64	5.64	5.64	0.00	360	26.84	101318.00	16.80	240792.00	25.00	0	26.84	16.74	25.00	500.00	0.50
7200	1970	1	1	2	0	0	0.00	0.00	0.00	0.00	0.00	999999	999999	220.13	0.96	674,7	0.66	768,76	0.69	721,5	0.52	-1.00	-1.00	-1.00	-1.00	-1.00	-1.00	0.00	0.00	0.00	0.00	5.30	6.12	6.14	6.15	6.15	0.00	360	26.73	101314.00	16.85	237998.00	25.00	0	26.73	16.89	25.00	500.00	0.50
7200	1970	1	1	2	0	0	0.00	0.00	0.00	0.00	0.00	999999	999999	220.13	0.96	674,7	0.66	768,76	0.69	721,5	0.52	-1.00	-1.00	-1.00	-1.00	-1.00	-1.00	0.00	0.00	0.00	0.00	5.94	6.87	6.89	6.89	6.90	0.00	360	26.75	101316.00	16.77	240439.00	25.00	0	26.75	16.78	25.00	500.00	0.50
7200	1970	1	1	2	0	0	0.00	0.00	0.00	0.00	0.00	999999	999999	220.13	0.96	674,7	0.66	768,76	0.69	721,5	0.52	-1.00	-1.00	-1.00	-1.00	-1.00	-1.00	0.00	0.00	0.00	0.00	4.21	4.86	4.88	4.88	4.88	0.00	360	26.68	101322.00	16.89	240792.00	25.00	0	26.68	16.95	25.00	500.00	0.50
7200	1970	1	1	2	0	0	0.00	0.00	0.00	0.00	0.00	999999	999999	220.13	0.96	674,7	0.66	768,76	0.69	721,5	0.52	-1.00	-1.00	-1.00	-1.00	-1.00	-1.00	0.00	0.00	0.00	0.00	2.88	3.33	3.34	3.34	3.34	0.00	360	26.69	101320.00	16.83	240792.00	25.00	0	26.69	16.88	25.00	500.00	0.50
7200	1970	1	1	2	0	0	0.00	0.00	0.00	0.00	0.00	999999	999999	220.13	0.96	674,7	0.66	768,76	0.69	721,5	0.52	-1.00	-1.00	-1.00	-1.00	-1.00	-1.00	0.00	0.00	0.00	0.00	4.18	4.83	4.85	4.85	4.85	0.00	360	26.60	101326.00	16.86	240439.00	25.00	0	26.60	16.97	25.00	500.00	0.50
7200	1970	1	1	2	0	0	0.00	0.00	0.00	0.00	0.00	999999	999999	220.13	0.96	674,7	0.66	768,76	0.69	721,5	0.52	-1.00	-1.00	-1.00	-1.00	-1.00	-1.00	0.00	0.00	0.00	0.00	4.32	4.99	5.01	5.01	5.02	0.00	360	26.72	101330.00	16.87	239387.00	25.00	0	26.72	16.86	25.00	500.00	0.50
7200	1970	1	1	2	0	0	0.00	0.00	0.00	0.00	0.00	999999	999999	220.13	0.96	674,7	0.66	768,76	0.69	721,5	0.52	-1.00	-1.00	-1.00	-1.00	-1.00	-1.00	0.00	0.00	0.00	0.00	5.52	6.38	6.41	6.41	6.41	0.00	360	26.71	101328.00	16.84	240088.00	25.00	0	26.71	16.84	25.00	500.00	0.50
7200	1970	1	1	2	0	0	0.00	0.00	0.00	0.00	0.00	999999	999999	220.13	0.96	674,7	0.66	768,76	0.69	721,5	0.52	-1.00	-1.00	-1.00	-1.00	-1.00	-1.00	0.00	0.00	0.00	0.00	3.92	4.53	4.55	4.55	4.55	0.00	360	26.73	101330.00	16.78	240969.00	25.00	0	26.73	16.77	25.00	500.00	0.50
7200	1970	1	1	2	0	0	0.00	0.00	0.00	0.00	0.00	999999	999999	220.13	0.96	674,7	0.66	768,76	0.69	721,5	0.52	-1.00	-1.00	-1.00	-1.00	-1.00	-1.00	0.00	0.00	0.00	0.00	4.10	4.74	4.76	4.76	4.76	0.00	360	26.69	101328.00	16.85	238344.00	25.00	0	26.69	16.87	25.00	500.00	0.50
7200	1970	1	1	2	0	0	0.00	0.00	0.00	0.00	0.00	999999	999999	220.13	0.96	674,7	0.66	768,76	0.69	721,5	0.52	-1.00	-1.00	-1.00	-1.00	-1.00	-1.00	0.00	0.00	0.00	0.00	3.91	4.52	4.53	4.54	4.54	0.00	360	26.68	101328.00	16.83	240263.00	25.00	0	26.68	16.86	25.00	500.00	0.50
7200	1970	1	1	2	0	0	0.00	0.00	0.00	0.00	0.00	999999	999999	219.72	0.53	673,05	0.49	766,9	0.43	719,42	0.68	-1.00	-1.00	-1.00	-1.00	-1.00	-1.00	0.00	0.00	0.00	0.00	4.68	5.40	5.42	5.43	5.43	0.00	360	26.68	101332.00	16.86	239562.00	25.00	0	26.68	16.88	25.00	500.00	0.50
7200	1970	1	1	2	0	0	0.00	0.00	0.00	0.00	0.00	999999	999999	219.72	0.53	673,05	0.49	766,9	0.43	719,42	0.68	-1.00	-1.00	-1.00	-1.00	-1.00	-1.00	0.00	0.00	0.00	0.00	3.79	4.38	4.39	4.40	4.40	0.00	360	26.64	101326.00	16.88	241501.00	25.00	0	26.64	16.93	25.00	500.00	0.50
7200	1970	1	1	2	0	0	0.00	0.00	0.00	0.00	0.00	999999	999999	219.72	0.53	673,05	0.49	766,9	0.43	719,42	0.68	-1.00	-1.00	-1.00	-1.00	-1.00	-1.00	0.00	0.00	0.00	0.00	3.64	4.20	4.22	4.22	4.22	0.00	360	26.64	101328.00	16.90	240969.00	25.00	0	26.64	16.94	25.00	500.00	0.50
7200	1970	1	1	2	0	0	0.00	0.00	0.00	0.00	0.00	999999	999999	219.72	0.53	673,05	0.49	766,9	0.43	719,42	0.68	-1.00	-1.00	-1.00	-1.00	-1.00	-1.00	0.00	0.00	0.00	0.00	4.18	4.83	4.85	4.85	4.85	0.00	360	26.68	101330.00	16.84	240263.00	25.00	0	26.68	16.84	25.00	500.00	0.50
7200	1970	1	1	2	0	0	0.00	0.00	0.00	0.00	0.00	999999	999999	219.72	0.53	673,05	0.49	766,9	0.43	719,42	0.68	-1.00	-1.00	-1.00	-1.00	-1.00	-1.00	0.00	0.00	0.00	0.00	3.39	3.91	3.93	3.93	3.93	0.00	360	26.56	101328.00	16.92	242214.00	25.00	0	26.56	17.01	25.00	500.00	0.50
7200	1970	1	1	2	0	0	0.00	0.00	0.00	0.00	0.00	999999	999999	219.72	0.53	673,05	0.49	766,9	0.43	719,42	0.68	-1.00	-1.00	-1.00	-1.00	-1.00	-1.00	0.00	0.00	0.00	0.00	4.43	5.12	5.14	5.14	5.14	0.00	360	26.52	101332.00	16.95	244197.00	25.00	0	26.52	17.05	25.00	500.00	0.50
7200	1970	1	1	2	0	0	0.00	0.00	0.00	0.00	0.00	999999	999999	219.72	0.53	673,05	0.49	766,9	0.43	719,42	0.68	-1.00	-1.00	-1.00	-1.00	-1.00	-1.00	0.00	0.00	0.00	0.00	3.87	4.48	4.49	4.50	4.50	0.00	360	26.61	101330.00	16.92	245293.00	25.00	0	26.61	16.93	25.00	500.00	0.50
7200	1970	1	1	2	0	0	0.00	0.00	0.00	0.00	0.00	999999	999999	219.72	0.53	673,05	0.49	766,9	0.43	719,42	0.68	-1.00	-1.00	-1.00	-1.00	-1.00	-1.00	0.00	0.00	0.00	0.00	3.57	4.12	4.14	4.14	4.14	0.00	360	26.54	101330.00	16.94	248827.00	25.00	0	26.54	17.01	25.00	500.00	0.50
7200	1970	1	1	2	0	0	0.00	0.00	0.00	0.00	0.00	999999	999999	219.72	0.53	673,05	0.49	766,9	0.43	719,42	0.68	-1.00	-1.00	-1.00	-1.00	-1.00	-1.00	0.00	0.00	0.00	0.00	4.91	5.68	5.70	5.70	5.70	0.00	360	26.60	101328.00	16.90	247513.00	25.00	0	26.60	16.91	25.00	500.00	0.50
7200	1970	1	1	2	0	0	0.00	0.00	0.00	0.00	0.00	999999	999999	219.72	0.53	673,05	0.49	766,9	0.43	719,42	0.68	-1.00	-1.00	-1.00	-1.00	-1.00	-1.00	0.00	0.00	0.00	0.00	4.24	4.90	4.92	4.92	4.92	0.00	360	26.54	101326.00	16.95	249774.00	25.00	0	26.54	17.00	25.00	500.00	0.50
7200	1970	1	1	2	0	0	0.00	0.00	0.00	0.00	0.00	999999	999999	219.72	0.53	673,05	0.49	766,9	0.43	719,42	0.68	-1.00	-1.00	-1.00	-1.00	-1.00	-1.00	0.00	0.00	0.00	0.00	3.68	4.26	4.27	4.27	4.28	0.00	360	26.51	101326.00	16.98	249205.00	25.00	0	26.51	17.04	25.00	500.00	0.50
7200	1970	1	1	2	0	0	0.00	0.00	0.00	0.00	0.00	999999	999999	219.52	0.70	671,95	0.78	766,07	1.03	718,11	0.63	-1.00	-1.00	-1.00	-1.00	-1.00	-1.00	0.00	0.00	0.00	0.00	5.49	6.34	6.37	6.37	6.37	0.00	360	26.54	101328.00	16.98	249394.00	25.00	0	26.54	17.00	25.00	500.00	0.50
7200	1970	1	1	2	0	0	0.00	0.00	0.00	0.00	0.00	999999	999999	219.52	0.70	671,95	0.78	766,07	1.03	718,11	0.63	-1.00	-1.00	-1.00	-1.00	-1.00	-1.00	0.00	0.00	0.00	0.00	4.07	4.70	4.72	4.72	4.72	0.00	360	26.56	101324.00	16.99	246028.00	25.00	0	26.56	17.00	25.00	500.00	0.50
7200	1970	1	1	2	0	0	0.00	0.00	0.00	0.00	0.00	999999	999999	219.52	0.70	671,95	0.78	766,07	1.03	718,11	0.63	-1.00	-1.00	-1.00	-1.00	-1.00	-1.00	0.00	0.00	0.00	0.00	2.85	3.29	3.31	3.31	3.31	0.00	360	26.59	101322.00	16.94	245293.00	25.00	0	26.59	16.92	25.00	500.00	0.50
7200	1970	1	1	2	0	0	0.00	0.00	0.00	0.00	0.00	999999	999999	219.52	0.70	671,95	0.78	766,07	1.03	718,11	0.63	-1.00	-1.00	-1.00	-1.00	-1.00	-1.00	0.00	0.00	0.00	0.00	3.33	3.84	3.86	3.86	3.86	0.00	360	26.60	101316.00	16.96	238171.00	25.00	0	26.60	16.93	25.00	500.00	0.50
7200	1970	1	1	2	0	0	0.00	0.00	0.00	0.00	0.00	999999	999999	219.52	0.70	671,95	0.78	766,07	1.03	718,11	0.63	-1.00	-1.00	-1.00	-1.00	-1.00	-1.00	0.00	0.00	0.00	0.00	3.11	3.59	3.61	3.61	3.61	0.00	360	26.49	101314.00	16.95	240263.00	25.00	0	26.49	17.02	25.00	500.00	0.50
7200	1970	1	1	2	0	0	0.00	0.00	0.00	0.00	0.00	999999	999999	219.52	0.70	671,95	0.78	766,07	1.03	718,11	0.63	-1.00	-1.00	-1.00	-1.00	-1.00	-1.00	0.00	0.00	0.00	0.00	3.21	3.70	3.72	3.72	3.72	0.00	360	26.58	101318.00	16.96	244926.00	25.00	0	26.58	16.95	25.00	500.00	0.50
7200	1970	1	1	2	0	0	0.00	0.00	0.00	0.00	0.00	999999	999999	219.52	0.70	671,95	0.78	766,07	1.03	718,11	0.63	-1.00	-1.00	-1.00	-1.00	-1.00	-1.00	0.00	0.00	0.00	0.00	3.45	3.99	4.00	4.01	4.01	0.00	360	26.60	101318.00	16.88	246398.00	25.00	0	26.60	16.85	25.00	500.00	0.50
7200	1970	1	1	2	0	0	0.00	0.00	0.00	0.00	0.00	999999	999999	219.52	0.70	671,95	0.78	766,07	1.03	718,11	0.63	-1.00	-1.00	-1.00	-1.00	-1.00	-1.00	0.00	0.00	0.00	0.00	3.33	3.85	3.86	3.86	3.87	0.00	360	26.61	101322.00	16.88	249016.00	25.00	0	26.61	16.85	25.00	500.00	0.50
7200	1970	1	1	2	0	0	0.00	0.00	0.00	0.00	0.00	999999	999999	219.52	0.70	671,95	0.78	766,07	1.03	718,11	0.63	-1.00	-1.00	-1.00	-1.00	-1.00	-1.00	0.00	0.00	0.00	0.00	2.72	3.14	3.15	3.16	3.16	0.00	360	26.54	101330.00	16.95	246954.00	25.00	0	26.54	16.98	25.00	500.00	0.50
7200	1970	1	1	2	0	0	0.00	0.00	0.00	0.00	0.00	999999	999999	219.52	0.70	671,95	0.78	766,07	1.03	718,11	0.63	-1.00	-1.00	-1.00	-1.00	-1.00	-1.00	0.00	0.00	0.00	0.00	2.57	2.96	2.98	2.98	2.98	0.00	360	26.56	101334.00	16.95	246398.00	25.00	0	26.56	16.96	25.00	500.00	0.50
7200	1970	1	1	2	0	0	0.00	0.00	0.00	0.00	0.00	999999	999999	219.52	0.70	671,95	0.78	766,07	1.03	718,11	0.63	-1.00	-1.00	-1.00	-1.00	-1.00	-1.00	0.00	0.00	0.00	0.00	3.94	4.55	4.57	4.57	4.57	0.00	360	26.57	101338.00	16.92	248827.00	25.00	0	26.57	16.92	25.00	500.00	0.50
7200	1970	1	1	2	0	0	0.00	0.00	0.00	0.00	0.00	999999	999999	220.16	0.66	669,7	0.66	762,52	0.94	716,1	0.63	-1.00	-1.00	-1.00	-1.00	-1.00	-1.00	0.00	0.00	0.00	0.00	2.93	3.39	3.40	3.40	3.41	0.00	360	26.62	101340.00	16.89	249394.00	25.00	0	26.62	16.85	25.00	500.00	0.50
7200	1970	1	1	2	0	0	0.00	0.00	0.00	0.00	0.00	999999	999999	220.16	0.66	669,7	0.66	762,52	0.94	716,1	0.63	-1.00	-1.00	-1.00	-1.00	-1.00	-1.00	0.00	0.00	0.00	0.00	3.87	4.47	4.49	4.49	4.49	0.00	360	26.54	101342.00	16.89	248638.00	25.00	0	26.54	16.92	25.00	500.00	0.50
7200	1970	1	1	2	0	0	0.00	0.00	0.00	0.00	0.00	999999	999999	220.16	0.66	669,7	0.66	762,52	0.94	716,1	0.63	-1.00	-1.00	-1.00	-1.00	-1.00	-1.00	0.00	0.00	0.00	0.00	4.23	4.89	4.91	4.91	4.91	0.00	360	26.64	101340.00	16.84	249964.00	25.00	0	26.64	16.79	25.00	500.00	0.50
7200	1970	1	1	2	0	0	0.00	0.00	0.00	0.00	0.00	999999	999999	220.16	0.66	669,7	0.66	762,52	0.94	716,1	0.63	-1.00	-1.00	-1.00	-1.00	-1.00	-1.00	0.00	0.00	0.00	0.00	2.94	3.39	3.41	3.41	3.41	0.00	360	26.55	101340.00	16.91	250346.00	25.00	0	26.55	16.94	25.00	500.00	0.50
7200	1970	1	1	2	0	0	0.00	0.00	0.00	0.00	0.00	999999	999999	220.16	0.66	669,7	0.66	762,52	0.94	716,1	0.63	-1.00	-1.00	-1.00	-1.00	-1.00	-1.00	0.00	0.00	0.00	0.00	3.91	4.51	4.53	4.53	4.53	0.00	360	26.45	101338.00	16.97	249394.00	25.00	0	26.45	17.07	25.00	500.00	0.50
7200	1970	1	1	2	0	0	0.00	0.00	0.00	0.00	0.00	999999	999999	220.16	0.66	669,7	0.66	762,52	0.94	716,1	0.63	-1.00	-1.00	-1.00	-1.00	-1.00	-1.00	0.00	0.00	0.00	0.00	3.86	4.47	4.48	4.48	4.49	0.00	360	26.53	101338.00	16.92	251690.00	25.00	0	26.53	16.94	25.00	500.00	0.50
7200	1970	1	1	2	0	0	0.00	0.00	0.00	0.00	0.00	999999	999999	220.16	0.66	669,7	0.66	762,52	0.94	716,1	0.63	-1.00	-1.00	-1.00	-1.00	-1.00	-1.00	0.00	0.00	0.00	0.00	3.34	3.86	3.88	3.88	3.88	0.00	360	26.55	101338.00	16.90	254620.00	25.00	0	26.55	16.90	25.00	500.00	0.50
7200	1970	1	1	2	0	0	0.00	0.00	0.00	0.00	0.00	999999	999999	220.16	0.66	669,7	0.66	762,52	0.94	716,1	0.63	-1.00	-1.00	-1.00	-1.00	-1.00	-1.00	0.00	0.00	0.00	0.00	3.71	4.29	4.30	4.30	4.30	0.00	360	26.52	101342.00	16.87	258024.00	25.00	0	26.52	16.89	25.00	500.00	0.50
7200	1970	1	1	2	0	0	0.00	0.00	0.00	0.00	0.00	999999	999999	220.16	0.66	669,7	0.66	762,52	0.94	716,1	0.63	-1.00	-1.00	-1.00	-1.00	-1.00	-1.00	0.00	0.00	0.00	0.00	2.85	3.30	3.31	3.31	3.31	0.00	360	26.45	101334.00	16.94	253049.00	25.00	0	26.45	17.01	25.00	500.00	0.50
7200	1970	1	1	2	0	0	0.00	0.00	0.00	0.00	0.00	999999	999999	220.16	0.66	669,7	0.66	762,52	0.94	716,1	0.63	-1.00	-1.00	-1.00	-1.00	-1.00	-1.00	0.00	0.00	0.00	0.00	3.04	3.52	3.53	3.53	3.53	0.00	360	26.62	101338.00	16.89	252077.00	25.00	0	26.62	16.81	25.00	500.00	0.50
7200	1970	1	1	2	0	0	0.00	0.00	0.00	0.00	0.00	999999	999999	220.16	0.66	669,7	0.66	762,52	0.94	716,1	0.63	-1.00	-1.00	-1.00	-1.00	-1.00	-1.00	0.00	0.00	0.00	0.00	3.42	3.96	3.97	3.97	3.97	0.00	360	26.68	101332.00	16.77	254225.00	25.00	0	26.68	16.67	25.00	500.00	0.50
7200	1970	1	1	2	0	0	0.00	0.00	0.00	0.00	0.00	999999	999999	219.35	0.63	668,62	0.39	761,79	0.51	714,63	0.25	-1.00	-1.00	-1.00	-1.00	-1.00	-1.00	0.00	0.00	0.00	0.00	2.90	3.35	3.37	3.37	3.37	0.00	360	26.52	101332.00	16.90	254225.00	25.00	0	26.52	16.94	25.00	500.00	0.50
7200	1970	1	1	2	0	0	0.00	0.00	0.00	0.00	0.00	999999	999999	219.35	0.63	668,62	0.39	761,79	0.51	714,63	0.25	-1.00	-1.00	-1.00	-1.00	-1.00	-1.00	0.00	0.00	0.00	0.00	3.24	3.75	3.76	3.76	3.76	0.00	360	26.49	101326.00	16.88	256611.00	25.00	0	26.49	16.94	25.00	500.00	0.50
7200	1970	1	1	2	0	0	0.00	0.00	0.00	0.00	0.00	999999	999999	219.35	0.63	668,62	0.39	761,79	0.51	714,63	0.25	-1.00	-1.00	-1.00	-1.00	-1.00	-1.00	0.00	0.00	0.00	0.00	3.11	3.60	3.61	3.61	3.61	0.00	360	26.49	101326.00	16.88	256611.00	25.00	0	26.49	16.92	25.00	500.00	0.50
7200	1970	1	1	2	0	0	0.00	0.00	0.00	0.00	0.00	999999	999999	219.35	0.63	668,62	0.39	761,79	0.51	714,63	0.25	-1.00	-1.00	-1.00	-1.00	-1.00	-1.00	0.00	0.00	0.00	0.00	2.72	3.15	3.16	3.16	3.16	0.00	360	26.50	101334.00	16.92	259247.00	25.00	0	26.50	16.95	25.00	500.00	0.50
7200	1970	1	1	2	0	0	0.00	0.00	0.00	0.00	0.00	999999	999999	219.35	0.63	668,62	0.39	761,79	0.51	714,63	0.25	-1.00	-1.00	-1.00	-1.00	-1.00	-1.00	0.00	0.00	0.00	0.00	3.46	4.00	4.02	4.02	4.02	0.00	360	26.50	101330.00	16.82	255811.00	25.00	0	26.50	16.84	25.00	500.00	0.50
7200	1970	1	1	2	0	0	0.00	0.00	0.00	0.00	0.00	999999	999999	219.35	0.63	668,62	0.39	761,79	0.51	714,63	0.25	-1.00	-1.00	-1.00	-1.00	-1.00	-1.00	0.00	0.00	0.00	0.00	3.34	3.86	3.88	3.88	3.88	0.00	360	26.63	101330.00	16.79	254225.00	25.00	0	26.63	16.71	25.00	500.00	0.50
7200	1970	1	1	2	0	0	0.00	0.00	0.00	0.00	0.00	999999	999999	219.35	0.63	668,62	0.39	761,79	0.51	714,63	0.25	-1.00	-1.00	-1.00	-1.00	-1.00	-1.00	0.00	0.00	0.00	0.00	2.34	2.70	2.71	2.71	2.71	0.00	360	26.58	101330.00	16.78	253636.00	25.00	0	26.58	16.76	25.00	500.00	0.50
7200	1970	1	1	2	0	0	0.00	0.00	0.00	0.00	0.00	999999	999999	219.35	0.63	668,62	0.39	761,79	0.51	714,63	0.25	-1.00	-1.00	-1.00	-1.00	-1.00	-1.00	0.00	0.00	0.00	0.00	3.79	4.38	4.40	4.40	4.40	0.00	360	26.62	101328.00	16.79	254817.00	25.00	0	26.62	16.74	25.00	500.00	0.50
7200	1970	1	1	2	0	0	0.00	0.00	0.00	0.00	0.00	999999	999999	219.35	0.63	668,62	0.39	761,79	0.51	714,63	0.25	-1.00	-1.00	-1.00	-1.00	-1.00	-1.00	0.00	0.00	0.00	0.00	3.23	3.73	3.74	3.75	3.75	0.00	360	26.66	101326.00	16.72	254817.00	25.00	0	26.66	16.65	25.00	500.00	0.50
7200	1970	1	1	2	0	0	0.00	0.00	0.00	0.00	0.00	999999	999999	219.35	0.63	668,62	0.39	761,79	0.51	714,63	0.25	-1.00	-1.00	-1.00	-1.00	-1.00	-1.00	0.00	0.00	0.00	0.00	2.27	2.62	2.63	2.63	2.63	0.00	360	26.63	101328.00	16.75	253244.00	25.00	0	26.63	16.71	25.00	500.00	0.50
7200	1970	1	1	2	0	0	0.00	0.00	0.00	0.00	0.00	999999	999999	219.35	0.63	668,62	0.39	761,79	0.51	714,63	0.25	-1.00	-1.00	-1.00	-1.00	-1.00	-1.00	0.00	0.00	0.00	0.00	3.65	4.22	4.23	4.24	4.24	0.00	360	26.57	101330.00	16.82	253832.00	25.00	0	26.57	16.84	25.00	500.00	0.50
7200	1970	1	1	2	0	0	0.00	0.00	0.00	0.00	0.00	999999	999999	218.93	1.01	667,97	0.24	761,16	0.59	713,95	0.35	-1.00	-1.00	-1.00	-1.00	-1.00	-1.00	0.00	0.00	0.00	0.00	3.55	4.10	4.11	4.11	4.12	0.00	360	26.54	101338.00	16.83	251690.00	25.00	0	26.54	16.87	25.00	500.00	0.50
7200	1970	1	1	2	0	0	0.00	0.00	0.00	0.00	0.00	999999	999999	218.93	1.01	667,97	0.24	761,16	0.59	713,95	0.35	-1.00	-1.00	-1.00	-1.00	-1.00	-1.00	0.00	0.00	0.00	0.00	2.49	2.88	2.89	2.89	2.89	0.00	360	26.48	101338.00	16.86	246583.00	25.00	0	26.48	16.94	25.00	500.00	0.50
7200	1970	1	1	2	0	0	0.00	0.00	0.00	0.00	0.00	999999	999999	218.93	1.01	667,97	0.24	761,16	0.59	713,95	0.35	-1.00	-1.00	-1.00	-1.00	-1.00	-1.00	0.00	0.00	0.00	0.00	3.68	4.25	4.26	4.27	4.27	0.00	360	26.50	101346.00	16.85	246398.00	25.00	0	26.50	16.90	25.00	500.00	0.50
7200	1970	1	1	2	0	0	0.00	0.00	0.00	0.00	0.00	999999	999999	218.93	1.01	667,97	0.24	761,16	0.59	713,95	0.35	-1.00	-1.00	-1.00	-1.00	-1.00	-1.00	0.00	0.00	0.00	0.00	4.93	5.70	5.72	5.72	5.72	0.00	360	26.53	101342.00	16.81	246398.00	25.00	0	26.53	16.82	25.00	500.00	0.50
7200	1970	1	1	2	0	0	0.00	0.00	0.00	0.00	0.00	999999	999999	218.93	1.01	667,97	0.24	761,16	0.59	713,95	0.35	-1.00	-1.00	-1.00	-1.00	-1.00	-1.00	0.00	0.00	0.00	0.00	3.85	4.45	4.47	4.47	4.47	0.00	360	26.58	101342.00	16.78	243292.00	25.00	0	26.58	16.75	25.00	500.00	0.50
7200	1970	1	1	2	0	0	0.00	0.00	0.00	0.00	0.00	999999	999999	218.93	1.01	667,97	0.24	761,16	0.59	713,95	0.35	-1.00	-1.00	-1.00	-1.00	-1.00	-1.00	0.00	0.00	0.00	0.00	4.44	5.13	5.14	5.15	5.15	0.00	360	26.53	101346.00	16.83	244926.00	25.00	0	26.53	16.85	25.00	500.00	0.50
7200	1970	1	1	2	0	0	0.00	0.00	0.00	0.00	0.00	999999	999999	218.93	1.01	667,97	0.24	761,16	0.59	713,95	0.35	-1.00	-1.00	-1.00	-1.00	-1.00	-1.00	0.00	0.00	0.00	0.00	3.93	4.54	4.56	4.56	4.56	0.00	360	26.49	101342.00	16.83	242752.00	25.00	0	26.49	16.87	25.00	500.00	0.50
7200	1970	1	1	2	0	0	0.00	0.00	0.00	0.00	0.00	999999	999999	218.93	1.01	667,97	0.24	761,16	0.59	713,95	0.35	-1.00	-1.00	-1.00	-1.00	-1.00	-1.00	0.00	0.00	0.00	0.00	5.32	6.14	6.17	6.17	6.17	0.00	360	26.54	101348.00	16.83	240969.00	25.00	0	26.54	16.82	25.00	500.00	0.50
7200	1970	1	1	2	0	0	0.00	0.00	0.00	0.00	0.00	999999	999999	218.93	1.01	667,97	0.24	761,16	0.59	713,95	0.35	-1.00	-1.00	-1.00	-1.00	-1.00	-1.00	0.00	0.00	0.00	0.00	3.42	3.95	3.97	3.97	3.97	0.00	360	26.50	101342.00	16.85	237653.00	25.00	0	26.50	16.88	25.00	500.00	0.50
7200	1970	1	1	2	0	0	0.00	0.00	0.00	0.00	0.00	999999	999999	218.93	1.01	667,97	0.24	761,16	0.59	713,95	0.35	-1.00	-1.00	-1.00	-1.00	-1.00	-1.00	0.00	0.00	0.00	0.00	3.28	3.79	3.80	3.80	3.80	0.00	360	26.59	101338.00	16.82	236796.00	25.00	0	26.59	16.77	25.00	500.00	0.50
7200	1970	1	1	2	0	0	0.00	0.00	0.00	0.00	0.00	999999	999999	218.93	1.01	667,97	0.24	761,16	0.59	713,95	0.35	-1.00	-1.00	-1.00	-1.00	-1.00	-1.00	0.00	0.00	0.00	0.00	3.71	4.29	4.31	4.31	4.31	0.00	360	26.54	101340.00	16.81	238517.00	25.00	0	26.54	16.81	25.00	500.00	0.50
7200	1970	1	1	2	0	0	0.00	0.00	0.00	0.00	0.00	999999	999999	219.10	0.64	667,1	0.47	759,85	0.38	713,51	0.29	-1.00	-1.00	-1.00	-1.00	-1.00	-1.00	0.00	0.00	0.00	0.00	3.09	3.57	3.58	3.58	3.58	0.00	360	26.48	101334.00	16.85	239562.00	25.00	0	26.48	16.90	25.00	500.00	0.50
7200	1970	1	1	2	0	0	0.00	0.00	0.00	0.00	0.00	999999	999999	219.10	0.64	667,1	0.47	759,85	0.38	713,51	0.29	-1.00	-1.00	-1.00	-1.00	-1.00	-1.00	0.00	0.00	0.00	0.00	4.17	4.82	4.84	4.84	4.84	0.00	360	26.51	101330.00	16.85	239912.00	25.00	0	26.51	16.87	25.00	500.00	0.50
7200	1970	1	1	2	0	0	0.00	0.00	0.00	0.00	0.00	999999	999999	219.10	0.64	667,1	0.47	759,85	0.38	713,51	0.29	-1.00	-1.00	-1.00	-1.00	-1.00	-1.00	0.00	0.00	0.00	0.00	3.23	3.73	3.75	3.75	3.75	0.00	360	26.38	101334.00	16.98	240792.00	25.00	0	26.38	17.09	25.00	500.00	0.50
7200	1970	1	1	2	0	0	0.00	0.00	0.00	0.00	0.00	999999	999999	219.10	0.64	667,1	0.47	759,85	0.38	713,51	0.29	-1.00	-1.00	-1.00	-1.00	-1.00	-1.00	0.00	0.00	0.00	0.00	2.23	2.58	2.59	2.59	2.59	0.00	360	26.49	101330.00	16.95	237138.00	25.00	0	26.49	16.96	25.00	500.00	0.50
7200	1970	1	1	2	0	0	0.00	0.00	0.00	0.00	0.00	999999	999999	219.10	0.64	667,1	0.47	759,85	0.38	713,51	0.29	-1.00	-1.00	-1.00	-1.00	-1.00	-1.00	0.00	0.00	0.00	0.00	3.40	3.93	3.95	3.95	3.95	0.00	360	26.42	101330.00	16.90	236454.00	25.00	0	26.42	16.95	25.00	500.00	0.50
7200	1970	1	1	2	0	0	0.00	0.00	0.00	0.00	0.00	999999	999999	219.10	0.64	667,1	0.47	759,85	0.38	713,51	0.29	-1.00	-1.00	-1.00	-1.00	-1.00	-1.00	0.00	0.00	0.00	0.00	4.10	4.74	4.76	4.76	4.76	0.00	360	26.45	101330.00	16.99	235775.00	25.00	0	26.45	17.01	25.00	500.00	0.50
7200	1970	1	1	2	0	0	0.00	0.00	0.00	0.00	0.00	999999	999999	219.10	0.64	667,1	0.47	759,85	0.38	713,51	0.29	-1.00	-1.00	-1.00	-1.00	-1.00	-1.00	0.00	0.00	0.00	0.00	3.71	4.29	4.30	4.30	4.31	0.00	360	26.43	101328.00	16.93	236114.00	25.00	0	26.43	16.96	25.00	500.00	0.50
7200	1970	1	1	2	0	0	0.00	0.00	0.00	0.00	0.00	999999	999999	219.10	0.64	667,1	0.47	759,85	0.38	713,51	0.29	-1.00	-1.00	-1.00	-1.00	-1.00	-1.00	0.00	0.00	0.00	0.00	2.32	2.68	2.69	2.70	2.70	0.00	360	26.56	101330.00	16.89	234427.00	25.00	0	26.56	16.82	25.00	500.00	0.50
7200	1970	1	1	2	0	0	0.00	0.00	0.00	0.00	0.00	999999	999999	219.10	0.64	667,1	0.47	759,85	0.38	713,51	0.29	-1.00	-1.00	-1.00	-1.00	-1.00	-1.00	0.00	0.00	0.00	0.00	3.57	4.13	4.14	4.15	4.15	0.00	360	26.54	101332.00	16.85	239038.00	25.00	0	26.54	16.81	25.00	500.00	0.50
7200	1970	1	1	2	0	0	0.00	0.00	0.00	0.00	0.00	999999	999999	219.10	0.64	667,1	0.47	759,85	0.38	713,51	0.29	-1.00	-1.00	-1.00	-1.00	-1.00	-1.00	0.00	0.00	0.00	0.00	3.77	4.35	4.37	4.37	4.37	0.00	360	26.57	101330.00	16.78	239737.00	25.00	0	26.57	16.73	25.00	500.00	0.50
7200	1970	1	1	2	0	0	0.00	0.00	0.00	0.00	0.00	999999	999999	219.10	0.64	667,1	0.47	759,85	0.38	713,51	0.29	-1.00	-1.00	-1.00	-1.00	-1.00	-1.00	0.00	0.00	0.00	0.00	2.65	3.07	3.08	3.08	3.08	0.00	360	26.53	101336.00	16.84	239562.00	25.00	0	26.53	16.83	25.00	500.00	0.50
7200	1970	1	1	2	0	0	0.00	0.00	0.00	0.00	0.00	999999	999999	219.50	0.96	666,19	0.31	759,06	0.18	712,43	0.20	-1.00	-1.00	-1.00	-1.00	-1.00	-1.00	0.00	0.00	0.00	0.00	2.85	3.29	3.30	3.30	3.30	0.00	360	26.42	101332.00	16.92	235605.00	25.00	0	26.42	17.00	25.00	500.00	0.50
7200	1970	1	1	2	0	0	0.00	0.00	0.00	0.00	0.00	999999	999999	219.50	0.96	666,19	0.31	759,06	0.18	712,43	0.20	-1.00	-1.00	-1.00	-1.00	-1.00	-1.00	0.00	0.00	0.00	0.00	4.09	4.73	4.75	4.75	4.75	0.00	360	26.38	101336.00	16.93	236625.00	25.00	0	26.38	17.02	25.00	500.00	0.50
7200	1970	1	1	2	0	0	0.00	0.00	0.00	0.00	0.00	999999	999999	219.50	0.96	666,19	0.31	759,06	0.18	712,43	0.20	-1.00	-1.00	-1.00	-1.00	-1.00	-1.00	0.00	0.00	0.00	0.00	3.54	4.09	4.11	4.11	4.11	0.00	360	26.47	101338.00	16.97	233759.00	25.00	0	26.47	16.98	25.00	500.00	0.50
7200	1970	1	1	2	0	0	0.00	0.00	0.00	0.00	0.00	999999	999999	219.50	0.96	666,19	0.31	759,06	0.18	712,43	0.20	-1.00	-1.00	-1.00	-1.00	-1.00	-1.00	0.00	0.00	0.00	0.00	3.89	4.49	4.51	4.51	4.51	0.00	360	26.41	101334.00	16.93	233592.00	25.00	0	26.41	16.98	25.00	500.00	0.50
7200	1970	1	1	2	0	0	0.00	0.00	0.00	0.00	0.00	999999	999999	219.50	0.96	666,19	0.31	759,06	0.18	712,43	0.20	-1.00	-1.00	-1.00	-1.00	-1.00	-1.00	0.00	0.00	0.00	0.00	3.18	3.67	3.69	3.69	3.69	0.00	360	26.44	101342.00	16.97	234260.00	25.00	0	26.44	16.98	25.00	500.00	0.50
7200	1970	1	1	2	0	0	0.00	0.00	0.00	0.00	0.00	999999	999999	219.50	0.96	666,19	0.31	759,06	0.18	712,43	0.20	-1.00	-1.00	-1.00	-1.00	-1.00	-1.00	0.00	0.00	0.00	0.00	2.59	2.99	3.01	3.01	3.01	0.00	360	26.44	101342.00	16.92	237309.00	25.00	0	26.44	16.93	25.00	500.00	0.50
7200	1970	1	1	2	0	0	0.00	0.00	0.00	0.00	0.00	999999	999999	219.50	0.96	666,19	0.31	759,06	0.18	712,43	0.20	-1.00	-1.00	-1.00	-1.00	-1.00	-1.00	0.00	0.00	0.00	0.00	4.49	5.19	5.21	5.21	5.21	0.00	360	26.37	101342.00	16.97	232434.00	25.00	0	26.37	17.03	25.00	500.00	0.50
7200	1970	1	1	2	0	0	0.00	0.00	0.00	0.00	0.00	999999	999999	219.50	0.96	666,19	0.31	759,06	0.18	712,43	0.20	-1.00	-1.00	-1.00	-1.00	-1.00	-1.00	0.00	0.00	0.00	0.00	3.15	3.65	3.66	3.66	3.66	0.00	360	26.36	101348.00	16.99	228389.00	25.00	0	26.36	17.05	25.00	500.00	0.50
7200	1970	1	1	2	0	0	0.00	0.00	0.00	0.00	0.00	999999	999999	219.50	0.96	666,19	0.31	759,06	0.18	712,43	0.20	-1.00	-1.00	-1.00	-1.00	-1.00	-1.00	0.00	0.00	0.00	0.00	2.83	3.27	3.29	3.29	3.29	0.00	360	26.33	101344.00	17.02	233095.00	25.00	0	26.33	17.09	25.00	500.00	0.50
7200	1970	1	1	2	0	0	0.00	0.00	0.00	0.00	0.00	999999	999999	219.50	0.96	666,19	0.31	759,06	0.18	712,43	0.20	-1.00	-1.00	-1.00	-1.00	-1.00	-1.00	0.00	0.00	0.00	0.00	4.27	4.94	4.96	4.96	4.96	0.00	360	26.38	101351.00	17.04	231124.00	25.00	0	26.38	17.06	25.00	500.00	0.50
7200	1970	1	1	2	0	0	0.00	0.00	0.00	0.00	0.00	999999	999999	219.50	0.96	666,19	0.31	759,06	0.18	712,43	0.20	-1.00	-1.00	-1.00	-1.00	-1.00	-1.00	0.00	0.00	0.00	0.00	4.26	4.93	4.95	4.95	4.95	0.00	360	26.36	101346.00	17.00	227125.00	25.00	0	26.36	17.03	25.00	500.00	0.50
7200	1970	1	1	2	0	0	0.00	0.00	0.00	0.00	0.00	999999	999999	219.38	0.74	665,21	0.36	758,65	0.53	711,97	0.52	-1.00	-1.00	-1.00	-1.00	-1.00	-1.00	0.00	0.00	0.00	0.00	2.95	3.41	3.42	3.42	3.42	0.00	360	26.31	101342.00	17.03	229508.00	25.00	0	26.31	17.09	25.00	500.00	0.50
7200	1970	1	1	2	0	0	0.00	0.00	0.00	0.00	0.00	999999	999999	219.38	0.74	665,21	0.36	758,65	0.53	711,97	0.52	-1.00	-1.00	-1.00	-1.00	-1.00	-1.00	0.00	0.00	0.00	0.00	3.28	3.79	3.81	3.81	3.81	0.00	360	26.32	101346.00	17.02	232434.00	25.00	0	26.32	17.06	25.00	500.00	0.50
7200	1970	1	1	2	0	0	0.00	0.00	0.00	0.00	0.00	999999	999999	219.38	0.74	665,21	0.36	758,65	0.53	711,97	0.52	-1.00	-1.00	-1.00	-1.00	-1.00	-1.00	0.00	0.00	0.00	0.00	3.87	4.47	4.49	4.49	4.49	0.00	360	26.33	101342.00	17.01	236967.00	25.00	0	26.33	17.04	25.00	500.00	0.50
7200	1970	1	1	2	0	0	0.00	0.00	0.00	0.00	0.00	999999	999999	219.38	0.74	665,21	0.36	758,65	0.53	711,97	0.52	-1.00	-1.00	-1.00	-1.00	-1.00	-1.00	0.00	0.00	0.00	0.00	4.83	5.58	5.60	5.60	5.60	0.00	360	26.37	101346.00	17.03	237825.00	25.00	0	26.37	17.02	25.00	500.00	0.50
7200	1970	1	1	2	0	0	0.00	0.00	0.00	0.00	0.00	999999	999999	219.38	0.74	665,21	0.36	758,65	0.53	711,97	0.52	-1.00	-1.00	-1.00	-1.00	-1.00	-1.00	0.00	0.00	0.00	0.00	3.69	4.27	4.28	4.28	4.29	0.00	360	26.32	101346.00	17.07	235436.00	25.00	0	26.32	17.10	25.00	500.00	0.50
7200	1970	1	1	2	0	0	0.00	0.00	0.00	0.00	0.00	999999	999999	219.38	0.74	665,21	0.36	758,65	0.53	711,97	0.52	-1.00	-1.00	-1.00	-1.00	-1.00	-1.00	0.00	0.00	0.00	0.00	2.90	3.36	3.37	3.37	3.37	0.00	360	26.37	101344.00	16.99	240969.00	25.00	0	26.37	16.97	25.00	500.00	0.50
7200	1970	1	1	2	0	0	0.00	0.00	0.00	0.00	0.00	999999	999999	219.38	0.74	665,21	0.36	758,65	0.53	711,97	0.52	-1.00	-1.00	-1.00	-1.00	-1.00	-1.00	0.00	0.00	0.00	0.00	3.58	4.14	4.15	4.15	4.16	0.00	360	26.28	101346.00	17.06	236967.00	25.00	0	26.28	17.12	25.00	500.00	0.50
7200	1970	1	1	2	0	0	0.00	0.00	0.00	0.00	0.00	999999	999999	219.38	0.74	665,21	0.36	758,65	0.53	711,97	0.52	-1.00	-1.00	-1.00	-1.00	-1.00	-1.00	0.00	0.00	0.00	0.00	3.63	4.20	4.22	4.22	4.22	0.00	360	26.27	101344.00	17.05	237825.00	25.00	0	26.27	17.11	25.00	500.00	0.50
7200	1970	1	1	2	0	0	0.00	0.00	0.00	0.00	0.00	999999	999999	219.38	0.74	665,21	0.36	758,65	0.53	711,97	0.52	-1.00	-1.00	-1.00	-1.00	-1.00	-1.00	0.00	0.00	0.00	0.00	4.75	5.49	5.51	5.51	5.51	0.00	360	26.46	101346.00	17.02	237309.00	25.00	0	26.46	16.91	25.00	500.00	0.50
7200	1970	1	1	2	0	0	0.00	0.00	0.00	0.00	0.00	999999	999999	219.38	0.74	665,21	0.36	758,65	0.53	711,97	0.52	-1.00	-1.00	-1.00	-1.00	-1.00	-1.00	0.00	0.00	0.00	0.00	3.37	3.89	3.91	3.91	3.91	0.00	360	26.51	101346.00	16.95	239212.00	25.00	0	26.51	16.83	25.00	500.00	0.50
7200	1970	1	1	2	0	0	0.00	0.00	0.00	0.00	0.00	999999	999999	219.38	0.74	665,21	0.36	758,65	0.53	711,97	0.52	-1.00	-1.00	-1.00	-1.00	-1.00	-1.00	0.00	0.00	0.00	0.00	3.92	4.53	4.54	4.55	4.55	0.00	360	26.33	101342.00	17.03	238171.00	25.00	0	26.33	17.08	25.00	500.00	0.50
7200	1970	1	1	2	0	0	0.00	0.00	0.00	0.00	0.00	999999	999999	219.31	0.87	664,59	0.32	757,8	0.12	711,04	0.25	-1.00	-1.00	-1.00	-1.00	-1.00	-1.00	0.00	0.00	0.00	0.00	4.57	5.28	5.30	5.30	5.31	0.00	360	26.34	101348.00	17.05	240088.00	25.00	0	26.34	17.07	25.00	500.00	0.50
7200	1970	1	1	2	0	0	0.00	0.00	0.00	0.00	0.00	999999	999999	219.31	0.87	664,59	0.32	757,8	0.12	711,04	0.25	-1.00	-1.00	-1.00	-1.00	-1.00	-1.00	0.00	0.00	0.00	0.00	5.01	5.79	5.81	5.82	5.82	0.00	360	26.34	101346.00	17.07	239912.00	25.00	0	26.34	17.09	25.00	500.00	0.50
7200	1970	1	1	2	0	0	0.00	0.00	0.00	0.00	0.00	999999	999999	219.31	0.87	664,59	0.32	757,8	0.12	711,04	0.25	-1.00	-1.00	-1.00	-1.00	-1.00	-1.00	0.00	0.00	0.00	0.00	4.90	5.66	5.68	5.68	5.68	0.00	360	26.40	101342.00	17.05	239387.00	25.00	0	26.40	17.02	25.00	500.00	0.50
7200	1970	1	1	2	0	0	0.00	0.00	0.00	0.00	0.00	999999	999999	219.31	0.87	664,59	0.32	757,8	0.12	711,04	0.25	-1.00	-1.00	-1.00	-1.00	-1.00	-1.00	0.00	0.00	0.00	0.00	3.47	4.01	4.03	4.03	4.03	0.00	360	26.36	101340.00	16.98	238690.00	25.00	0	26.36	16.99	25.00	500.00	0.50
7200	1970	1	1	2	0	0	0.00	0.00	0.00	0.00	0.00	999999	999999	219.31	0.87	664,59	0.32	757,8	0.12	711,04	0.25	-1.00	-1.00	-1.00	-1.00	-1.00	-1.00	0.00	0.00	0.00	0.00	4.46	5.16	5.18	5.18	5.18	0.00	360	26.34	101342.00	17.02	239737.00	25.00	0	26.34	17.04	25.00	500.00	0.50
7200	1970	1	1	2	0	0	0.00	0.00	0.00	0.00	0.00	999999	999999	219.31	0.87	664,59	0.32	757,8	0.12	711,04	0.25	-1.00	-1.00	-1.00	-1.00	-1.00	-1.00	0.00	0.00	0.00	0.00	2.58	2.98	2.99	2.99	2.99	0.00	360	26.27	101340.00	17.04	237309.00	25.00	0	26.27	17.12	25.00	500.00	0.50
7200	1970	1	1	2	0	0	0.00	0.00	0.00	0.00	0.00	999999	999999	219.31	0.87	664,59	0.32	757,8	0.12	711,04	0.25	-1.00	-1.00	-1.00	-1.00	-1.00	-1.00	0.00	0.00	0.00	0.00	4.39	5.08	5.10	5.10	5.10	0.00	360	26.28	101342.00	17.08	229347.00	25.00	0	26.28	17.13	25.00	500.00	0.50
7200	1970	1	1	2	0	0	0.00	0.00	0.00	0.00	0.00	999999	999999	219.31	0.87	664,59	0.32	757,8	0.12	711,04	0.25	-1.00	-1.00	-1.00	-1.00	-1.00	-1.00	0.00	0.00	0.00	0.00	3.90	4.51	4.52	4.53	4.53	0.00	360	26.27	101342.00	17.10	225408.00	25.00	0	26.27	17.15	25.00	500.00	0.50
7200	1970	1	1	2	0	0	0.00	0.00	0.00	0.00	0.00	999999	999999	219.31	0.87	664,59	0.32	757,8	0.12	711,04	0.25	-1.00	-1.00	-1.00	-1.00	-1.00	-1.00	0.00	0.00	0.00	0.00	3.09	3.57	3.58	3.59	3.59	0.00	360	26.24	101346.00	17.01	227125.00	25.00	0	26.24	17.07	25.00	500.00	0.50
7200	1970	1	1	2	0	0	0.00	0.00	0.00	0.00	0.00	999999	999999	219.31	0.87	664,59	0.32	757,8	0.12	711,04	0.25	-1.00	-1.00	-1.00	-1.00	-1.00	-1.00	0.00	0.00	0.00	0.00	4.81	5.56	5.58	5.58	5.59	0.00	360	26.28	101342.00	16.99	229668.00	25.00	0	26.28	17.00	25.00	500.00	0.50
7200	1970	1	1	2	0	0	0.00	0.00	0.00	0.00	0.00	999999	999999	219.31	0.87	664,59	0.32	757,8	0.12	711,04	0.25	-1.00	-1.00	-1.00	-1.00	-1.00	-1.00	0.00	0.00	0.00	0.00	4.81	5.56	5.58	5.58	5.58	0.00	360	26.23	101340.00	17.01	231777.00	25.00	0	26.23	17.06	25.00	500.00	0.50
7200	1970	1	1	2	0	0	0.00	0.00	0.00	0.00	0.00	999999	999999	219.89	0.67	663,22	0.72	756,46	0.80	709,91	0.71	-1.00	-1.00	-1.00	-1.00	-1.00	-1.00	0.00	0.00	0.00	0.00	5.23	6.04	6.07	6.07	6.07	0.00	360	26.22	101338.00	17.02	230637.00	25.00	0	26.22	17.07	25.00	500.00	0.50
7200	1970	1	1	2	0	0	0.00	0.00	0.00	0.00	0.00	999999	999999	219.89	0.67	663,22	0.72	756,46	0.80	709,91	0.71	-1.00	-1.00	-1.00	-1.00	-1.00	-1.00	0.00	0.00	0.00	0.00	4.41	5.09	5.11	5.11	5.12	0.00	360	26.28	101338.00	17.03	235944.00	25.00	0	26.28	17.02	25.00	500.00	0.50
7200	1970	1	1	2	0	0	0.00	0.00	0.00	0.00	0.00	999999	999999	219.89	0.67	663,22	0.72	756,46	0.80	709,91	0.71	-1.00	-1.00	-1.00	-1.00	-1.00	-1.00	0.00	0.00	0.00	0.00	4.32	4.99	5.01	5.01	5.01	0.00	360	26.25	101340.00	17.01	235944.00	25.00	0	26.25	17.03	25.00	500.00	0.50
7200	1970	1	1	2	0	0	0.00	0.00	0.00	0.00	0.00	999999	999999	219.89	0.67	663,22	0.72	756,46	0.80	709,91	0.71	-1.00	-1.00	-1.00	-1.00	-1.00	-1.00	0.00	0.00	0.00	0.00	4.33	5.01	5.03	5.03	5.03	0.00	360	26.16	101340.00	17.12	232105.00	25.00	0	26.16	17.21	25.00	500.00	0.50
7200	1970	1	1	2	0	0	0.00	0.00	0.00	0.00	0.00	999999	999999	219.89	0.67	663,22	0.72	756,46	0.80	709,91	0.71	-1.00	-1.00	-1.00	-1.00	-1.00	-1.00	0.00	0.00	0.00	0.00	5.92	6.84	6.86	6.87	6.87	0.00	360	26.25	101340.00	17.10	233759.00	25.00	0	26.25	17.10	25.00	500.00	0.50
7200	1970	1	1	2	0	0	0.00	0.00	0.00	0.00	0.00	999999	999999	219.89	0.67	663,22	0.72	756,46	0.80	709,91	0.71	-1.00	-1.00	-1.00	-1.00	-1.00	-1.00	0.00	0.00	0.00	0.00	4.83	5.59	5.61	5.61	5.61	0.00	360	26.23	101344.00	17.06	234595.00	25.00	0	26.23	17.07	25.00	500.00	0.50
7200	1970	1	1	2	0	0	0.00	0.00	0.00	0.00	0.00	999999	999999	219.89	0.67	663,22	0.72	756,46	0.80	709,91	0.71	-1.00	-1.00	-1.00	-1.00	-1.00	-1.00	0.00	0.00	0.00	0.00	4.51	5.22	5.24	5.24	5.24	0.00	360	26.24	101348.00	17.08	234260.00	25.00	0	26.24	17.08	25.00	500.00	0.50
7200	1970	1	1	2	0	0	0.00	0.00	0.00	0.00	0.00	999999	999999	219.89	0.67	663,22	0.72	756,46	0.80	709,91	0.71	-1.00	-1.00	-1.00	-1.00	-1.00	-1.00	0.00	0.00	0.00	0.00	3.30	3.81	3.82	3.83	3.83	0.00	360	26.23	101346.00	17.08	233260.00	25.00	0	26.23	17.09	25.00	500.00	0.50
7200	1970	1	1	2	0	0	0.00	0.00	0.00	0.00	0.00	999999	999999	219.89	0.67	663,22	0.72	756,46	0.80	709,91	0.71	-1.00	-1.00	-1.00	-1.00	-1.00	-1.00	0.00	0.00	0.00	0.00	5.49	6.35	6.37	6.37	6.37	0.00	360	26.25	101351.00	16.99	232270.00	25.00	0	26.25	16.99	25.00	500.00	0.50
7200	1970	1	1	2	0	0	0.00	0.00	0.00	0.00	0.00	999999	999999	219.89	0.67	663,22	0.72	756,46	0.80	709,91	0.71	-1.00	-1.00	-1.00	-1.00	-1.00	-1.00	0.00	0.00	0.00	0.00	4.40	5.08	5.10	5.10	5.10	0.00	360	26.21	101348.00	16.99	230962.00	25.00	0	26.21	17.02	25.00	500.00	0.50
7200	1970	1	1	2	0	0	0.00	0.00	0.00	0.00	0.00	999999	999999	219.89	0.67	663,22	0.72	756,46	0.80	709,91	0.71	-1.00	-1.00	-1.00	-1.00	-1.00	-1.00	0.00	0.00	0.00	0.00	4.00	4.62	4.64	4.64	4.64	0.00	360	26.29	101346.00	16.97	227914.00	25.00	0	26.29	16.93	25.00	500.00	0.50
7200	1970	1	1	2	0	0	0.00	0.00	0.00	0.00	0.00	999999	999999	218.95	0.55	661,53	0.30	754,14	0.53	707,7	0.36	-1.00	-1.00	-1.00	-1.00	-1.00	-1.00	0.00	0.00	0.00	0.00	4.81	5.56	5.58	5.58	5.58	0.00	360	26.24	101346.00	17.07	226811.00	25.00	0	26.24	17.07	25.00	500.00	0.50
7200	1970	1	1	2	0	0	0.00	0.00	0.00	0.00	0.00	999999	999999	218.95	0.55	661,53	0.30	754,14	0.53	707,7	0.36	-1.00	-1.00	-1.00	-1.00	-1.00	-1.00	0.00	0.00	0.00	0.00	4.39	5.07	5.09	5.09	5.10	0.00	360	26.30	101344.00	16.94	226498.00	25.00	0	26.30	16.90	25.00	500.00	0.50
7200	1970	1	1	2	0	0	0.00	0.00	0.00	0.00	0.00	999999	999999	218.95	0.55	661,53	0.30	754,14	0.53	707,7	0.36	-1.00	-1.00	-1.00	-1.00	-1.00	-1.00	0.00	0.00	0.00	0.00	5.12	5.92	5.94	5.94	5.94	0.00	360	26.32	101346.00	16.94	226654.00	25.00	0	26.32	16.89	25.00	500.00	0.50
7200	1970	1	1	2	0	0	0.00	0.00	0.00	0.00	0.00	999999	999999	218.95	0.55	661,53	0.30	754,14	0.53	707,7	0.36	-1.00	-1.00	-1.00	-1.00	-1.00	-1.00	0.00	0.00	0.00	0.00	6.40	7.39	7.42	7.42	7.42	0.00	360	26.23	101344.00	17.03	224483.00	25.00	0	26.23	17.06	25.00	500.00	0.50
7200	1970	1	1	2	0	0	0.00	0.00	0.00	0.00	0.00	999999	999999	218.95	0.55	661,53	0.30	754,14	0.53	707,7	0.36	-1.00	-1.00	-1.00	-1.00	-1.00	-1.00	0.00	0.00	0.00	0.00	5.30	6.12	6.15	6.15	6.15	0.00	360	26.32	101342.00	17.00	223413.00	25.00	0	26.32	16.96	25.00	500.00	0.50
7200	1970	1	1	2	0	0	0.00	0.00	0.00	0.00	0.00	999999	999999	218.95	0.55	661,53	0.30	754,14	0.53	707,7	0.36	-1.00	-1.00	-1.00	-1.00	-1.00	-1.00	0.00	0.00	0.00	0.00	5.63	6.51	6.53	6.54	6.54	0.00	360	26.35	101348.00	16.95	221154.00	25.00	0	26.35	16.89	25.00	500.00	0.50
7200	1970	1	1	2	0	0	0.00	0.00	0.00	0.00	0.00	999999	999999	218.95	0.55	661,53	0.30	754,14	0.53	707,7	0.36	-1.00	-1.00	-1.00	-1.00	-1.00	-1.00	0.00	0.00	0.00	0.00	4.68	5.41	5.43	5.43	5.44	0.00	360	26.23	101348.00	17.03	220412.00	25.00	0	26.23	17.08	25.00	500.00	0.50
7200	1970	1	1	2	0	0	0.00	0.00	0.00	0.00	0.00	999999	999999	218.95	0.55	661,53	0.30	754,14	0.53	707,7	0.36	-1.00	-1.00	-1.00	-1.00	-1.00	-1.00	0.00	0.00	0.00	0.00	5.92	6.84	6.87	6.87	6.87	0.00	360	26.14	101349.00	17.08	221453.00	25.00	0	26.14	17.19	25.00	500.00	0.50
7200	1970	1	1	2	0	0	0.00	0.00	0.00	0.00	0.00	999999	999999	218.95	0.55	661,53	0.30	754,14	0.53	707,7	0.36	-1.00	-1.00	-1.00	-1.00	-1.00	-1.00	0.00	0.00	0.00	0.00	5.42	6.26	6.28	6.28	6.29	0.00	360	26.20	101353.00	17.03	221902.00	25.00	0	26.20	17.07	25.00	500.00	0.50
7200	1970	1	1	2	0	0	0.00	0.00	0.00	0.00	0.00	999999	999999	218.95	0.55	661,53	0.30	754,14	0.53	707,7	0.36	-1.00	-1.00	-1.00	-1.00	-1.00	-1.00	0.00	0.00	0.00	0.00	3.48	4.03	4.04	4.04	4.04	0.00	360	26.22	101349.00	17.10	223261.00	25.00	0	26.22	17.12	25.00	500.00	0.50
7200	1970	1	1	2	0	0	0.00	0.00	0.00	0.00	0.00	999999	999999	218.95	0.55	661,53	0.30	754,14	0.53	707,7	0.36	-1.00	-1.00	-1.00	-1.00	-1.00	-1.00	0.00	0.00	0.00	0.00	4.49	5.18	5.20	5.21	5.21	0.00	360	26.18	101349.00	17.09	225874.00	25.00	0	26.18	17.13	25.00	500.00	0.50
7200	1970	1	1	2	0	0	0.00	0.00	0.00	0.00	0.00	999999	999999	219.14	0.72	661,32	1.44	760,49	8.32	707,15	0.82	-1.00	-1.00	-1.00	-1.00	-1.00	-1.00	0.00	0.00	0.00	0.00	4.92	5.69	5.71	5.71	5.71	0.00	360	26.18	101351.00	17.08	226498.00	25.00	0	26.18	17.11	25.00	500.00	0.50
7200	1970	1	1	2	0	0	0.00	0.00	0.00	0.00	0.00	999999	999999	219.14	0.72	661,32	1.44	760,49	8.32	707,15	0.82	-1.00	-1.00	-1.00	-1.00	-1.00	-1.00	0.00	0.00	0.00	0.00	4.04	4.67	4.69	4.69	4.69	0.00	360	26.18	101346.00	17.10	223413.00	25.00	0	26.18	17.13	25.00	500.00	0.50
7200	1970	1	1	2	0	0	0.00	0.00	0.00	0.00	0.00	999999	999999	219.14	0.72	661,32	1.44	760,49	8.32	707,15	0.82	-1.00	-1.00	-1.00	-1.00	-1.00	-1.00	0.00	0.00	0.00	0.00	4.99	5.77	5.79	5.79	5.79	0.00	360	26.14	101344.00	17.17	220264.00	25.00	0	26.14	17.22	25.00	500.00	0.50
7200	1970	1	1	2	0	0	0.00	0.00	0.00	0.00	0.00	999999	999999	219.14	0.72	661,32	1.44	760,49	8.32	707,15	0.82	-1.00	-1.00	-1.00	-1.00	-1.00	-1.00	0.00	0.00	0.00	0.00	5.83	6.74	6.76	6.76	6.77	0.00	360	26.27	101342.00	17.06	222958.00	25.00	0	26.27	17.00	25.00	500.00	0.50
7200	1970	1	1	2	0	0	0.00	0.00	0.00	0.00	0.00	999999	999999	219.14	0.72	661,32	1.44	760,49	8.32	707,15	0.82	-1.00	-1.00	-1.00	-1.00	-1.00	-1.00	0.00	0.00	0.00	0.00	6.05	6.99	7.02	7.02	7.02	0.00	360	26.19	101344.00	17.13	225563.00	25.00	0	26.19	17.14	25.00	500.00	0.50
7200	1970	1	1	2	0	0	0.00	0.00	0.00	0.00	0.00	999999	999999	219.14	0.72	661,32	1.44	760,49	8.32	707,15	0.82	-1.00	-1.00	-1.00	-1.00	-1.00	-1.00	0.00	0.00	0.00	0.00	6.03	6.97	7.00	7.00	7.00	0.00	360	26.23	101348.00	17.10	226811.00	25.00	0	26.23	17.08	25.00	500.00	0.50
7200	1970	1	1	2	0	0	0.00	0.00	0.00	0.00	0.00	999999	999999	219.14	0.72	661,32	1.44	760,49	8.32	707,15	0.82	-1.00	-1.00	-1.00	-1.00	-1.00	-1.00	0.00	0.00	0.00	0.00	5.46	6.31	6.33	6.34	6.34	0.00	360	26.24	101344.00	17.00	223109.00	25.00	0	26.24	16.98	25.00	500.00	0.50
7200	1970	1	1	2	0	0	0.00	0.00	0.00	0.00	0.00	999999	999999	219.14	0.72	661,32	1.44	760,49	8.32	707,15	0.82	-1.00	-1.00	-1.00	-1.00	-1.00	-1.00	0.00	0.00	0.00	0.00	6.55	7.57	7.60	7.60	7.60	0.00	360	26.18	101348.00	17.02	226498.00	25.00	0	26.18	17.05	25.00	500.00	0.50
7200	1970	1	1	2	0	0	0.00	0.00	0.00	0.00	0.00	999999	999999	219.14	0.72	661,32	1.44	760,49	8.32	707,15	0.82	-1.00	-1.00	-1.00	-1.00	-1.00	-1.00	0.00	0.00	0.00	0.00	6.47	7.48	7.50	7.51	7.51	0.00	360	26.19	101349.00	17.11	228231.00	25.00	0	26.19	17.13	25.00	500.00	0.50
[truncated: 2,755 more rows]
[truncated: 2 more columns]
