# Supplementary material for: Electronic Nose for Improved Environmental Methane Monitoring
Source: Environ Sci Technol. 2023 Dec 21;58(1):352–61. doi: 10.1021/acs.est.3c06945 (PMC10785752; doi:10.1021/acs.est.3c06945)
Supplement: Supplementary file 3 — es3c06945_si_003.xlsx [file es3c06945_si_003.xlsx]

## Sheet: Sheet1
Time LGR	Time (no miliseconds)	Internet time (no miliseconds)	EpochTime LGR	EpochTime	[CH4]_ppm	[CH4]_ppm_se	[H2O]_ppm	[H2O]_ppm_se	[CO2]_ppm	[CO2]_ppm_se	GasP_torr	GasP_torr_se	GasT_C	GasT_C_se	AmbT_C	AmbT_C_se	RD0_us	RD0_us_se	RD1_us	RD1_us_se	Fit_Flag		EpochTime	RTC_date	RTC_time	latitude	longitude	elevation	n_sat	avg_adc0	std_adc0	avg_adc1	std_adc1	avg_adc2	std_adc2	avg_adc3	std_adc3	avg_SHT_temp	std_SHT_temp	avg_SHT_RH	std_SHT_RH	SR_CO2	SR_Temp	env_temp	env_RH	env_press	env_UVA	env_UVB	env_UVIndx
'07/09/21 13:38:54.341'	'07-Sep-2021 13:38:54'	'07/09/21 13:53:54'	1631021934.34100	1631022834.34100	1.93499	0.00000e+00	1.41329e+04	0.00000e+00	3.81758e+02	0.00000e+00	1.40277e+02	0.00000e+00	2.49101e+01	0.00000e+00	1.64834e+02	0.00000e+00	4.99008e+00	0.00000e+00	5.05054e+00	0.00000e+00	3		1631022831	2021-09-07	13:53:55	583961216.00	155752304.00	119372.00	0	187.02272	0.38089	591.744	8.20106	559.864	0.89380	541.602	5.83407	0.00	0.00	0.00	0.00	375	17	0	19.53	30.43	101.63	0.00	0.00
'07/09/21 13:39:55.020'	'07-Sep-2021 13:39:55'	'07/09/21 13:54:55'	1631021995.02000	1631022895.02000	1.92838	0.00000e+00	1.37152e+04	0.00000e+00	3.82960e+02	0.00000e+00	1.40288e+02	0.00000e+00	2.48906e+01	0.00000e+00	1.65064e+02	0.00000e+00	5.01147e+00	0.00000e+00	5.03356e+00	0.00000e+00	3		1631022891	2021-09-07	13:54:55	583961216.00	155752304.00	119372.00	0	187.04546	0.46626	583.636	15.29745	558.267	2.14729	533.205	13.22736	0.00	0.00	0.00	0.00	375	17	0	19.48	30.96	101.63	0.00	0.00
'07/09/21 13:40:56.222'	'07-Sep-2021 13:40:56'	'07/09/21 13:55:56'	1631022056.22200	1631022956.22200	1.92659	0.00000e+00	1.39690e+04	0.00000e+00	3.81174e+02	0.00000e+00	1.40311e+02	0.00000e+00	2.48776e+01	0.00000e+00	1.65192e+02	0.00000e+00	5.01976e+00	0.00000e+00	5.04159e+00	0.00000e+00	3		1631022951	2021-09-07	13:55:55	583961216.00	155752304.00	119372.00	0	185.81250	0.27438	565.886	5.06329	555.006	1.18958	517.858	5.20319	0.00	0.00	0.00	0.00	375	17	0	19.24	31.09	101.62	0.00	0.00
'07/09/21 13:41:57.641'	'07-Sep-2021 13:41:57'	'07/09/21 13:56:57'	1631022117.64100	1631023017.64100	1.91345	0.00000e+00	1.32714e+04	0.00000e+00	3.76244e+02	0.00000e+00	1.40359e+02	0.00000e+00	2.48576e+01	0.00000e+00	1.65376e+02	0.00000e+00	5.01753e+00	0.00000e+00	5.03470e+00	0.00000e+00	3		1631023011	2021-09-07	13:56:55	583961216.00	155752304.00	119372.00	0	186.47728	0.57113	574	5.10834	557.841	1.88583	526.83	4.88083	0.00	0.00	0.00	0.00	375	17	0	19.39	30.06	101.62	0.00	0.00
'07/09/21 13:42:57.328'	'07-Sep-2021 13:42:57'	'07/09/21 13:57:57'	1631022177.32800	1631023077.32800	1.93207	0.00000e+00	1.38494e+04	0.00000e+00	3.77596e+02	0.00000e+00	1.40335e+02	0.00000e+00	2.48392e+01	0.00000e+00	1.65578e+02	0.00000e+00	5.02701e+00	0.00000e+00	5.04288e+00	0.00000e+00	3		1631023071	2021-09-07	13:57:55	583961216.00	155752304.00	119372.00	0	188.38637	0.42290	581.926	7.79850	558.972	1.82594	532.824	6.89603	0.00	0.00	0.00	0.00	375	17	0	19.50	29.99	101.62	0.00	0.00
'07/09/21 13:43:54.847'	'07-Sep-2021 13:43:54'	'07/09/21 13:58:54'	1631022234.84700	1631023134.84700	1.93007	0.00000e+00	1.37163e+04	0.00000e+00	3.77995e+02	0.00000e+00	1.40355e+02	0.00000e+00	2.48259e+01	0.00000e+00	1.65740e+02	0.00000e+00	5.01548e+00	0.00000e+00	5.03139e+00	0.00000e+00	3		1631023131	2021-09-07	13:58:55	583961216.00	155752304.00	119372.00	0	187.98296	0.53240	562.727	6.32435	554.006	0.98730	516.085	4.50483	0.00	0.00	0.00	0.00	375	17	0	19.26	30.61	101.62	0.00	0.00
'07/09/21 13:44:52.300'	'07-Sep-2021 13:44:52'	'07/09/21 13:59:52'	1631022292.30000	1631023192.30000	1.90555	0.00000e+00	1.35453e+04	0.00000e+00	3.79826e+02	0.00000e+00	1.40328e+02	0.00000e+00	2.48137e+01	0.00000e+00	1.65930e+02	0.00000e+00	5.01973e+00	0.00000e+00	5.04112e+00	0.00000e+00	3		1631023191	2021-09-07	13:59:55	583961216.00	155752304.00	119372.00	0	187.27841	0.21546	568.739	7.62741	556.125	1.01795	524.364	6.38045	0.00	0.00	0.00	0.00	375	17	0	19.48	30.18	101.62	0.00	0.00
'07/09/21 13:45:49.775'	'07-Sep-2021 13:45:49'	'07/09/21 14:00:49'	1631022349.77500	1631023249.77500	1.92971	0.00000e+00	1.37713e+04	0.00000e+00	3.76297e+02	0.00000e+00	1.40289e+02	0.00000e+00	2.47973e+01	0.00000e+00	1.66044e+02	0.00000e+00	5.02056e+00	0.00000e+00	5.04028e+00	0.00000e+00	3		1631023251	2021-09-07	14:00:55	583961216.00	155752304.00	119372.00	0	186.94318	0.27497	570.892	5.03885	555.875	1.14005	527.125	3.54697	0.00	0.00	0.00	0.00	375	17	0	19.42	30.02	101.62	0.00	0.00
'07/09/21 13:46:47.214'	'07-Sep-2021 13:46:47'	'07/09/21 14:01:47'	1631022407.21400	1631023307.21400	1.95758	0.00000e+00	1.38650e+04	0.00000e+00	3.77166e+02	0.00000e+00	1.40331e+02	0.00000e+00	2.47788e+01	0.00000e+00	1.66309e+02	0.00000e+00	5.01827e+00	0.00000e+00	5.04790e+00	0.00000e+00	3		1631023311	2021-09-07	14:01:55	583961216.00	155752304.00	119372.00	0	187.42046	0.18862	583.795	8.65263	557.915	1.60328	536.5	7.07920	0.00	0.00	0.00	0.00	375	17	0	19.64	29.37	101.62	0.00	0.00
'07/09/21 13:47:46.265'	'07-Sep-2021 13:47:46'	'07/09/21 14:02:46'	1631022466.26500	1631023366.26500	1.94374	0.00000e+00	1.38662e+04	0.00000e+00	3.77387e+02	0.00000e+00	1.40350e+02	0.00000e+00	2.47767e+01	0.00000e+00	1.66364e+02	0.00000e+00	5.01200e+00	0.00000e+00	5.04838e+00	0.00000e+00	3		1631023371	2021-09-07	14:02:55	583961216.00	155752304.00	119372.00	0	187.25568	0.74642	589.744	9.34109	557.216	1.86043	541.136	7.98084	0.00	0.00	0.00	0.00	375	17	0	19.61	30.74	101.62	0.00	0.00
'07/09/21 13:48:47.266'	'07-Sep-2021 13:48:47'	'07/09/21 14:03:47'	1631022527.26600	1631023427.26600	1.92969	0.00000e+00	1.40691e+04	0.00000e+00	4.19508e+02	0.00000e+00	1.40332e+02	0.00000e+00	2.47510e+01	0.00000e+00	1.66690e+02	0.00000e+00	5.01670e+00	0.00000e+00	5.02939e+00	0.00000e+00	3		1631023431	2021-09-07	14:03:55	583961216.00	155752304.00	119372.00	0	185.39772	0.58888	577.068	2.65492	556.733	1.16382	527.244	2.54581	0.00	0.00	0.00	0.00	375	17	0	19.46	30.80	101.62	0.00	0.00
'07/09/21 13:49:47.299'	'07-Sep-2021 13:49:47'	'07/09/21 14:04:47'	1631022587.29900	1631023487.29900	1.92998	0.00000e+00	1.37672e+04	0.00000e+00	4.07410e+02	0.00000e+00	1.40308e+02	0.00000e+00	2.47205e+01	0.00000e+00	1.67029e+02	0.00000e+00	5.00727e+00	0.00000e+00	5.03237e+00	0.00000e+00	3		1631023491	2021-09-07	14:04:55	583961216.00	155752304.00	119372.00	0	184.06818	0.38753	577.812	1.54869	556.489	0.90210	527.386	1.75786	0.00	0.00	0.00	0.00	375	17	0	19.46	30.83	101.63	0.00	0.00
'07/09/21 13:50:47.246'	'07-Sep-2021 13:50:47'	'07/09/21 14:05:47'	1631022647.24600	1631023547.24600	1.89351	0.00000e+00	1.38902e+04	0.00000e+00	3.78850e+02	0.00000e+00	1.40364e+02	0.00000e+00	2.47030e+01	0.00000e+00	1.67239e+02	0.00000e+00	5.01214e+00	0.00000e+00	5.02680e+00	0.00000e+00	3		1631023551	2021-09-07	14:05:55	583961216.00	155752304.00	119372.00	0	183.00000	0.09972	575.25	4.89912	556.017	1.80023	525.744	4.54104	0.00	0.00	0.00	0.00	375	17	0	19.39	31.57	101.62	0.00	0.00
'07/09/21 13:51:47.098'	'07-Sep-2021 13:51:47'	'07/09/21 14:06:47'	1631022707.09800	1631023607.09800	2.00214	0.00000e+00	1.38730e+04	0.00000e+00	3.78578e+02	0.00000e+00	1.40312e+02	0.00000e+00	2.46887e+01	0.00000e+00	1.67411e+02	0.00000e+00	5.02121e+00	0.00000e+00	5.03817e+00	0.00000e+00	3		1631023611	2021-09-07	14:06:55	583961216.00	155752304.00	119372.00	0	182.28409	0.32351	559.222	5.17454	554.375	0.93275	516.222	3.96732	0.00	0.00	0.00	0.00	375	17	0	19.15	31.80	101.62	0.00	0.00
'08/09/21 09:26:12.463'	'08-Sep-2021 09:26:12'	'08/09/21 09:41:12'	1631093172.46300	1631094072.46300	1.95978	0.00000e+00	1.48674e+04	0.00000e+00	3.83776e+02	0.00000e+00	1.40304e+02	0.00000e+00	2.63022e+01	0.00000e+00	1.49399e+02	0.00000e+00	5.00628e+00	0.00000e+00	5.03534e+00	0.00000e+00	3		1631094111	2021-09-08	09:41:55	583961216.00	155752304.00	119372.00	0	166.82387	2.09501	585.051	9.78747	558.847	1.24212	543.699	7.34029	0.00	0.00	0.00	0.00	377	20	0	22.69	20.92	101.19	0.00	0.00
'08/09/21 09:27:14.472'	'08-Sep-2021 09:27:14'	'08/09/21 09:42:14'	1631093234.47200	1631094134.47200	1.96761	0.00000e+00	1.48638e+04	0.00000e+00	3.83909e+02	0.00000e+00	1.40289e+02	0.00000e+00	2.62670e+01	0.00000e+00	1.49765e+02	0.00000e+00	5.01189e+00	0.00000e+00	5.03975e+00	0.00000e+00	3		1631094171	2021-09-08	09:42:55	583961216.00	155752304.00	119372.00	0	160.16478	1.12540	560.159	2.85646	556.864	1.19683	522.534	2.58153	0.00	0.00	0.00	0.00	377	20	0	22.04	20.57	101.20	0.00	0.00
'08/09/21 09:28:15.006'	'08-Sep-2021 09:28:15'	'08/09/21 09:43:15'	1631093295.00600	1631094195.00600	1.93301	0.00000e+00	1.46094e+04	0.00000e+00	3.85485e+02	0.00000e+00	1.40344e+02	0.00000e+00	2.62288e+01	0.00000e+00	1.50184e+02	0.00000e+00	5.02305e+00	0.00000e+00	5.04605e+00	0.00000e+00	3		1631094231	2021-09-08	09:43:55	583961216.00	155752304.00	119372.00	0	162.39204	1.07301	580.784	5.46381	562.506	0.94840	542.92	5.07172	0.00	0.00	0.00	0.00	377	20	0	22.08	19.01	101.20	0.00	0.00
'08/09/21 09:29:13.258'	'08-Sep-2021 09:29:13'	'08/09/21 09:44:13'	1631093353.25800	1631094253.25800	1.96479	0.00000e+00	1.49785e+04	0.00000e+00	3.84461e+02	0.00000e+00	1.40372e+02	0.00000e+00	2.61754e+01	0.00000e+00	1.50640e+02	0.00000e+00	5.00897e+00	0.00000e+00	5.03172e+00	0.00000e+00	3		1631094291	2021-09-08	09:44:55	583961216.00	155752304.00	119372.00	0	159.81818	1.50601	558.54	7.15684	554.568	2.18262	521.744	6.74460	0.00	0.00	0.00	0.00	377	20	0	22.34	19.55	101.20	0.00	0.00
'08/09/21 09:30:13.682'	'08-Sep-2021 09:30:13'	'08/09/21 09:45:13'	1631093413.68200	1631094313.68200	1.98344	0.00000e+00	1.49967e+04	0.00000e+00	3.82258e+02	0.00000e+00	1.40323e+02	0.00000e+00	2.61638e+01	0.00000e+00	1.50828e+02	0.00000e+00	5.01622e+00	0.00000e+00	5.05829e+00	0.00000e+00	3		1631094351	2021-09-08	09:45:55	583961216.00	155752304.00	119372.00	0	157.65909	0.46874	564.42	9.78189	556.222	1.76241	527.392	8.40987	0.00	0.00	0.00	0.00	378	20	0	21.47	19.65	101.20	0.00	0.00
'08/09/21 09:31:15.186'	'08-Sep-2021 09:31:15'	'08/09/21 09:46:15'	1631093475.18600	1631094375.18600	1.99191	0.00000e+00	1.50337e+04	0.00000e+00	3.88126e+02	0.00000e+00	1.40331e+02	0.00000e+00	2.61162e+01	0.00000e+00	1.51355e+02	0.00000e+00	5.01585e+00	0.00000e+00	5.04540e+00	0.00000e+00	3		1631094411	2021-09-08	09:46:55	583961216.00	155752304.00	119372.00	0	160.11932	0.73925	589.977	6.01184	560.642	1.33891	549.114	4.29578	0.00	0.00	0.00	0.00	377	20	0	21.98	21.55	101.20	0.00	0.00
'08/09/21 09:32:16.922'	'08-Sep-2021 09:32:16'	'08/09/21 09:47:16'	1631093536.92200	1631094436.92200	1.96049	0.00000e+00	1.47860e+04	0.00000e+00	3.86332e+02	0.00000e+00	1.40300e+02	0.00000e+00	2.60960e+01	0.00000e+00	1.51631e+02	0.00000e+00	5.00514e+00	0.00000e+00	5.04678e+00	0.00000e+00	3		1631094471	2021-09-08	09:47:55	583961216.00	155752304.00	119372.00	0	156.58522	1.99649	577.824	5.45278	556.96	1.53701	532.574	4.86981	0.00	0.00	0.00	0.00	377	20	0	22.22	19.57	101.19	0.00	0.00
'08/09/21 09:33:16.954'	'08-Sep-2021 09:33:16'	'08/09/21 09:48:16'	1631093596.95400	1631094496.95400	2.02037	0.00000e+00	1.50127e+04	0.00000e+00	3.82409e+02	0.00000e+00	1.40338e+02	0.00000e+00	2.60452e+01	0.00000e+00	1.52151e+02	0.00000e+00	5.01853e+00	0.00000e+00	5.03863e+00	0.00000e+00	3		1631094531	2021-09-08	09:48:55	583961216.00	155752304.00	119372.00	0	153.30113	0.30944	586.102	4.52191	560.318	2.06129	542.943	4.55923	0.00	0.00	0.00	0.00	377	20	0	22.06	23.19	101.20	0.00	0.00
'08/09/21 09:34:14.230'	'08-Sep-2021 09:34:14'	'08/09/21 09:49:14'	1631093654.23000	1631094554.23000	1.9893	0.00000e+00	1.52400e+04	0.00000e+00	3.81690e+02	0.00000e+00	1.40299e+02	0.00000e+00	2.60149e+01	0.00000e+00	1.52432e+02	0.00000e+00	5.02380e+00	0.00000e+00	5.03902e+00	0.00000e+00	3		1631094591	2021-09-08	09:49:55	583961216.00	155752304.00	119372.00	0	152.09091	0.36186	580.5	4.77014	561.42	1.25003	538.415	3.98187	0.00	0.00	0.00	0.00	377	20	0	22.11	22.66	101.20	0.00	0.00
'08/09/21 09:35:11.683'	'08-Sep-2021 09:35:11'	'08/09/21 09:50:11'	1631093711.68300	1631094611.68300	2.0393	0.00000e+00	1.51258e+04	0.00000e+00	3.81143e+02	0.00000e+00	1.40299e+02	0.00000e+00	2.59979e+01	0.00000e+00	1.52645e+02	0.00000e+00	5.01480e+00	0.00000e+00	5.04411e+00	0.00000e+00	3		1631094651	2021-09-08	09:50:55	583961216.00	155752304.00	119372.00	0	150.42613	0.47060	572.261	3.29178	556.369	1.18928	531.335	2.70787	0.00	0.00	0.00	0.00	377	20	0	22.19	22.77	101.20	0.00	0.00
'08/09/21 09:36:09.131'	'08-Sep-2021 09:36:09'	'08/09/21 09:51:09'	1631093769.13100	1631094669.13100	1.973	0.00000e+00	1.54591e+04	0.00000e+00	3.80913e+02	0.00000e+00	1.40317e+02	0.00000e+00	2.59781e+01	0.00000e+00	1.52831e+02	0.00000e+00	5.01659e+00	0.00000e+00	5.04533e+00	0.00000e+00	3		1631094711	2021-09-08	09:51:55	583961216.00	155752304.00	119372.00	0	148.03978	0.28737	562.824	1.97675	556.551	0.84730	524.017	1.72055	0.00	0.00	0.00	0.00	377	20	0	21.76	20.45	101.20	0.00	0.00
'08/09/21 09:37:06.649'	'08-Sep-2021 09:37:06'	'08/09/21 09:52:06'	1631093826.64900	1631094726.64900	1.92276	0.00000e+00	1.49801e+04	0.00000e+00	3.83539e+02	0.00000e+00	1.40314e+02	0.00000e+00	2.59646e+01	0.00000e+00	1.53051e+02	0.00000e+00	5.01474e+00	0.00000e+00	5.03249e+00	0.00000e+00	3		1631094771	2021-09-08	09:52:55	583961216.00	155752304.00	119372.00	0	148.60796	0.32866	568.756	3.18192	558.688	1.51648	528.443	2.73543	0.00	0.00	0.00	0.00	377	20	0	21.65	20.08	101.20	0.00	0.00
'08/09/21 09:38:04.121'	'08-Sep-2021 09:38:04'	'08/09/21 09:53:04'	1631093884.12100	1631094784.12100	2.0174	0.00000e+00	1.50223e+04	0.00000e+00	3.81486e+02	0.00000e+00	1.40353e+02	0.00000e+00	2.59439e+01	0.00000e+00	1.53231e+02	0.00000e+00	5.00933e+00	0.00000e+00	5.04390e+00	0.00000e+00	3		1631094831	2021-09-08	09:53:55	583961216.00	155752304.00	119372.00	0	147.53978	1.57512	559.449	8.22814	554.801	2.17975	521.432	7.57592	0.00	0.00	0.00	0.00	378	20	0	21.82	24.00	101.20	0.00	0.00
'08/09/21 09:39:01.525'	'08-Sep-2021 09:39:01'	'08/09/21 09:54:01'	1631093941.52500	1631094841.52500	1.99921	0.00000e+00	1.49996e+04	0.00000e+00	3.81946e+02	0.00000e+00	1.40310e+02	0.00000e+00	2.59393e+01	0.00000e+00	1.53301e+02	0.00000e+00	5.02724e+00	0.00000e+00	5.04547e+00	0.00000e+00	3		1631094891	2021-09-08	09:54:55	583961216.00	155752304.00	119372.00	0	141.16478	1.42179	546.869	2.36788	552.472	0.57367	509.125	2.13167	0.00	0.00	0.00	0.00	378	20	0	21.34	25.84	101.20	0.00	0.00
'08/09/21 09:39:58.933'	'08-Sep-2021 09:39:58'	'08/09/21 09:54:58'	1631093998.93300	1631094898.93300	2.00137	0.00000e+00	1.47846e+04	0.00000e+00	3.83504e+02	0.00000e+00	1.40305e+02	0.00000e+00	2.59306e+01	0.00000e+00	1.53404e+02	0.00000e+00	5.02260e+00	0.00000e+00	5.04395e+00	0.00000e+00	3		1631094951	2021-09-08	09:55:55	583961216.00	155752304.00	119372.00	0	137.19318	0.65031	560.545	10.02954	554.642	0.95312	518.034	7.18695	0.00	0.00	0.00	0.00	378	20	0	20.75	26.86	101.20	0.00	0.00
'08/09/21 09:40:56.307'	'08-Sep-2021 09:40:56'	'08/09/21 09:55:56'	1631094056.30700	1631094956.30700	1.96519	0.00000e+00	1.46186e+04	0.00000e+00	3.83337e+02	0.00000e+00	1.40307e+02	0.00000e+00	2.59157e+01	0.00000e+00	1.53556e+02	0.00000e+00	5.02401e+00	0.00000e+00	5.03910e+00	0.00000e+00	3		1631095011	2021-09-08	09:56:55	583961216.00	155752304.00	119372.00	0	135.27272	0.42746	566.409	4.64732	554.023	1.09404	520.568	4.83098	0.00	0.00	0.00	0.00	378	20	0	20.79	27.36	101.20	0.00	0.00
'08/09/21 09:41:53.839'	'08-Sep-2021 09:41:53'	'08/09/21 09:56:53'	1631094113.83900	1631095013.83900	2.0026	0.00000e+00	1.48293e+04	0.00000e+00	3.83892e+02	0.00000e+00	1.40300e+02	0.00000e+00	2.58970e+01	0.00000e+00	1.53774e+02	0.00000e+00	5.01343e+00	0.00000e+00	5.04126e+00	0.00000e+00	3		1631095071	2021-09-08	09:57:55	583961216.00	155752304.00	119372.00	0	134.19887	0.44976	568.739	8.63943	554.818	1.56431	523.716	7.88232	0.00	0.00	0.00	0.00	378	20	0	20.82	23.42	101.20	0.00	0.00
'08/09/21 09:42:51.253'	'08-Sep-2021 09:42:51'	'08/09/21 09:57:51'	1631094171.25300	1631095071.25300	1.99466	0.00000e+00	1.50105e+04	0.00000e+00	3.82035e+02	0.00000e+00	1.40340e+02	0.00000e+00	2.58790e+01	0.00000e+00	1.53904e+02	0.00000e+00	5.02158e+00	0.00000e+00	5.04072e+00	0.00000e+00	3		1631095131	2021-09-08	09:58:55	583961216.00	155752304.00	119372.00	0	136.77272	1.70295	574.926	9.59118	553.801	2.58105	526.295	6.98233	0.00	0.00	0.00	0.00	379	20	0	20.55	22.87	101.20	0.00	0.00
'08/09/21 09:43:48.635'	'08-Sep-2021 09:43:48'	'08/09/21 09:58:48'	1631094228.63500	1631095128.63500	2.01276	0.00000e+00	1.48255e+04	0.00000e+00	3.84213e+02	0.00000e+00	1.40344e+02	0.00000e+00	2.58651e+01	0.00000e+00	1.54068e+02	0.00000e+00	5.01760e+00	0.00000e+00	5.03624e+00	0.00000e+00	3		1631095191	2021-09-08	09:59:55	583961216.00	155752304.00	119372.00	0	142.64772	1.34663	593.443	3.93353	558.818	1.22517	546.256	2.69910	0.00	0.00	0.00	0.00	379	20	0	21.23	21.00	101.20	0.00	0.00
'08/09/21 09:44:46.031'	'08-Sep-2021 09:44:46'	'08/09/21 09:59:46'	1631094286.03100	1631095186.03100	1.99677	0.00000e+00	1.49679e+04	0.00000e+00	3.83994e+02	0.00000e+00	1.40376e+02	0.00000e+00	2.58344e+01	0.00000e+00	1.54357e+02	0.00000e+00	5.01484e+00	0.00000e+00	5.03081e+00	0.00000e+00	3		1631095251	2021-09-08	10:00:55	583961216.00	155752304.00	119372.00	0	142.64772	1.34663	593.443	3.93353	558.818	1.22517	546.256	2.69910	0.00	0.00	0.00	0.00	379	20	0	21.80	22.43	101.19	0.00	0.00
'08/09/21 09:45:48.487'	'08-Sep-2021 09:45:48'	'08/09/21 10:00:48'	1631094348.48700	1631095248.48700	2.00391	0.00000e+00	1.47781e+04	0.00000e+00	3.84726e+02	0.00000e+00	1.40282e+02	0.00000e+00	2.58331e+01	0.00000e+00	1.54497e+02	0.00000e+00	4.99943e+00	0.00000e+00	5.05047e+00	0.00000e+00	3		1631095311	2021-09-08	10:01:55	583961216.00	155752304.00	119372.00	0	145.04546	0.23850	578.58	1.98057	556.29	1.43225	536.744	1.89599	0.00	0.00	0.00	0.00	379	20	0	21.71	20.40	101.20	0.00	0.00
'08/09/21 09:46:53.985'	'08-Sep-2021 09:46:53'	'08/09/21 10:01:53'	1631094413.98500	1631095313.98500	1.94405	0.00000e+00	1.47702e+04	0.00000e+00	3.84018e+02	0.00000e+00	1.40332e+02	0.00000e+00	2.58065e+01	0.00000e+00	1.54768e+02	0.00000e+00	5.01540e+00	0.00000e+00	5.03804e+00	0.00000e+00	3		1631095371	2021-09-08	10:02:55	583961216.00	155752304.00	119372.00	0	145.22728	0.65021	571.062	5.99603	555.648	1.47042	531.688	5.27860	0.00	0.00	0.00	0.00	378	20	0	21.80	19.57	101.19	0.00	0.00
'08/09/21 09:48:03.837'	'08-Sep-2021 09:48:03'	'08/09/21 10:03:03'	1631094483.83700	1631095383.83700	1.97691	0.00000e+00	1.47943e+04	0.00000e+00	3.84822e+02	0.00000e+00	1.40335e+02	0.00000e+00	2.57701e+01	0.00000e+00	1.55208e+02	0.00000e+00	5.00544e+00	0.00000e+00	5.04119e+00	0.00000e+00	3		1631095431	2021-09-08	10:03:55	583961216.00	155752304.00	119372.00	0	147.92046	0.74195	587.028	3.02398	559.097	1.32244	544.568	2.97354	0.00	0.00	0.00	0.00	378	20	0	22.17	22.45	101.20	0.00	0.00
'08/09/21 09:49:11.747'	'08-Sep-2021 09:49:11'	'08/09/21 10:04:11'	1631094551.74700	1631095451.74700	2.05932	0.00000e+00	1.50979e+04	0.00000e+00	3.85759e+02	0.00000e+00	1.40315e+02	0.00000e+00	2.57302e+01	0.00000e+00	1.55502e+02	0.00000e+00	5.00829e+00	0.00000e+00	5.02989e+00	0.00000e+00	3		1631095491	2021-09-08	10:04:55	583961216.00	155752304.00	119372.00	0	147.26704	1.11105	581.335	3.50672	557.648	0.98327	537.909	2.60099	0.00	0.00	0.00	0.00	378	20	0	22.04	19.65	101.19	0.00	0.00
'08/09/21 09:50:08.726'	'08-Sep-2021 09:50:08'	'08/09/21 10:05:08'	1631094608.72600	1631095508.72600	1.97584	0.00000e+00	1.48641e+04	0.00000e+00	3.84172e+02	0.00000e+00	1.40354e+02	0.00000e+00	2.57072e+01	0.00000e+00	1.55782e+02	0.00000e+00	5.01131e+00	0.00000e+00	5.03897e+00	0.00000e+00	3		1631095551	2021-09-08	10:05:55	583961216.00	155752304.00	119372.00	0	144.13637	0.48178	575.523	7.96424	555.949	2.27789	532.847	7.02983	0.00	0.00	0.00	0.00	378	20	0	21.71	21.50	101.20	0.00	0.00
'09/09/21 19:54:53.988'	'09-Sep-2021 19:54:53'	'09/09/21 20:09:53'	1631217293.98800	1631218193.98800	2.80616	0.00000e+00	1.22604e+04	0.00000e+00	4.31651e+02	0.00000e+00	1.40213e+02	0.00000e+00	2.01617e+01	0.00000e+00	2.25497e+02	0.00000e+00	4.91735e+00	0.00000e+00	4.92769e+00	0.00000e+00	3		1631218191	2021-09-09	20:09:55	583961216.00	155752304.00	119372.00	0	158.21022	0.89557	574.023	1.64482	550.369	0.86498	525.29	1.34399	0.00	0.00	0.00	0.00	461	17	0	24.22	3.75	100.88	0.00	0.00
'09/09/21 19:55:53.526'	'09-Sep-2021 19:55:53'	'09/09/21 20:10:53'	1631217353.52600	1631218253.52600	3.08144	0.00000e+00	1.21963e+04	0.00000e+00	5.84247e+02	0.00000e+00	1.40196e+02	0.00000e+00	2.01013e+01	0.00000e+00	2.26422e+02	0.00000e+00	4.93240e+00	0.00000e+00	4.92240e+00	0.00000e+00	3		1631218251	2021-09-09	20:10:55	583961216.00	155752304.00	119372.00	0	155.32387	0.82435	583.756	4.53047	546.273	2.73060	525.761	1.73468	0.00	0.00	0.00	0.00	463	17	0	23.96	4.31	100.88	0.00	0.00
'09/09/21 19:56:53.660'	'09-Sep-2021 19:56:53'	'09/09/21 20:11:53'	1631217413.66000	1631218313.66000	3.81724	0.00000e+00	1.22091e+04	0.00000e+00	1.10431e+03	0.00000e+00	1.40207e+02	0.00000e+00	2.00427e+01	0.00000e+00	2.27235e+02	0.00000e+00	4.92505e+00	0.00000e+00	4.91634e+00	0.00000e+00	3		1631218311	2021-09-09	20:11:55	583961216.00	155752304.00	119372.00	0	152.25000	0.77515	594.506	1.07610	545.852	2.54509	534.619	3.07465	0.00	0.00	0.00	0.00	467	17	0	23.15	5.57	100.88	0.00	0.00
'09/09/21 19:57:53.073'	'09-Sep-2021 19:57:53'	'09/09/21 20:12:53'	1631217473.07300	1631218373.07300	4.25312	0.00000e+00	1.19543e+04	0.00000e+00	5.72985e+02	0.00000e+00	1.40246e+02	0.00000e+00	1.99846e+01	0.00000e+00	2.28137e+02	0.00000e+00	4.91726e+00	0.00000e+00	4.92690e+00	0.00000e+00	3		1631218371	2021-09-09	20:12:55	583961216.00	155752304.00	119372.00	0	150.30682	0.37067	595.131	1.07511	555.398	2.38682	546.585	5.23607	0.00	0.00	0.00	0.00	475	17	0	22.13	7.92	100.88	0.00	0.00
'09/09/21 19:58:52.618'	'09-Sep-2021 19:58:52'	'09/09/21 20:13:52'	1631217532.61800	1631218432.61800	3.38379	0.00000e+00	1.21068e+04	0.00000e+00	4.42434e+02	0.00000e+00	1.40251e+02	0.00000e+00	1.99206e+01	0.00000e+00	2.29006e+02	0.00000e+00	4.91818e+00	0.00000e+00	4.91861e+00	0.00000e+00	3		1631218431	2021-09-09	20:13:55	583961216.00	155752304.00	119372.00	0	151.15341	0.61605	589.881	1.41608	551.665	2.60289	546.33	1.26527	0.00	0.00	0.00	0.00	477	16	0	20.95	11.75	100.88	0.00	0.00
'09/09/21 19:59:52.777'	'09-Sep-2021 19:59:52'	'09/09/21 20:14:52'	1631217592.77700	1631218492.77700	4.27271	0.00000e+00	1.21631e+04	0.00000e+00	8.15284e+02	0.00000e+00	1.40286e+02	0.00000e+00	1.98644e+01	0.00000e+00	2.29821e+02	0.00000e+00	4.92257e+00	0.00000e+00	4.94217e+00	0.00000e+00	3		1631218491	2021-09-09	20:14:55	583961216.00	155752304.00	119372.00	0	152.91478	0.21858	591.398	2.51378	557.795	1.18138	539.04	2.20766	0.00	0.00	0.00	0.00	477	16	0	20.27	14.09	100.88	0.00	0.00
'09/09/21 20:00:53.082'	'09-Sep-2021 20:00:53'	'09/09/21 20:15:53'	1631217653.08200	1631218553.08200	5.17428	0.00000e+00	1.23176e+04	0.00000e+00	4.82490e+02	0.00000e+00	1.40284e+02	0.00000e+00	1.97985e+01	0.00000e+00	2.30815e+02	0.00000e+00	4.91805e+00	0.00000e+00	4.92836e+00	0.00000e+00	3		1631218551	2021-09-09	20:15:55	583961216.00	155752304.00	119372.00	0	152.30682	0.67497	577.415	3.05748	551.886	1.50987	526.716	6.12027	0.00	0.00	0.00	0.00	478	16	0	19.83	14.86	100.88	0.00	0.00
'09/09/21 20:01:53.059'	'09-Sep-2021 20:01:53'	'09/09/21 20:16:53'	1631217713.05900	1631218613.05900	4.07433	0.00000e+00	1.20844e+04	0.00000e+00	4.69664e+02	0.00000e+00	1.40268e+02	0.00000e+00	1.97360e+01	0.00000e+00	2.31665e+02	0.00000e+00	4.91757e+00	0.00000e+00	4.92124e+00	0.00000e+00	3		1631218611	2021-09-09	20:16:55	583961216.00	155752304.00	119372.00	0	150.01137	0.48619	576.562	1.54272	550	0.25975	512.773	1.18474	0.00	0.00	0.00	0.00	481	15	0	19.72	15.24	100.88	0.00	0.00
'09/09/21 20:02:52.583'	'09-Sep-2021 20:02:52'	'09/09/21 20:17:52'	1631217772.58300	1631218672.58300	7.6739	0.00000e+00	1.20544e+04	0.00000e+00	5.03996e+02	0.00000e+00	1.40287e+02	0.00000e+00	1.96773e+01	0.00000e+00	2.32560e+02	0.00000e+00	4.91516e+00	0.00000e+00	4.93752e+00	0.00000e+00	3		1631218671	2021-09-09	20:17:55	583961216.00	155752304.00	119372.00	0	148.84659	0.30661	576.852	1.19785	550.858	0.43960	510.881	0.87600	0.00	0.00	0.00	0.00	483	15	0	19.64	15.47	100.88	0.00	0.00
'09/09/21 20:03:52.102'	'09-Sep-2021 20:03:52'	'09/09/21 20:18:52'	1631217832.10200	1631218732.10200	3.87338	0.00000e+00	1.21375e+04	0.00000e+00	5.12963e+02	0.00000e+00	1.40274e+02	0.00000e+00	1.96166e+01	0.00000e+00	2.33409e+02	0.00000e+00	4.92392e+00	0.00000e+00	4.92961e+00	0.00000e+00	3		1631218731	2021-09-09	20:18:55	583961216.00	155752304.00	119372.00	0	147.96022	0.20690	575.205	1.03802	553.222	0.51701	514.244	2.04988	0.00	0.00	0.00	0.00	483	15	0	19.86	14.80	100.88	0.00	0.00
'09/09/21 20:04:51.999'	'09-Sep-2021 20:04:51'	'09/09/21 20:19:51'	1631217891.99900	1631218791.99900	3.29217	0.00000e+00	1.22466e+04	0.00000e+00	4.71843e+02	0.00000e+00	1.40293e+02	0.00000e+00	1.95597e+01	0.00000e+00	2.34244e+02	0.00000e+00	4.92645e+00	0.00000e+00	4.92482e+00	0.00000e+00	3		1631218791	2021-09-09	20:19:55	583961216.00	155752304.00	119372.00	0	147.96022	0.20690	575.205	1.03802	553.222	0.51701	514.244	2.04988	0.00	0.00	0.00	0.00	484	15	0	20.25	13.25	100.88	0.00	0.00
'09/09/21 20:05:51.970'	'09-Sep-2021 20:05:51'	'09/09/21 20:20:51'	1631217951.97000	1631218851.97000	4.22514	0.00000e+00	1.17905e+04	0.00000e+00	5.02646e+02	0.00000e+00	1.40304e+02	0.00000e+00	1.94903e+01	0.00000e+00	2.35244e+02	0.00000e+00	4.93719e+00	0.00000e+00	4.92948e+00	0.00000e+00	3		1631218851	2021-09-09	20:20:55	583961216.00	155752304.00	119372.00	0	148.78978	0.27083	574.341	0.36673	551.347	1.12669	522.966	1.55083	0.00	0.00	0.00	0.00	487	15	0	21.10	10.91	100.88	0.00	0.00
'09/09/21 20:06:51.371'	'09-Sep-2021 20:06:51'	'09/09/21 20:21:51'	1631218011.37100	1631218911.37100	6.8279	0.00000e+00	1.20675e+04	0.00000e+00	5.29990e+02	0.00000e+00	1.40280e+02	0.00000e+00	1.94382e+01	0.00000e+00	2.36013e+02	0.00000e+00	4.93372e+00	0.00000e+00	4.92765e+00	0.00000e+00	3		1631218911	2021-09-09	20:21:55	583961216.00	155752304.00	119372.00	0	150.68182	0.89326	577.199	1.84615	552.341	0.98726	528.08	0.93810	0.00	0.00	0.00	0.00	487	15	0	21.91	8.98	100.88	0.00	0.00
'09/09/21 20:07:50.797'	'09-Sep-2021 20:07:50'	'09/09/21 20:22:50'	1631218070.79700	1631218970.79700	3.0689	0.00000e+00	1.19027e+04	0.00000e+00	4.64186e+02	0.00000e+00	1.40283e+02	0.00000e+00	1.93719e+01	0.00000e+00	2.36941e+02	0.00000e+00	4.91817e+00	0.00000e+00	4.93450e+00	0.00000e+00	3		1631218971	2021-09-09	20:22:55	583961216.00	155752304.00	119372.00	0	152.21591	0.27095	580.398	1.42653	552.239	0.76213	531.21	0.54569	0.00	0.00	0.00	0.00	487	15	0	22.54	8.19	100.88	0.00	0.00
'09/09/21 20:08:50.856'	'09-Sep-2021 20:08:50'	'09/09/21 20:23:50'	1631218130.85600	1631219030.85600	2.61917	0.00000e+00	1.19761e+04	0.00000e+00	4.57661e+02	0.00000e+00	1.40300e+02	0.00000e+00	1.93204e+01	0.00000e+00	2.37726e+02	0.00000e+00	4.93769e+00	0.00000e+00	4.93185e+00	0.00000e+00	3		1631219031	2021-09-09	20:23:55	583961216.00	155752304.00	119372.00	0	151.44887	0.20439	583.091	1.22688	555.847	1.02260	530.307	0.45105	0.00	0.00	0.00	0.00	486	15	0	22.72	8.26	100.88	0.00	0.00
'09/09/21 20:09:50.955'	'09-Sep-2021 20:09:50'	'09/09/21 20:24:50'	1631218190.95500	1631219090.95500	6.29829	0.00000e+00	1.21338e+04	0.00000e+00	5.03207e+02	0.00000e+00	1.40279e+02	0.00000e+00	1.92615e+01	0.00000e+00	2.38599e+02	0.00000e+00	4.93154e+00	0.00000e+00	4.92913e+00	0.00000e+00	3		1631219091	2021-09-09	20:24:55	583961216.00	155752304.00	119372.00	0	151.23296	0.18862	582.188	1.52512	560.358	1.45654	526.386	2.16520	0.00	0.00	0.00	0.00	486	15	0	22.19	8.46	100.88	0.00	0.00
'10/09/21 10:23:51.555'	'10-Sep-2021 10:23:51'	'10/09/21 10:38:51'	1631269431.55500	1631270331.55500	2.00672	0.00000e+00	1.48464e+04	0.00000e+00	3.96415e+02	0.00000e+00	1.40380e+02	0.00000e+00	2.45893e+01	0.00000e+00	1.68445e+02	0.00000e+00	4.88551e+00	0.00000e+00	4.89387e+00	0.00000e+00	3		1631270331	2021-09-10	10:38:55	583961216.00	155752304.00	119372.00	0	76.03977	0.31676	615.722	8.08861	559.006	1.74094	567.79	8.41828	0.00	0.00	0.00	0.00	408	25	0	27.79	-4.98	100.85	0.00	0.00
'10/09/21 10:24:48.936'	'10-Sep-2021 10:24:48'	'10/09/21 10:39:48'	1631269488.93600	1631270388.93600	2.04347	0.00000e+00	1.53664e+04	0.00000e+00	3.94240e+02	0.00000e+00	1.40373e+02	0.00000e+00	2.46450e+01	0.00000e+00	1.67760e+02	0.00000e+00	4.88575e+00	0.00000e+00	4.91019e+00	0.00000e+00	3		1631270391	2021-09-10	10:39:55	583961216.00	155752304.00	119372.00	0	76.47727	0.35483	627.841	9.24249	560.449	3.38139	571.307	6.62749	0.00	0.00	0.00	0.00	408	25	0	28.18	-4.61	100.84	0.00	0.00
'10/09/21 10:25:46.195'	'10-Sep-2021 10:25:46'	'10/09/21 10:40:46'	1631269546.19500	1631270446.19500	2.06625	0.00000e+00	1.53508e+04	0.00000e+00	3.97926e+02	0.00000e+00	1.40379e+02	0.00000e+00	2.47022e+01	0.00000e+00	1.67097e+02	0.00000e+00	4.88444e+00	0.00000e+00	4.90083e+00	0.00000e+00	3		1631270451	2021-09-10	10:40:55	583961216.00	155752304.00	119372.00	0	77.52841	0.55670	643.608	2.95168	569.489	2.67907	589.057	5.84527	0.00	0.00	0.00	0.00	407	25	0	28.92	-7.62	100.84	0.00	0.00
'10/09/21 10:26:43.536'	'10-Sep-2021 10:26:43'	'10/09/21 10:41:43'	1631269603.53600	1631270503.53600	2.08774	0.00000e+00	1.52621e+04	0.00000e+00	3.93027e+02	0.00000e+00	1.40383e+02	0.00000e+00	2.47649e+01	0.00000e+00	1.66391e+02	0.00000e+00	4.90489e+00	0.00000e+00	4.90940e+00	0.00000e+00	3		1631270511	2021-09-10	10:41:55	583961216.00	155752304.00	119372.00	0	78.85227	0.44536	638.682	8.42950	564.295	3.22379	599.466	9.53859	0.00	0.00	0.00	0.00	408	25	0	29.43	-5.94	100.84	0.00	0.00
'10/09/21 10:27:40.984'	'10-Sep-2021 10:27:40'	'10/09/21 10:42:40'	1631269660.98400	1631270560.98400	2.02783	0.00000e+00	1.50785e+04	0.00000e+00	3.94649e+02	0.00000e+00	1.40362e+02	0.00000e+00	2.48276e+01	0.00000e+00	1.65657e+02	0.00000e+00	4.88772e+00	0.00000e+00	4.90621e+00	0.00000e+00	3		1631270571	2021-09-10	10:42:55	583961216.00	155752304.00	119372.00	0	75.97727	1.08229	601.568	13.34580	566.841	3.71110	570.562	21.40405	0.00	0.00	0.00	0.00	408	25	0	28.83	-2.20	100.84	0.00	0.00
'10/09/21 10:28:38.247'	'10-Sep-2021 10:28:38'	'10/09/21 10:43:38'	1631269718.24700	1631270618.24700	2.00847	0.00000e+00	1.45598e+04	0.00000e+00	3.97751e+02	0.00000e+00	1.40350e+02	0.00000e+00	2.48959e+01	0.00000e+00	1.64810e+02	0.00000e+00	4.89124e+00	0.00000e+00	4.90731e+00	0.00000e+00	3		1631270631	2021-09-10	10:43:55	583961216.00	155752304.00	119372.00	0	72.26704	1.06703	582.08	4.17821	559.148	2.32013	521.938	6.81654	0.00	0.00	0.00	0.00	408	25	0	28.31	-0.75	100.84	0.00	0.00
'10/09/21 10:29:35.563'	'10-Sep-2021 10:29:35'	'10/09/21 10:44:35'	1631269775.56300	1631270675.56300	2.01909	0.00000e+00	1.46480e+04	0.00000e+00	3.96161e+02	0.00000e+00	1.40356e+02	0.00000e+00	2.49583e+01	0.00000e+00	1.64124e+02	0.00000e+00	4.88887e+00	0.00000e+00	4.89973e+00	0.00000e+00	3		1631270691	2021-09-10	10:44:55	583961216.00	155752304.00	119372.00	0	69.21023	0.99297	570.938	3.31534	553.926	1.07853	507.386	1.54842	0.00	0.00	0.00	0.00	408	25	0	26.87	0.83	100.84	0.00	0.00
'10/09/21 10:30:32.905'	'10-Sep-2021 10:30:32'	'10/09/21 10:45:32'	1631269832.90500	1631270732.90500	2.03382	0.00000e+00	1.47492e+04	0.00000e+00	3.94363e+02	0.00000e+00	1.40368e+02	0.00000e+00	2.50164e+01	0.00000e+00	1.63404e+02	0.00000e+00	4.88799e+00	0.00000e+00	4.91189e+00	0.00000e+00	3		1631270751	2021-09-10	10:45:55	583961216.00	155752304.00	119372.00	0	66.09091	0.83910	552.977	4.36055	554.131	2.73101	499.625	3.42441	0.00	0.00	0.00	0.00	408	25	0	26.23	3.24	100.84	0.00	0.00
'10/09/21 10:31:30.221'	'10-Sep-2021 10:31:30'	'10/09/21 10:46:30'	1631269890.22100	1631270790.22100	2.02618	0.00000e+00	1.47666e+04	0.00000e+00	3.96492e+02	0.00000e+00	1.40364e+02	0.00000e+00	2.50933e+01	0.00000e+00	1.62575e+02	0.00000e+00	4.90967e+00	0.00000e+00	4.90030e+00	0.00000e+00	3		1631270811	2021-09-10	10:46:55	583961216.00	155752304.00	119372.00	0	64.32954	0.26795	557.756	6.43054	553.858	2.23862	499.483	6.71223	0.00	0.00	0.00	0.00	408	25	0	25.49	4.30	100.84	0.00	0.00
'10/09/21 10:32:27.595'	'10-Sep-2021 10:32:27'	'10/09/21 10:47:27'	1631269947.59500	1631270847.59500	1.99565	0.00000e+00	1.45902e+04	0.00000e+00	3.96562e+02	0.00000e+00	1.40366e+02	0.00000e+00	2.51635e+01	0.00000e+00	1.61802e+02	0.00000e+00	4.89750e+00	0.00000e+00	4.90355e+00	0.00000e+00	3		1631270871	2021-09-10	10:47:55	583961216.00	155752304.00	119372.00	0	64.82386	0.56585	600.875	13.17485	563.886	3.16495	543.318	15.09399	0.00	0.00	0.00	0.00	408	25	0	25.67	1.75	100.84	0.00	0.00
'10/09/21 10:33:25.063'	'10-Sep-2021 10:33:25'	'10/09/21 10:48:25'	1631270005.06300	1631270905.06300	2.03902	0.00000e+00	1.46010e+04	0.00000e+00	3.94571e+02	0.00000e+00	1.40341e+02	0.00000e+00	2.52331e+01	0.00000e+00	1.60991e+02	0.00000e+00	4.90581e+00	0.00000e+00	4.91930e+00	0.00000e+00	3		1631270931	2021-09-10	10:48:55	583961216.00	155752304.00	119372.00	0	67.01704	0.50360	605.199	14.37317	565.955	3.94449	551.847	15.67062	0.00	0.00	0.00	0.00	408	25	0	26.17	0.13	100.84	0.00	0.00
'10/09/21 10:34:22.432'	'10-Sep-2021 10:34:22'	'10/09/21 10:49:22'	1631270062.43200	1631270962.43200	2.00533	0.00000e+00	1.43022e+04	0.00000e+00	3.96450e+02	0.00000e+00	1.40349e+02	0.00000e+00	2.53006e+01	0.00000e+00	1.60221e+02	0.00000e+00	4.91032e+00	0.00000e+00	4.89971e+00	0.00000e+00	3		1631270991	2021-09-10	10:49:55	583961216.00	155752304.00	119372.00	0	69.41477	0.87592	609.415	6.72878	565.25	2.59630	549.807	5.89970	0.00	0.00	0.00	0.00	407	25	0	26.56	-1.42	100.84	0.00	0.00
'10/09/21 10:35:19.760'	'10-Sep-2021 10:35:19'	'10/09/21 10:50:19'	1631270119.76000	1631271019.76000	2.00216	0.00000e+00	1.42133e+04	0.00000e+00	3.96578e+02	0.00000e+00	1.40355e+02	0.00000e+00	2.53644e+01	0.00000e+00	1.59517e+02	0.00000e+00	4.88610e+00	0.00000e+00	4.91411e+00	0.00000e+00	3		1631271051	2021-09-10	10:50:55	583961216.00	155752304.00	119372.00	0	70.49432	0.23454	583.375	10.38608	562.767	3.18601	555.562	2.92642	0.00	0.00	0.00	0.00	407	25	0	26.80	-0.77	100.84	0.00	0.00
'10/09/21 10:36:17.096'	'10-Sep-2021 10:36:17'	'10/09/21 10:51:17'	1631270177.09600	1631271077.09600	2.00807	0.00000e+00	1.43248e+04	0.00000e+00	3.96079e+02	0.00000e+00	1.40332e+02	0.00000e+00	2.54284e+01	0.00000e+00	1.58821e+02	0.00000e+00	4.90003e+00	0.00000e+00	4.89983e+00	0.00000e+00	3		1631271111	2021-09-10	10:51:55	583961216.00	155752304.00	119372.00	0	73.15341	1.20497	628.994	19.63458	571.142	2.97302	594.278	19.23748	0.00	0.00	0.00	0.00	407	25	0	27.28	-4.32	100.84	0.00	0.00
'10/09/21 10:37:14.608'	'10-Sep-2021 10:37:14'	'10/09/21 10:52:14'	1631270234.60800	1631271134.60800	2.00045	0.00000e+00	1.45950e+04	0.00000e+00	3.94799e+02	0.00000e+00	1.40376e+02	0.00000e+00	2.54856e+01	0.00000e+00	1.58159e+02	0.00000e+00	4.88957e+00	0.00000e+00	4.90546e+00	0.00000e+00	3		1631271171	2021-09-10	10:52:55	583961216.00	155752304.00	119372.00	0	77.08523	1.00999	664.443	10.26795	572.608	2.35459	619.534	6.60688	0.00	0.00	0.00	0.00	407	25	0	28.47	-5.27	100.84	0.00	0.00
'10/09/21 10:38:11.977'	'10-Sep-2021 10:38:11'	'10/09/21 10:53:11'	1631270291.97700	1631271191.97700	2.09183	0.00000e+00	1.50681e+04	0.00000e+00	3.90943e+02	0.00000e+00	1.40422e+02	0.00000e+00	2.55471e+01	0.00000e+00	1.57539e+02	0.00000e+00	4.88570e+00	0.00000e+00	4.90141e+00	0.00000e+00	3		1631271231	2021-09-10	10:53:55	583961216.00	155752304.00	119372.00	0	78.55114	0.39781	641.807	18.00729	573.71	4.07051	583.784	21.29064	0.00	0.00	0.00	0.00	407	25	0	29.16	-6.36	100.84	0.00	0.00
'10/09/21 10:39:09.260'	'10-Sep-2021 10:39:09'	'10/09/21 10:54:09'	1631270349.26000	1631271249.26000	2.03711	0.00000e+00	1.45792e+04	0.00000e+00	3.95518e+02	0.00000e+00	1.40365e+02	0.00000e+00	2.56187e+01	0.00000e+00	1.56744e+02	0.00000e+00	4.88834e+00	0.00000e+00	4.89367e+00	0.00000e+00	3		1631271291	2021-09-10	10:54:55	583961216.00	155752304.00	119372.00	0	75.89773	1.08786	576.21	19.07004	561.642	4.78257	521.398	16.81199	0.00	0.00	0.00	0.00	408	25	0	29.18	-5.85	100.84	0.00	0.00
'10/09/21 10:40:06.610'	'10-Sep-2021 10:40:06'	'10/09/21 10:55:06'	1631270406.61000	1631271306.61000	2.07286	0.00000e+00	1.50234e+04	0.00000e+00	3.90745e+02	0.00000e+00	1.40380e+02	0.00000e+00	2.56895e+01	0.00000e+00	1.55973e+02	0.00000e+00	4.89590e+00	0.00000e+00	4.90419e+00	0.00000e+00	3		1631271351	2021-09-10	10:55:55	583961216.00	155752304.00	119372.00	0	74.08523	0.22967	571.739	9.23282	562.602	5.38624	518.614	9.38711	0.00	0.00	0.00	0.00	408	25	0	28.18	-3.97	100.84	0.00	0.00
'10/09/21 10:41:04.089'	'10-Sep-2021 10:41:04'	'10/09/21 10:56:04'	1631270464.08900	1631271364.08900	2.04911	0.00000e+00	1.48859e+04	0.00000e+00	3.94046e+02	0.00000e+00	1.40346e+02	0.00000e+00	2.57556e+01	0.00000e+00	1.55209e+02	0.00000e+00	4.90864e+00	0.00000e+00	4.90425e+00	0.00000e+00	3		1631271411	2021-09-10	10:56:55	583961216.00	155752304.00	119372.00	0	73.36364	0.25397	579.5	3.55137	566.472	2.53237	528.466	3.52047	0.00	0.00	0.00	0.00	408	25	0	28.14	-3.41	100.83	0.00	0.00
'10/09/21 10:42:01.431'	'10-Sep-2021 10:42:01'	'10/09/21 10:57:01'	1631270521.43100	1631271421.43100	2.02395	0.00000e+00	1.46955e+04	0.00000e+00	3.93133e+02	0.00000e+00	1.40344e+02	0.00000e+00	2.58273e+01	0.00000e+00	1.54435e+02	0.00000e+00	4.89788e+00	0.00000e+00	4.90927e+00	0.00000e+00	3		1631271471	2021-09-10	10:57:55	583961216.00	155752304.00	119372.00	0	72.39204	0.50642	562.892	7.36069	560.375	3.73501	512.409	6.72926	0.00	0.00	0.00	0.00	408	25	0	28.01	-3.19	100.83	0.00	0.00
'10/09/21 10:42:58.754'	'10-Sep-2021 10:42:58'	'10/09/21 10:57:58'	1631270578.75400	1631271478.75400	2.00556	0.00000e+00	1.44870e+04	0.00000e+00	3.94733e+02	0.00000e+00	1.40368e+02	0.00000e+00	2.58992e+01	0.00000e+00	1.53666e+02	0.00000e+00	4.88452e+00	0.00000e+00	4.90708e+00	0.00000e+00	3		1631271531	2021-09-10	10:58:55	583961216.00	155752304.00	119372.00	0	71.28977	0.13398	564.358	8.33488	561.091	3.62778	512.273	7.04809	0.00	0.00	0.00	0.00	408	25	0	27.00	-1.60	100.84	0.00	0.00
'10/09/21 10:43:56.180'	'10-Sep-2021 10:43:56'	'10/09/21 10:58:56'	1631270636.18000	1631271536.18000	2.00984	0.00000e+00	1.45579e+04	0.00000e+00	3.93154e+02	0.00000e+00	1.40404e+02	0.00000e+00	2.59708e+01	0.00000e+00	1.52912e+02	0.00000e+00	4.90362e+00	0.00000e+00	4.90852e+00	0.00000e+00	3		1631271591	2021-09-10	10:59:55	583961216.00	155752304.00	119372.00	0	72.32954	0.42731	593.977	5.16319	563.114	2.92057	540.932	5.07651	0.00	0.00	0.00	0.00	408	25	0	27.22	-2.41	100.84	0.00	0.00
'10/09/21 10:44:53.634'	'10-Sep-2021 10:44:53'	'10/09/21 10:59:53'	1631270693.63400	1631271593.63400	2.03066	0.00000e+00	1.46272e+04	0.00000e+00	3.93840e+02	0.00000e+00	1.40366e+02	0.00000e+00	2.60396e+01	0.00000e+00	1.52123e+02	0.00000e+00	4.87670e+00	0.00000e+00	4.89638e+00	0.00000e+00	3		1631271651	2021-09-10	11:00:55	583961216.00	155752304.00	119372.00	0	73.35227	0.19451	599.693	3.23054	566.278	1.30378	546.688	2.54477	0.00	0.00	0.00	0.00	407	25	0	27.76	1.12	100.83	0.00	0.00
'10/09/21 10:45:50.938'	'10-Sep-2021 10:45:50'	'10/09/21 11:00:50'	1631270750.93800	1631271650.93800	2.02306	0.00000e+00	1.47406e+04	0.00000e+00	3.92521e+02	0.00000e+00	1.40401e+02	0.00000e+00	2.61011e+01	0.00000e+00	1.51421e+02	0.00000e+00	4.88445e+00	0.00000e+00	4.90502e+00	0.00000e+00	3		1631271711	2021-09-10	11:01:55	583961216.00	155752304.00	119372.00	0	71.44886	0.75416	597.489	4.78321	564.705	3.70763	543.08	4.32184	0.00	0.00	0.00	0.00	408	25	0	27.74	0.70	100.83	0.00	0.00
'10/09/21 10:46:48.215'	'10-Sep-2021 10:46:48'	'10/09/21 11:01:48'	1631270808.21500	1631271708.21500	2.07544	0.00000e+00	1.52637e+04	0.00000e+00	3.90819e+02	0.00000e+00	1.40422e+02	0.00000e+00	2.61666e+01	0.00000e+00	1.50691e+02	0.00000e+00	4.87459e+00	0.00000e+00	4.90920e+00	0.00000e+00	3		1631271771	2021-09-10	11:02:55	583961216.00	155752304.00	119372.00	0	68.28409	0.84627	586.312	4.27391	556.142	2.00569	525.653	4.10120	0.00	0.00	0.00	0.00	408	25	0	27.06	1.72	100.84	0.00	0.00
'10/09/21 10:47:49.173'	'10-Sep-2021 10:47:49'	'10/09/21 11:02:49'	1631270869.17300	1631271769.17300	2.08918	0.00000e+00	1.57216e+04	0.00000e+00	5.69398e+02	0.00000e+00	1.40374e+02	0.00000e+00	2.62622e+01	0.00000e+00	1.49747e+02	0.00000e+00	4.90808e+00	0.00000e+00	4.90900e+00	0.00000e+00	3		1631271831	2021-09-10	11:03:55	583961216.00	155752304.00	119372.00	0	66.53977	0.36275	575.994	8.29304	553.392	2.80878	521.5	8.48080	0.00	0.00	0.00	0.00	408	25	0	26.28	-0.87	100.83	0.00	0.00
'10/09/21 10:48:52.657'	'10-Sep-2021 10:48:52'	'10/09/21 11:03:52'	1631270932.65700	1631271832.65700	2.02753	0.00000e+00	1.50325e+04	0.00000e+00	3.93332e+02	0.00000e+00	1.40398e+02	0.00000e+00	2.63513e+01	0.00000e+00	1.48792e+02	0.00000e+00	4.88569e+00	0.00000e+00	4.90860e+00	0.00000e+00	3		1631271891	2021-09-10	11:04:55	583961216.00	155752304.00	119372.00	0	69.22159	1.17725	622.625	17.16698	571.477	6.72413	579.955	19.10704	0.00	0.00	0.00	0.00	407	25	0	26.37	-0.70	100.83	0.00	0.00
'10/09/21 10:49:52.410'	'10-Sep-2021 10:49:52'	'10/09/21 11:04:52'	1631270992.41000	1631271892.41000	2.05906	0.00000e+00	1.49640e+04	0.00000e+00	4.03124e+02	0.00000e+00	1.40389e+02	0.00000e+00	2.64206e+01	0.00000e+00	1.48049e+02	0.00000e+00	4.88651e+00	0.00000e+00	4.90776e+00	0.00000e+00	3		1631271951	2021-09-10	11:05:55	583961216.00	155752304.00	119372.00	0	74.30114	1.24653	689.483	12.37437	578.176	2.36733	632.642	8.88460	0.00	0.00	0.00	0.00	407	25	0	27.55	-4.19	100.83	0.00	0.00
'10/09/21 10:50:52.302'	'10-Sep-2021 10:50:52'	'10/09/21 11:05:52'	1631271052.30200	1631271952.30200	2.07617	0.00000e+00	1.50917e+04	0.00000e+00	3.93341e+02	0.00000e+00	1.40391e+02	0.00000e+00	2.65031e+01	0.00000e+00	1.47133e+02	0.00000e+00	4.90138e+00	0.00000e+00	4.90451e+00	0.00000e+00	3		1631272011	2021-09-10	11:06:55	583961216.00	155752304.00	119372.00	0	77.25568	0.37067	691.636	6.29144	587.625	7.38669	627.114	9.39645	0.00	0.00	0.00	0.00	407	25	0	29.30	-6.74	100.83	0.00	0.00
'10/09/21 10:51:52.094'	'10-Sep-2021 10:51:52'	'10/09/21 11:06:52'	1631271112.09400	1631272012.09400	2.03404	0.00000e+00	1.47874e+04	0.00000e+00	3.93162e+02	0.00000e+00	1.40362e+02	0.00000e+00	2.65822e+01	0.00000e+00	1.46330e+02	0.00000e+00	4.88651e+00	0.00000e+00	4.90575e+00	0.00000e+00	3		1631272071	2021-09-10	11:07:55	583961216.00	155752304.00	119372.00	0	76.84659	0.46264	645.932	14.50322	574.449	1.52415	584.722	13.35532	0.00	0.00	0.00	0.00	407	25	0	30.10	-7.79	100.83	0.00	0.00
'10/09/21 10:52:51.285'	'10-Sep-2021 10:52:51'	'10/09/21 11:07:51'	1631271171.28500	1631272071.28500	2.59271	0.00000e+00	1.46983e+04	0.00000e+00	3.92877e+02	0.00000e+00	1.40391e+02	0.00000e+00	2.66634e+01	0.00000e+00	1.45482e+02	0.00000e+00	4.89869e+00	0.00000e+00	4.91153e+00	0.00000e+00	3		1631272131	2021-09-10	11:08:55	583961216.00	155752304.00	119372.00	0	77.19886	0.36034	637.812	9.19204	576.267	5.10334	581.21	5.76285	0.00	0.00	0.00	0.00	406	25	0	29.97	-7.97	100.83	0.00	0.00
'10/09/21 10:53:49.689'	'10-Sep-2021 10:53:49'	'10/09/21 11:08:49'	1631271229.68900	1631272129.68900	3.04182	0.00000e+00	1.48709e+04	0.00000e+00	3.91859e+02	0.00000e+00	1.40379e+02	0.00000e+00	2.67239e+01	0.00000e+00	1.44814e+02	0.00000e+00	4.87925e+00	0.00000e+00	4.90684e+00	0.00000e+00	3		1631272191	2021-09-10	11:09:55	583961216.00	155752304.00	119372.00	0	76.05114	1.00313	595.597	19.89053	569.824	3.84638	543.881	14.18667	0.00	0.00	0.00	0.00	406	25	0	30.78	-8.03	100.83	0.00	0.00
'10/09/21 10:54:48.145'	'10-Sep-2021 10:54:48'	'10/09/21 11:09:48'	1631271288.14500	1631272188.14500	2.41372	0.00000e+00	1.51448e+04	0.00000e+00	3.92006e+02	0.00000e+00	1.40370e+02	0.00000e+00	2.67985e+01	0.00000e+00	1.44046e+02	0.00000e+00	4.89173e+00	0.00000e+00	4.91629e+00	0.00000e+00	3		1631272251	2021-09-10	11:10:55	583961216.00	155752304.00	119372.00	0	74.20454	0.37697	592.727	8.33591	566.818	2.24027	543.358	7.73487	0.00	0.00	0.00	0.00	407	26	0	29.56	-8.26	100.83	0.00	0.00
'10/09/21 10:55:46.661'	'10-Sep-2021 10:55:46'	'10/09/21 11:10:46'	1631271346.66100	1631272246.66100	2.06772	0.00000e+00	1.50249e+04	0.00000e+00	3.91362e+02	0.00000e+00	1.40415e+02	0.00000e+00	2.68753e+01	0.00000e+00	1.43245e+02	0.00000e+00	4.88579e+00	0.00000e+00	4.90266e+00	0.00000e+00	3		1631272311	2021-09-10	11:11:55	583961216.00	155752304.00	119372.00	0	74.51136	0.42290	620.364	5.73762	569.881	1.55383	580.375	7.19192	0.00	0.00	0.00	0.00	407	26	0	29.95	-5.06	100.83	0.00	0.00
'10/09/21 10:56:45.280'	'10-Sep-2021 10:56:45'	'10/09/21 11:11:45'	1631271405.28000	1631272305.28000	2.06628	0.00000e+00	1.52519e+04	0.00000e+00	3.89172e+02	0.00000e+00	1.40409e+02	0.00000e+00	2.69349e+01	0.00000e+00	1.42635e+02	0.00000e+00	4.87011e+00	0.00000e+00	4.91567e+00	0.00000e+00	3		1631272371	2021-09-10	11:12:55	583961216.00	155752304.00	119372.00	0	72.08523	0.66746	616.239	8.34373	569.972	3.86411	574.227	11.74934	0.00	0.00	0.00	0.00	407	26	0	29.65	-5.15	100.83	0.00	0.00
'10/09/21 10:57:44.581'	'10-Sep-2021 10:57:44'	'10/09/21 11:12:44'	1631271464.58100	1631272364.58100	2.04507	0.00000e+00	1.51363e+04	0.00000e+00	3.89460e+02	0.00000e+00	1.40397e+02	0.00000e+00	2.70190e+01	0.00000e+00	1.41774e+02	0.00000e+00	4.89676e+00	0.00000e+00	4.91750e+00	0.00000e+00	3		1631272431	2021-09-10	11:13:55	583961216.00	155752304.00	119372.00	0	69.17614	0.84981	597.25	4.80493	565.608	2.06725	543.034	5.32678	0.00	0.00	0.00	0.00	407	26	0	29.58	-4.35	100.83	0.00	0.00
'10/09/21 10:58:43.393'	'10-Sep-2021 10:58:43'	'10/09/21 11:13:43'	1631271523.39300	1631272423.39300	2.05024	0.00000e+00	1.56840e+04	0.00000e+00	3.89567e+02	0.00000e+00	1.40375e+02	0.00000e+00	2.70906e+01	0.00000e+00	1.41091e+02	0.00000e+00	4.89294e+00	0.00000e+00	4.90574e+00	0.00000e+00	3		1631272491	2021-09-10	11:14:55	583961216.00	155752304.00	119372.00	0	66.01704	0.55269	571.659	2.74901	561.136	0.98491	515.585	3.51279	0.00	0.00	0.00	0.00	407	26	0	28.97	-3.93	100.83	0.00	0.00
[truncated: 34 more columns]
