# Supplementary material for: Electronic Nose for Improved Environmental Methane Monitoring
Source: Environ Sci Technol. 2023 Dec 21;58(1):352–61. doi: 10.1021/acs.est.3c06945 (PMC10785752; doi:10.1021/acs.est.3c06945)
Supplement: Supplementary file 4 — es3c06945_si_004.xlsx [file es3c06945_si_004.xlsx]

## Sheet: Sheet1
System	Date/Time	CH4_ppm	H2O_ppm	CO2_ppm	CO2 (Sunrise)	TGS 2611-E001	TGS 2611-C00	TGS 2611-E002	RH (K33)	CO2 (K33)	P (BME 680)	T (BME 680)	RH (BME 680)	T (SHT)	RH (SHT)
PCB 012	2022-04-13 12:50:12	20.927	6604.89	482.329	488	772.14	930.72	736.89	13.51	467	101875	26.85	14.21	0	0
PCB 012	2022-04-13 12:51:12	22.4238	6509.23	491.898	485	772.14	930.72	736.89	13.55	473	101869	26.86	14.2	0	0
PCB 012	2022-04-13 12:52:12	26.1962	6682.51	546.144	503	772.14	930.72	736.89	13.48	478	101869	26.91	14.41	0	0
PCB 012	2022-04-13 12:53:12	30.7713	6886.87	566.46	515	772.14	930.72	736.89	13.62	513	101877	26.94	14.74	0	0
PCB 012	2022-04-13 12:54:12	34.1359	6943.66	536.443	517	772.14	930.72	736.89	13.83	534	101881	27.01	14.15	0	0
PCB 012	2022-04-13 12:55:12	45.6294	7266.27	612.831	522	889.19	1107.7	846.93	13.41	514	101889	27.03	14.25	0	0
PCB 012	2022-04-13 12:56:12	73.3519	7344.87	762.624	555	889.19	1107.7	846.93	13.48	558	101893	27.03	14.58	0	0
PCB 012	2022-04-13 12:57:12	67.3058	7403.38	689.279	646	889.19	1107.7	846.93	13.83	703	101895	27.1	14.33	0	0
PCB 012	2022-04-13 12:58:12	80.3004	7429.97	757.277	645	889.19	1107.7	846.93	13.48	645	101893	27.19	14.51	0	0
PCB 012	2022-04-13 12:59:12	67.956	7124.03	664.673	665	889.19	1107.7	846.93	14.12	756	101889	27.2	14.23	0	0
PCB 012	2022-04-13 13:00:12	113.166	7284.12	821.709	669	889.19	1107.7	846.93	13.48	657	101887	27.2	14.31	0	0
PCB 012	2022-04-13 13:01:12	86.545	7185.42	710.226	677	889.19	1107.7	846.93	13.48	717	101881	27.16	14.21	0	0
PCB 012	2022-04-13 13:02:12	73.3581	7037.46	660.587	675	889.19	1107.7	846.93	13.34	680	101881	27.15	14.19	0	0
PCB 012	2022-04-13 13:03:12	88.2652	6993.99	728.384	676	889.19	1107.7	846.93	13.34	662	101879	27.09	14.3	0	0
PCB 012	2022-04-13 13:04:12	93.0259	7033.02	743.699	685	889.19	1107.7	846.93	13.34	682	101885	27.18	14.26	0	0
PCB 012	2022-04-13 13:05:12	93.1391	7045.14	753.633	688	889.19	1107.7	846.93	13.34	712	101893	27.24	14.18	0	0
PCB 012	2022-04-13 13:06:12	96.9446	7224.65	744.924	692	1247.89	1571.9	1201.75	13.3	732	101887	27.22	14.18	0	0
PCB 012	2022-04-13 13:07:12	105.188	7097.7	797.893	702	1247.89	1571.9	1201.75	13.26	721	101887	27.26	14.17	0	0
PCB 012	2022-04-13 13:08:12	111.956	7050.12	815.517	716	1247.89	1571.9	1201.75	13.37	744	101887	27.28	14.26	0	0
PCB 012	2022-04-13 13:09:12	109.676	7131.46	788.625	736	1247.89	1571.9	1201.75	13.41	779	101883	27.28	14.24	0	0
PCB 012	2022-04-13 13:10:12	130.856	7057.93	880.421	763	1247.89	1571.9	1201.75	13.34	774	101875	27.29	14.33	0	0
PCB 012	2022-04-13 13:11:12	120.542	7171.77	892.848	783	1247.89	1571.9	1201.75	13.48	829	101871	27.3	14.54	0	0
PCB 012	27/04/22 13:40:13.454	46.4576	8000.1	650.565	612	1070.82	1378.28	1040.56	12.48	635	102177	29.13	15.16	0	0
PCB 012	27/04/22 13:41:14.786	45.6392	7766.11	635.671	615	1070.82	1378.28	1040.56	12.41	592	102177	29.06	15.03	0	0
PCB 012	27/04/22 13:42:14.158	47.3039	7574.92	642.552	617	1072.43	1374.72	1031.31	12.2	602	102179	29.14	14.87	0	0
PCB 012	27/04/22 13:43:13.527	48.8064	7383.9	635.976	618	1086.95	1387.57	1045.64	-1	603	102179	29.16	14.92	0	0
PCB 012	27/04/22 13:44:14.860	47.2878	7231.46	613.777	621	1079.94	1385.24	1040.85	12.09	597	102179	29.18	14.92	0	0
PCB 012	27/04/22 13:45:14.220	48.9243	7340.45	639.014	621	1079.94	1385.24	1040.85	-1	590	102177	29.18	14.89	0	0
PCB 012	27/04/22 13:46:13.582	47.5698	7211.82	617.651	626	1080.94	1382.07	1037.08	12.2	631	102177	29.12	15.51	0	0
PCB 012	27/04/22 13:47:14.916	52.9343	7343.4	716.273	634	1101.61	1422.88	1056.19	-1	631	102171	29.09	15.34	0	0
PCB 012	27/04/22 13:48:14.266	50.4738	7317.84	656.636	649	1118.19	1441.49	1078.16	12.13	666	102177	29.22	15.23	0	0
PCB 012	27/04/22 13:49:13.618	51.4987	7247.65	680.714	657	1118.19	1441.49	1078.16	-1	637	102175	29.45	15.19	0	0
PCB 012	27/04/22 13:50:14.950	49.4638	7221.46	653.211	674	1115.89	1439.85	1080.67	-1	701	102171	29.26	15.38	0	0
PCB 012	27/04/22 13:51:14.284	57.761	7216.8	717.883	673	1129.68	1448.18	1086.71	-1	651	102173	29.21	15.17	0	0
PCB 012	27/04/22 13:52:15.625	52.4815	7236.45	692.406	681	1129.68	1448.18	1086.71	12.06	666	102173	29.18	15.4	0	0
PCB 012	27/04/22 13:53:14.972	52.757	7200.06	675.976	680	1118.21	1440.16	1076.65	11.99	637	102173	29.36	15.13	0	0
PCB 012	27/04/22 13:54:14.352	50.0078	6988.55	655.235	678	1116.79	1431.02	1079.62	-1	649	102171	29.5	14.95	0	0
PCB 012	27/04/22 13:55:15.711	53.5574	7120.35	678.593	677	1113.21	1428.13	1078.2	-1	630	102173	29.58	14.81	0	0
PCB 012	27/04/22 13:56:15.071	51.4621	6983.29	653.807	670	1113.21	1428.13	1078.2	-1	622	102169	29.58	14.87	0	0
PCB 012	27/04/22 13:57:14.434	50.7694	6934.63	645.929	671	1109.2	1431.12	1072.36	-1	643	102173	29.68	14.84	0	0
PCB 012	27/04/22 13:58:13.795	52.8349	6811.98	657.683	673	1129.49	1455.98	1092.86	-1	666	102171	29.63	14.84	0	0
PCB 012	27/04/22 13:59:15.146	52.5225	6760.36	660.95	678	1150.44	1469.51	1103.02	-1	653	102171	29.6	14.91	0	0
PCB 012	27/04/22 14:00:14.513	57.1727	6881.02	682.642	679	1150.44	1469.51	1103.02	-1	670	102167	29.59	14.92	0	0
PCB 012	27/04/22 14:01:13.862	58.8587	6878.42	693.051	681	1155.82	1481.97	1114.65	11.7	666	102169	29.65	14.77	0	0
PCB 012	27/04/22 14:02:15.161	58.9343	6743.41	691.79	686	1154.73	1477.1	1113.66	-1	670	102167	29.79	14.73	0	0
PCB 012	27/04/22 14:03:14.516	56.4152	6875.74	676.152	684	1154.73	1477.1	1113.66	-1	648	102163	29.89	14.63	0	0
PCB 012	27/04/22 14:04:13.877	57.8481	6701.36	685.589	684	1134.8	1460.57	1105.6	-1	660	102160	29.83	14.75	0	0
PCB 012	27/04/22 14:05:15.194	57.9215	6876.24	684.968	685	1142	1462.52	1103	-1	655	102160	29.88	14.62	0	0
PCB 012	27/04/22 14:06:14.531	58.2632	6888.92	687.217	690	1154.6	1474.16	1109.52	-1	669	102158	29.74	14.75	0	0
PCB 012	27/04/22 14:07:13.852	59.0747	7035.17	693.435	698	1154.6	1474.16	1109.52	-1	709	102158	29.58	15.02	0	0
PCB 012	27/04/22 14:08:15.173	58.489	6738.15	696.324	810	1167.9	1505.95	1122.43	12.41	995	102161	29.69	15.08	0	0
PCB 012	27/04/22 14:09:14.527	62.8464	6745.19	729.108	804	1189.44	1530.75	1141.77	-1	764	102161	29.72	14.99	0	0
PCB 012	27/04/22 14:10:13.881	63.8519	7050.33	1491.12	802	1182.88	1508.28	1137.91	11.74	749	102158	29.73	14.98	0	0
PCB 012	23/06/22 14:59:00.727	10.2503	13239.9	447.358	509	910.52	1189.15	888.44	23.87	414	100938	34.35	26.53	0	0
PCB 012	23/06/22 15:00:00.735	17.5979	13055.9	465.687	500	857.72	1115.27	842.93	-1	431	100932	34.37	26.61	0	0
PCB 012	23/06/22 15:01:00.744	16.844	12908.7	460.726	496	929.34	1249.68	909.8	24.11	440	100936	34.46	26.46	0	0
PCB 012	23/06/22 15:02:00.762	25.1853	13194.7	496.004	501	987.51	1328.74	960.36	24.01	467	100934	34.5	26.47	0	0
PCB 012	23/06/22 15:03:00.792	25.2431	13105.3	495.171	504	987.51	1328.74	960.36	-1	468	100932	34.59	26.37	0	0
PCB 012	23/06/22 15:04:00.785	20.9274	12991.3	473.04	499	1043.02	1382.23	1012.9	-1	413	100936	34.56	26.38	0	0
PCB 012	23/06/22 15:05:00.813	7.42985	12586	419.144	485	900.49	1132.95	878.64	-1	390	100930	34.52	26.48	0	0
PCB 012	23/06/22 15:06:00.823	4.78223	12556.1	412.122	475	802.68	1015.06	783.75	-1	388	100934	34.55	26.53	0	0
PCB 012	23/06/22 15:07:00.844	9.91397	12584.1	428.404	486	802.68	1015.06	783.75	-1	431	100940	34.55	28.46	0	0
PCB 012	23/06/22 15:08:00.837	18.9266	13232.8	502.041	490	909.19	1230.01	884.52	-1	457	100940	34.6	26.79	0	0
PCB 012	23/06/22 15:09:00.832	20.5862	13155.2	476.244	487	982.99	1311.28	954.36	-1	437	100942	34.56	26.7	0	0
PCB 012	23/06/22 15:10:00.847	16.1378	13044.8	454.302	477	982.99	1311.28	954.36	-1	396	100940	34.52	26.87	0	0
PCB 012	23/06/22 15:11:00.844	12.1506	12953.3	437.327	484	895.13	1138.85	864.11	-1	427	100932	34.56	26.76	0	0
PCB 012	23/06/22 15:12:00.873	28.342	13185.3	508.997	488	973.89	1311.66	939.86	-1	463	100940	34.59	26.66	0	0
PCB 012	23/06/22 15:13:00.883	23.7487	13205.7	489.145	488	990.93	1294.1	962.44	24.28	439	100938	34.65	26.44	0	0
PCB 012	23/06/22 15:14:00.879	14.4653	12875.4	451.635	494	990.93	1294.1	962.44	-1	515	100940	34.82	26.36	0	0
PCB 012	23/06/22 15:15:00.895	22.936	13135.7	625.951	493	993.62	1315.21	969.88	-1	438	100942	34.76	26.33	0	0
PCB 012	23/06/22 15:16:00.904	18.4259	12972	468.827	496	997.11	1340.93	965.73	-1	470	100940	34.76	26.2	0	0
PCB 012	23/06/22 15:17:00.925	24.8209	13133.3	492.238	491	932.66	1181.47	896.36	-1	403	100940	34.53	27.07	0	0
PCB 012	23/06/22 15:18:00.924	9.62542	12675.1	426.288	478	932.66	1181.47	896.36	-1	400	100942	34.52	26.46	0	0
PCB 012	23/06/22 15:19:00.952	7.78425	12812.7	430.186	467	842.21	1059.4	811.4	-1	388	100946	34.49	26.45	0	0
PCB 012	23/06/22 15:20:00.975	5.92942	12476.8	409.737	459	824.97	1047.34	802.84	-1	391	100942	34.41	26.66	0	0
PCB 012	23/06/22 15:21:00.971	9.1091	12625	429.767	455	824.97	1047.34	802.84	-1	393	100938	34.39	26.38	0	0
PCB 012	23/06/22 15:22:00.017	9.79618	12659.3	430.725	449	832.7	1057.98	809.43	-1	384	100936	34.42	26.38	0	0
PCB 012	23/06/22 15:23:00.019	5.53291	12415.8	407.952	443	808.61	1009.89	785.96	-1	385	100936	34.45	26.44	0	0
PCB 012	23/06/22 15:24:00.010	4.75707	12326.5	408.025	443	818.03	1062.88	798.83	-1	399	100942	34.56	26.36	0	0
PCB 012	23/06/22 15:25:00.020	6.57343	12416.8	410.672	448	818.03	1062.88	798.83	-1	417	100936	34.59	26.52	0	0
PCB 012	23/06/22 15:26:00.048	11.8471	12666.8	433.858	449	894.32	1175.51	870.9	-1	414	100938	34.56	26.54	0	0
PCB 012	23/06/22 15:27:00.084	14.4125	12793.9	451.337	451	890.38	1155.85	864.95	-1	411	100930	34.54	27.34	0	0
PCB 012	23/06/22 15:28:00.080	12.6221	12835.4	436.953	448	842.11	1067.52	818.55	-1	385	100932	34.54	26.99	0	0
PCB 012	23/06/22 15:29:00.097	13.2447	12899	524.314	445	842.11	1067.52	818.55	24.53	390	100929	34.63	26.75	0	0
PCB 012	23/06/22 15:30:00.124	6.53226	12829.3	411.733	445	827.07	1074.97	811.08	-1	405	100934	34.68	26.68	0	0
PCB 012	23/06/22 15:31:00.109	8.65432	12860	421.636	447	879.4	1157.59	865.28	24.39	410	100932	34.64	26.76	0	0
PCB 012	23/06/22 15:32:00.144	10.9053	12884.6	435.138	483	879.4	1157.59	865.28	-1	513	100932	34.62	26.83	0	0
PCB 012	21/07/22 07:13:35.137	17.143	14197.6	483.786	552	965.51	1230.99	928.18	24.15	443	101098	32.1	32.95	0	0
PCB 012	21/07/22 07:14:35.129	16.0716	14138.4	480.913	545	965.51	1230.99	928.18	-1	443	101094	31.89	33.23	0	0
PCB 012	21/07/22 07:15:35.171	17.0713	14058.7	481.802	539	944.82	1202.18	899.84	23.8	436	101092	31.94	32.92	0	0
PCB 012	21/07/22 07:16:35.186	16.5301	14017.6	474.447	533	945.91	1206.88	904.91	23.73	438	101088	32.06	32.62	0	0
PCB 012	21/07/22 07:17:35.170	18.4736	13737.1	479.802	528	941.39	1202.91	907.9	23.66	432	101092	32.11	32.42	0	0
PCB 012	21/07/22 07:18:35.179	19.4707	14103.7	482.284	522	941.39	1202.91	907.9	23.45	425	101090	32.14	32.23	0	0
PCB 012	21/07/22 07:19:35.202	18.8738	13886.3	480.692	522	943.99	1198.55	905.13	23.42	432	101092	32.09	32.41	0	0
PCB 012	21/07/22 07:20:35.228	19.7333	13999.2	481.66	520	950.76	1215.43	913.82	23.45	434	101090	32.12	32.39	0	0
PCB 012	21/07/22 07:21:35.221	19.4334	13985	482.071	517	950.76	1215.43	913.82	23.38	429	101094	32.11	32.39	0	0
PCB 012	21/07/22 07:22:35.224	20.9517	13978.5	487.488	517	953.03	1215.3	911.69	23.38	436	101092	32.12	32.35	0	0
PCB 012	21/07/22 07:23:35.240	18.9058	13844.7	479.193	516	963.64	1229.94	924.22	23.31	435	101090	32.13	32.27	0	0
PCB 012	21/07/22 07:24:35.236	19.5016	13698.4	481.313	516	959.83	1223.45	920.91	23.31	432	101092	32.1	32.4	0	0
PCB 012	21/07/22 07:25:35.239	19.267	13940.4	481.945	517	959.83	1223.45	920.91	23.28	444	101090	32.17	32.25	0	0
PCB 012	21/07/22 07:26:35.254	18.6254	13941.8	478.314	515	968.81	1240.69	930.51	23.21	428	101086	32.25	32.11	0	0
PCB 012	21/07/22 07:27:35.284	18.2813	13740.8	476.708	514	950.73	1210.19	910.27	23.24	429	101080	32.3	32.05	0	0
PCB 012	21/07/22 07:28:35.287	20.5364	13861.2	488.149	513	948.45	1209.58	911.05	23.11	430	101084	32.34	31.9	0	0
PCB 012	21/07/22 07:29:35.290	20.7566	13737.1	490.001	511	948.45	1209.58	911.05	23.11	437	101076	32.41	31.81	0	0
PCB 012	21/07/22 07:30:35.323	16.254	13427	469.035	512	965.52	1235.82	928.81	23.11	434	101076	32.59	31.43	0	0
PCB 012	21/07/22 07:31:35.302	19.411	13729.8	483.893	508	947.53	1189.7	907.2	23.11	419	101074	32.52	31.73	0	0
PCB 012	21/07/22 07:32:35.324	18.8675	13666.7	480.488	506	947.53	1189.7	907.2	23.04	429	101072	32.48	31.74	0	0
PCB 012	21/07/22 07:33:35.328	16.122	13636.3	466.404	504	943.62	1204.47	901.55	22.9	422	101074	32.39	31.82	0	0
PCB 012	21/07/22 07:34:35.331	16.8291	13361.1	472.22	503	937.57	1181.29	897.76	22.9	420	101072	32.58	31.44	0	0
PCB 012	21/07/22 07:35:35.339	21.8896	13802	493.986	503	932.65	1191.72	896.51	22.9	429	101070	32.53	31.62	0	0
PCB 012	21/07/22 07:36:35.354	21.7265	13746.9	492.244	506	932.65	1191.72	896.51	22.9	447	101076	32.65	31.47	0	0
PCB 012	21/07/22 07:37:35.374	22.5924	13831.6	498.645	508	972.24	1247.6	934.86	22.9	450	101074	32.68	31.49	0	0
PCB 012	21/07/22 07:38:35.366	19.8188	13755.7	485.907	509	989.97	1261.89	951.23	22.86	444	101078	32.84	31.32	0	0
PCB 012	21/07/22 07:39:35.395	16.4367	13676.7	470.056	507	952.04	1206.13	915.65	22.97	423	101076	32.88	31.39	0	0
PCB 012	21/07/22 07:40:35.430	17.1868	13754.7	473.485	507	952.04	1206.13	915.65	22.93	423	101078	32.84	31.55	0	0
PCB 012	21/07/22 07:41:35.420	17.6965	13954.7	474.823	507	939.22	1196.7	900.14	23.04	421	101072	32.99	31.51	0	0
PCB 012	21/07/22 07:42:35.437	17.6452	13851.2	476.966	505	939.17	1195.41	900.47	23.11	425	101070	32.98	31.58	0	0
PCB 012	21/07/22 07:43:35.453	14.8894	13760.4	461.601	506	939.17	1195.41	900.47	22.9	420	101076	32.88	31.92	0	0
PCB 012	21/07/22 07:44:35.455	16.3151	13840.8	470.386	505	934.24	1182.26	891.98	22.76	431	101070	32.99	31.3	0	0
PCB 012	21/07/22 07:45:35.485	15.3739	13727.7	464.586	503	932.25	1177.55	890.54	22.62	423	101070	32.97	31.21	0	0
PCB 012	21/07/22 07:46:35.513	17.0215	13713.9	470.919	503	931.05	1177.68	890.24	22.55	422	101070	33.02	30.98	0	0
PCB 012	21/07/22 07:47:35.517	18.5716	13761.8	476.277	503	931.05	1177.68	890.24	22.41	426	101070	32.92	31.2	0	0
PCB 012	21/07/22 07:48:35.526	15.2548	13620.2	463.097	500	946.98	1193.97	906.28	22.41	413	101072	32.88	31.31	0	0
PCB 012	21/07/22 07:49:35.542	15.2247	13614.5	460.546	500	919.26	1155.13	876.98	22.41	423	101068	33.31	30.42	0	0
PCB 012	21/07/22 07:50:35.568	18.2599	13829.4	475.331	500	945.82	1204.6	912.06	22.48	430	101068	33.39	30.51	0	0
PCB 012	21/07/22 07:51:35.567	17.4652	13686.7	469.85	500	945.82	1204.6	912.06	22.41	425	101066	33.32	30.83	0	0
PCB 012	21/07/22 07:52:35.609	17.3874	13872.8	471.537	500	949.16	1200.43	910.43	22.38	431	101062	33.65	30.17	0	0
PCB 012	21/07/22 07:53:35.626	18.53	13703.9	479.536	501	942.98	1198.45	911.29	22.69	438	101066	33.88	30.26	0	0
PCB 012	21/07/22 07:54:35.641	15.5331	13822.3	485.83	502	942.98	1198.45	911.29	22.48	431	101064	33.69	30.48	0	0
PCB 012	21/07/22 07:55:35.663	19.713	14054.9	482.249	500	947.42	1203.84	903.11	22.34	421	101062	33.46	30.85	0	0
PCB 012	21/07/22 07:56:35.686	19.791	14005.7	478.486	499	955.66	1200.28	907.77	22.27	423	101062	33.38	30.89	0	0
PCB 012	21/07/22 07:57:35.696	18.4162	14077.7	472.475	499	951.94	1204.93	911.87	22.14	426	101052	33.3	30.91	0	0
PCB 012	21/07/22 07:58:35.745	19.2001	13964.2	474.711	500	951.94	1204.93	911.87	22.14	423	101054	33.35	31.22	0	0
PCB 012	21/07/22 07:59:35.754	18.2147	13844.7	470.606	500	959.26	1211.63	918.64	22.27	438	101052	33.52	30.56	0	0
PCB 012	21/07/22 08:00:35.765	19.0575	14051.3	490.893	500	954.7	1208.74	917.44	22.21	427	101052	33.48	30.76	0	0
PCB 012	21/07/22 08:01:35.747	19.3662	13949.1	479.564	501	962.81	1220.11	924.07	22.21	431	101050	33.55	30.72	0	0
PCB 012	21/07/22 08:02:35.756	20.3051	14055.9	480.197	501	962.81	1220.11	924.07	22.27	430	101052	33.84	30.3	0	0
PCB 012	21/07/22 08:03:35.778	18.9416	13992.2	475.175	501	961.88	1214.95	926.77	22.21	421	101054	33.88	30.14	0	0
PCB 012	21/07/22 08:04:35.760	18.0442	14264.3	474.261	499	937.66	1175.21	899.73	22.21	416	101050	33.88	30.32	0	0
PCB 012	21/07/22 08:05:35.784	16.1037	14056.5	463.305	500	937.66	1175.21	899.73	22.27	420	101052	33.84	30.62	0	0
PCB 012	21/07/22 08:06:35.801	18.4221	14111.3	472.64	500	943.36	1194.99	904.34	22.21	438	101050	33.74	30.78	0	0
PCB 012	21/07/22 08:07:35.802	19.7489	14147.9	476.649	500	974.03	1236.8	930.59	22.03	436	101052	33.7	30.62	0	0
PCB 012	21/07/22 08:08:35.817	19.793	14141.8	478.122	501	983.07	1245.07	938.29	21.86	439	101050	33.65	30.6	0	0
PCB 012	21/07/22 08:09:35.834	20.6372	14225.2	482.143	501	983.07	1245.07	938.29	21.86	430	101048	33.67	30.63	0	0
PCB 012	21/07/22 08:10:35.868	22.2103	14217.6	489.484	500	970	1217.44	930.81	22.21	440	101050	33.9	30.42	0	0
PCB 012
PCB 012
PCB 012
PCB 012
PCB 012
PCB 012
PCB 012
PCB 012
PCB 012
PCB 012
PCB 012
PCB 012
PCB 012
PCB 012
PCB 012
PCB 012
PCB 012
PCB 012
PCB 012
PCB 012
PCB 012
PCB 012
PCB 012
PCB 012
PCB 012
PCB 012
PCB 012
PCB 012
PCB 012
PCB 012
PCB 012
PCB 012
PCB 012
PCB 012
PCB 012
PCB 012
PCB 012
PCB 012
PCB 012
PCB 012
PCB 012
PCB 012
PCB 012
PCB 012
PCB 012
PCB 012
PCB 012
PCB 012
PCB 012
PCB 012
PCB 012
PCB 012
PCB 012
PCB 012
PCB 012
PCB 012
PCB 012
PCB 012
PCB 012
PCB 012
PCB 012
PCB 012
PCB 012
PCB 012
PCB 012
PCB 012
PCB 012
PCB 012
PCB 012
PCB 012
PCB 012
PCB 012
PCB 012
PCB 012
PCB 012
