# Supplementary material for: Electronic Nose for Improved Environmental Methane Monitoring
Source: Environ Sci Technol. 2023 Dec 21;58(1):352–61. doi: 10.1021/acs.est.3c06945 (PMC10785752; doi:10.1021/acs.est.3c06945)
Supplement: Supplementary file 5 — es3c06945_si_005.xlsx [file es3c06945_si_005.xlsx]

## Sheet: Sheet1
System	Date/Time	CH4_ppm	H2O_ppm	CO2_ppm	CO2 (Sunrise)	TGS 2611-E001	TGS 2611-C00	TGS 2611-E002	RH (K33)	CO2 (K33)	P (BME 680)	T (BME 680)	RH (BME 680)	T (SHT)	RH (SHT)
PCB 010	2022-03-17 14:59:57	2.34757	6291.14	408.332	419	570.1	609.57	604.97	65.44	454	102806	6.64	65	0	0
PCB 010	2022-03-17 15:00:57	2.36686	6322.21	408.415	419	570.1	609.57	604.97	65.41	458	102814	6.64	65.89	0	0
PCB 010	2022-03-17 15:01:57	2.28105	6346.19	407.658	419	570.1	609.57	604.97	66.2	451	102816	6.76	65.04	0	0
PCB 010	2022-03-17 15:02:57	2.07066	6214.39	407.651	419	570.1	609.57	604.97	65.96	451	102804	6.52	66.07	0	0
PCB 010	2022-03-17 15:03:57	2.00055	6235.33	407.873	419	570.1	609.57	604.97	66.38	453	102808	6.47	66.92	0	0
PCB 010	2022-03-17 15:04:57	2.07644	6077.94	407.737	420	575.89	607.11	608.77	66.71	464	102810	6.51	66.31	0	0
PCB 010	2022-03-17 15:05:57	2.09907	6277.44	408.11	420	575.89	607.11	608.77	66.11	457	102806	6.55	66.33	0	0
PCB 010	2022-03-17 15:06:57	2.42285	6296.04	407.701	420	575.89	607.11	608.77	66.71	459	102804	6.73	65.31	0	0
PCB 010	2022-03-17 15:07:57	2.40153	6211.05	407.745	420	575.89	607.11	608.77	67.19	455	102806	6.74	65.14	0	0
PCB 010	2022-03-17 15:08:57	2.354	6462.47	408.175	420	575.89	607.11	608.77	67.04	458	102806	6.83	64.7	0	0
PCB 010	2022-03-23 14:41:57	1.94589	6110	417.289	439	550.51	570.24	586.7	39.27	472	102808	12.79	37.95	0	0
PCB 010	2022-03-23 14:42:57	1.95207	5693.4	408.867	439	550.51	570.24	586.7	38.41	462	102818	12.64	38.04	0	0
PCB 010	2022-03-23 14:43:57	1.94629	5739.06	400.87	439	550.51	570.24	586.7	38.81	453	102799	12.54	38.83	0	0
PCB 010	2022-03-23 14:44:57	1.95789	5685.97	401.906	439	550.51	570.24	586.7	39.47	462	102802	12.6	38.12	0	0
PCB 010	2022-03-23 14:45:57	1.93116	5717.26	400.308	440	550.51	570.24	586.7	38.67	482	102801	12.27	39.3	0	0
PCB 010	2022-03-23 14:46:57	1.93673	5642.1	400.285	440	550.51	570.24	586.7	39.14	482	102816	12.75	38.72	0	0
PCB 010	2022-04-13 11:48:50	1.97934	5278.78	404.963	428	554.07	554.1	582.53	36.36	683	102031	10.76	36.64	0	0
PCB 010	2022-04-13 11:49:50	1.96573	5195.69	404.974	428	554.07	554.1	582.53	35.67	689	102031	11.08	36.08	0	0
PCB 010	2022-04-13 11:50:50	1.97783	5165.66	405.911	428	554.07	554.1	582.53	36.4	690	102033	10.86	36.25	0	0
PCB 010	2022-04-13 11:51:50	1.96573	5144.53	405.3	428	554.07	554.1	582.53	35.57	673	102033	11.02	36.12	0	0
PCB 010	2022-04-13 11:52:50	1.93976	5016.66	404.833	427	554.07	554.1	582.53	36.1	681	102031	10.92	36.86	0	0
PCB 010	2022-04-13 11:53:50	1.96499	5069.31	404.554	428	541.36	556.3	574.65	36.56	681	102033	10.73	36.87	0	0
PCB 010	2022-04-13 11:54:50	1.95017	5088.27	405.646	427	541.36	556.3	574.65	35.9	680	102031	10.62	37.15	0	0
PCB 010	2022-04-13 11:55:50	1.94652	5087.45	405.312	427	541.36	556.3	574.65	36.07	680	102035	10.64	38.12	0	0
PCB 010	2022-04-13 11:56:50	1.94831	4962.3	405.003	427	541.36	556.3	574.65	37.62	681	102035	10.69	37.48	0	0
PCB 010	2022-04-13 11:57:50	1.95939	4987.08	405.622	427	541.36	556.3	574.65	36.83	680	102035	10.86	36.9	0	0
PCB 010	27/04/22 12:23:46.916	1.90541	5839.93	401.681	419	554.76	570.42	574.95	32.5	686	102380	15.18	33.25	0	0
PCB 010	27/04/22 12:24:47.941	1.91932	5777.56	401.627	419	554.76	570.42	574.95	32.84	662	102382	15.4	32.48	0	0
PCB 010	27/04/22 12:25:46.991	1.91698	5703.61	401.129	419	538.52	560.44	569.81	32.03	688	102384	15.39	32.46	0	0
PCB 010	27/04/22 12:26:46.000	1.93355	5656.5	401.533	419	533.8	565.56	578.92	32.97	675	102380	15.95	32.49	0	0
PCB 010	27/04/22 12:27:47.032	1.9202	5588.58	400.3	419	443.82	575.46	593.44	33.31	699	102384	15.45	33.35	0	0
PCB 010	27/04/22 12:28:46.071	1.9125	5651.19	401.106	419	443.82	575.46	593.44	34.45	662	102378	15.16	34.33	0	0
PCB 010	27/04/22 12:29:47.039	1.90992	5252.13	400.639	419	526.38	571.65	569.82	33.45	686	102382	15	33.93	0	0
PCB 010	27/04/22 12:30:46.079	1.91645	5559.58	400.467	420	529.9	568.52	565.64	34.19	689	102384	15.33	33.46	0	0
PCB 010	27/04/22 12:31:47.070	1.90998	5252.97	400.853	420	549.34	558.31	580.36	30.4	689	102378	15.76	30.79	0	0
PCB 010	27/04/22 12:32:46.089	1.90473	5488.9	400.313	420	549.34	558.31	580.36	31.01	654	102376	15.77	31.24	0	0
PCB 010	27/04/22 12:33:47.089	1.90412	5255.48	402.501	420	554.23	557.86	581.32	30.57	681	102374	15.7	31.09	0	0
PCB 010	27/04/22 12:34:46.116	1.90358	5178.73	400.131	420	547.57	552.09	578.36	30.64	654	102378	15.61	30.81	0	0
PCB 010	27/04/22 12:35:47.119	1.91265	5227.06	399.943	419	547.57	552.09	578.36	29.62	679	102382	16.23	29.84	0	0
PCB 010	27/04/22 12:36:46.122	1.91757	5148.58	400.434	418	560.01	555.66	587.47	28.71	695	102382	16.11	29.11	0	0
PCB 010	27/04/22 12:37:47.108	1.91401	4918.69	400.483	417	547.77	548.85	569.82	27.49	671	102382	16.34	27.89	0	0
PCB 010	27/04/22 12:38:46.140	1.92678	4928.03	402.309	418	521.02	542.26	570.27	28.1	662	102382	16.07	28.02	0	0
PCB 010	27/04/22 12:39:47.125	1.90263	4844.36	401.802	417	521.02	542.26	570.27	28.71	665	102376	16.57	28.16	0	0
PCB 010	27/04/22 12:40:46.139	2.02271	4886.45	402.778	418	524.96	544.49	564.35	27.83	703	102368	17.16	27.23	0	0
PCB 010	27/04/22 12:41:47.133	1.92261	4999.22	402.639	416	538.23	554.87	574.38	29.15	707	102372	16.82	29.1	0	0
PCB 010	27/04/22 12:42:46.191	1.92808	4910.32	403.179	416	537.39	556.28	570.05	29.86	658	102374	16.82	29.09	0	0
PCB 010	27/04/22 12:43:47.165	1.91662	5014.83	400.412	417	537.39	556.28	570.05	28.5	660	102372	16.68	28.35	0	0
PCB 010	27/04/22 12:44:46.199	1.94457	4947.55	402.446	417	535.47	464.12	572.2	26	678	102370	16.49	26.88	0	0
PCB 010	27/04/22 12:45:47.191	2.68542	4612.64	404.701	417	526.45	545.65	560.24	28.84	680	102372	16.44	29.12	0	0
PCB 010	27/04/22 12:46:46.210	1.91036	4816.99	401.131	417	526.45	545.65	560.24	27.22	679	102364	15.9	28.38	0	0
PCB 010	27/04/22 12:47:47.222	1.90979	4661.9	401.178	418	536.06	499.84	569.89	28.17	665	102372	15.19	29.41	0	0
PCB 010	27/04/22 12:48:46.283	1.90279	4569.11	401.358	418	516.61	536.16	544.85	28.1	676	102376	15.68	28.49	0	0
PCB 010	27/04/22 12:49:47.275	1.90909	4662.17	401.589	418	529.16	539.48	570.3	28.5	664	102376	15.9	28.24	0	0
PCB 010	27/04/22 12:50:46.275	1.90941	4696.3	401.688	418	529.16	539.48	570.3	29.45	696	102368	15.76	29.43	0	0
PCB 010	27/04/22 12:51:47.267	1.9204	4698.51	402.851	419	534.36	547.37	560.77	30.54	700	102372	15.7	30.29	0	0
PCB 010	27/04/22 12:52:46.305	1.92449	4734.81	405.209	420	512.91	553.65	549.97	30.54	655	102372	15.59	29.95	0	0
PCB 010	27/04/22 12:53:47.273	1.9314	4692.21	402.013	420	414.08	549.69	564.41	29.82	670	102370	15.61	29.96	0	0
PCB 010	27/04/22 12:54:46.319	1.91866	4754.26	410.284	419	414.08	549.69	564.41	31.04	686	102362	16.01	30.01	0	0
PCB 010	23/06/22 13:09:40.776	3.59066	12463	394.221	412	678.38	756.05	721.77	38.44	909	101051	26.74	43.05	0	0
PCB 010	23/06/22 13:10:40.826	3.00522	12427.7	392.311	411	680.8	745.3	727.38	39.2	957	101059	27.28	42.52	0	0
PCB 010	23/06/22 13:11:40.829	4.56212	12578.2	399.17	412	680.8	745.3	727.38	38.91	952	101057	26.82	43.81	0	0
PCB 010	23/06/22 13:12:40.864	3.60008	12419.9	395.163	412	675.5	746.02	718.68	39.17	961	101051	27.28	42.73	0	0
PCB 010	23/06/22 13:13:40.873	5.19896	12828.8	399.745	411	691.48	783.71	736.97	38.77	865	101063	26.85	44.66	0	0
PCB 010	23/06/22 13:14:40.882	3.6744	12826.6	397.212	411	691.48	783.71	736.97	38.84	913	101069	27.8	42.56	0	0
PCB 010	23/06/22 13:15:40.898	3.58495	12649.8	395.675	411	705.41	774.95	729.88	38.54	901	101057	27.45	43.21	0	0
PCB 010	23/06/22 13:16:40.911	2.3784	12510.4	391.11	411	692.8	750.16	728.28	38.21	950	101059	27.08	44.21	0	0
PCB 010	23/06/22 13:17:40.898	2.76268	12312.2	390.471	411	680.05	719.09	684.24	38.54	960	101049	26.98	44.51	0	0
PCB 010	23/06/22 13:18:40.920	2.90297	12638.4	390.121	411	680.05	719.09	684.24	39.33	941	101049	26.57	45.66	0	0
PCB 010	23/06/22 13:19:40.929	4.19389	12563.1	395.932	411	670.09	754.44	693.93	39.76	965	101043	26.6	45.23	0	0
PCB 010	23/06/22 13:20:40.913	3.432	12985	390.897	411	684.62	757.82	705.12	41.05	932	101063	27.3	44.23	0	0
PCB 010	23/06/22 13:21:40.935	2.35757	12626.1	391.449	411	700	771.05	726.66	39.17	988	101065	26.7	44.86	0	0
PCB 010	23/06/22 13:22:40.957	2.39492	12422	390.519	411	700	771.05	726.66	39.43	979	101045	26.47	45.71	0	0
PCB 010	23/06/22 13:23:40.973	2.4008	12570	390.499	412	666.35	723.46	684.02	40.92	970	101063	26.51	45.46	0	0
PCB 010	23/06/22 13:24:40.976	2.42334	12594.1	392.224	411	678.46	720.52	696.91	39.6	925	101045	26.85	43.9	0	0
PCB 010	23/06/22 13:25:40.022	2.59104	12708.4	391.612	411	678.46	720.52	696.91	39.9	912	101065	26.86	44.15	0	0
PCB 010	23/06/22 13:26:40.049	6.21591	13122	397.121	411	683.31	710.97	696.01	39.27	986	101069	28.13	42.12	0	0
PCB 010	23/06/22 13:27:40.028	3.30848	12667.8	395.05	411	722.05	767.09	761.68	37.88	976	101059	27.21	43.89	0	0
PCB 010	23/06/22 13:28:40.051	4.7485	12921.3	396.391	411	683.57	740.89	710.29	-1	919	101049	27.26	43.63	0	0
PCB 010	23/06/22 13:29:40.072	2.92447	12541.6	391.844	411	683.57	740.89	710.29	38.28	926	101061	26.87	44.14	0	0
PCB 010	23/06/22 13:30:40.056	4.08972	12580.2	394.615	412	682.57	761.16	714.13	39	945	101065	27.65	42.82	0	0
PCB 010	23/06/22 13:31:40.072	5.86875	12980.3	396.591	411	701.5	764.18	742.03	38.74	863	101075	27.61	42.98	0	0
PCB 010	23/06/22 13:32:40.101	4.22392	13082.7	393.473	412	710.33	802.24	771.52	-1	998	101065	28.1	41.83	0	0
PCB 010	23/06/22 13:33:40.098	2.7609	13007.8	390.383	411	710.33	802.24	771.52	-1	940	101055	28.51	41.36	0	0
PCB 010	23/06/22 13:34:40.106	4.50157	13139.3	393.144	410	716.19	765.87	752.2	-1	941	101065	28.39	41.51	0	0
PCB 010	23/06/22 13:35:40.123	3.11578	12905.8	392.141	410	712.69	773.38	749.98	-1	970	101067	28.22	41.83	0	0
PCB 010	23/06/22 13:36:40.136	3.73548	13056.3	392.958	411	712.69	773.38	749.98	-1	943	101071	28.65	41.11	0	0
PCB 010	23/06/22 13:37:40.122	2.35442	13104.8	390.87	411	716.24	753.17	732.85	-1	929	101065	28.8	40.61	0	0
PCB 010	23/06/22 13:38:40.138	3.59032	12958.8	393.533	411	712.09	753.41	738.32	-1	994	101057	28.51	41.14	0	0
PCB 010	23/06/22 13:39:40.147	4.23463	12741	394.106	412	696.61	797.12	738.53	-1	876	101069	27.92	42.81	0	0
PCB 010	23/06/22 13:40:40.150	4.38837	12683.7	393.139	412	696.61	797.12	738.53	38.61	922	101090	27.53	44.09	0	0
PCB 010	23/06/22 13:41:40.152	3.05682	12521.9	395.985	411	678.82	783.65	705.67	38.61	983	101073	27.38	44.51	0	0
PCB 010	23/06/22 13:42:40.194	5.23936	12927.6	392.103	412	692.16	773.56	710.53	-1	907	101065	27.67	43.63	0	0
PCB 010	23/06/22 13:43:40.212	7.1018	13049.8	400.75	412	701.1	785.22	712.01	-1	967	101065	27.58	44.12	0	0
PCB 010	23/06/22 13:44:40.213	4.24948	13032.6	395.32	412	701.1	785.22	712.01	38.94	916	101063	27.34	44.21	0	0
PCB 010	21/07/22 09:28:02.182	2.55224	14212.8	396.634	411	719.29	712.93	705.29	21.79	1010	101122	36.41	28.91	0	0
PCB 010	21/07/22 09:29:02.198	2.0603	14117.5	388.859	412	712.73	715.36	725.95	22.45	1005	101120	35.96	30.11	0	0
PCB 010	21/07/22 09:30:02.188	2.59439	14100.8	390.508	412	712.73	715.36	725.95	22.69	1025	101114	36.02	30.34	0	0
PCB 010	21/07/22 09:31:02.208	2.46884	14409.1	390.513	412	705.92	705.95	707.34	21.86	1042	101118	36.39	28.67	0	0
PCB 010	21/07/22 09:32:02.219	4.68655	14535.8	397.699	411	719.15	704.59	720.59	21.89	1026	101122	36.82	28.01	0	0
PCB 010	21/07/22 09:33:02.219	2.00298	14032.3	389.062	411	719.15	704.59	720.59	21.72	1050	101118	37.13	28.18	0	0
PCB 010	21/07/22 09:34:02.236	1.98675	14915.7	387.926	411	748.05	727.88	750.48	21.51	1042	101124	37.71	27.57	0	0
PCB 010	21/07/22 09:35:02.260	2.08147	14428.1	389.375	410	761.9	742.27	773.41	22.55	1027	101118	38.64	26.99	0	0
PCB 010	21/07/22 09:36:02.251	1.93314	14699.1	386.275	410	760.81	715.86	788.59	19.78	1018	101116	39.33	25.46	0	0
PCB 010	21/07/22 09:37:02.270	3.1434	15144.4	405.74	409	760.81	715.86	788.59	18.74	1016	101118	39.45	25.53	0	0
PCB 010	21/07/22 09:38:02.277	2.28739	14701.4	388.687	410	755.14	703.02	747.07	19.43	922	101116	39.27	26.94	0	0
PCB 010	21/07/22 09:39:02.299	1.96447	14961.2	384.346	410	732.11	735.99	737.14	18.6	1035	101114	39.38	26.02	0	0
PCB 010	21/07/22 09:40:02.277	2.57276	14670.7	390.349	410	752.09	723.09	757.4	19.5	1028	101114	39.77	26.01	0	0
PCB 010	21/07/22 09:41:02.278	2.72798	14455.6	389.906	411	752.09	723.09	757.4	18.74	1065	101116	39.72	25.48	0	0
PCB 010	21/07/22 09:42:02.297	2.59013	14649.7	392.649	410	743.03	746.59	749.54	18.19	1017	101110	39.8	25.21	0	0
PCB 010	21/07/22 09:43:02.280	2.54485	14486.5	391.274	411	743.63	722.52	744.73	18.81	1031	101112	39.46	25.69	0	0
PCB 010	21/07/22 09:44:02.302	3.02871	14648.7	389.962	410	743.63	722.52	744.73	18.43	1025	101114	39.23	26.05	0	0
PCB 010	21/07/22 09:45:02.362	1.95532	14494.3	384.501	410	729.36	724.19	708.36	18.81	1030	101114	39.6	25.76	0	0
PCB 010	21/07/22 09:46:02.366	1.89951	15080.1	384.033	410	740.11	720.07	740.57	19.43	1016	101110	40.57	25.61	0	0
PCB 010	21/07/22 09:47:02.376	2.19134	15462.2	393.326	409	764.87	717.44	772.36	17.7	1016	101112	41.29	22.9	0	0
PCB 010	21/07/22 09:48:02.383	3.45449	14926	393.682	408	764.87	717.44	772.36	16.87	905	101110	40.97	23.82	0	0
PCB 010	21/07/22 09:49:02.405	2.9817	14075.8	392.406	408	761.16	721.85	756.16	16.87	1010	101106	40.34	24.56	0	0
PCB 010	21/07/22 09:50:02.403	2.49529	13932.4	390.225	408	722.66	731.18	714.82	17.08	1019	101112	39.6	25.15	0	0
PCB 010	21/07/22 09:51:02.420	2.44892	14130.1	390.766	408	724.21	713.09	712.4	17.49	1002	101112	39.71	25.07	0	0
PCB 010	21/07/22 09:52:02.433	2.49296	13955.3	392.156	409	724.21	713.09	712.4	17.42	1016	101114	39.63	24.81	0	0
PCB 010	21/07/22 09:53:02.432	3.24999	13934.4	392.747	409	746.69	723.69	734.24	17.22	985	101108	39.62	24.56	0	0
PCB 010	21/07/22 09:54:02.445	2.08235	13920	388.473	408	743.51	726.28	731.65	17.91	1021	101104	39.79	24.92	0	0
PCB 010	21/07/22 09:55:02.458	2.14221	13738.8	388.514	408	743.51	726.28	731.65	17.7	1017	101106	39.39	24.59	0	0
PCB 010	21/07/22 09:56:02.465	4.03716	15558	397.552	409	719.32	714.3	721.34	20.85	991	101106	38.8	29.59	0	0
PCB 010	21/07/22 09:57:02.476	3.25539	15365	392.506	409	709.46	742.99	708.64	20.26	1032	101104	39.17	27.87	0	0
PCB 010	21/07/22 09:58:02.488	2.17969	16214.4	385.068	409	769.84	767.48	790.57	20.26	1028	101108	40.77	26.33	0	0
PCB 010	21/07/22 09:59:02.505	1.92267	14424.6	387.085	408	769.84	767.48	790.57	16.9	976	101098	41.04	22.84	0	0
PCB 010	21/07/22 10:00:02.495	2.33059	14706.6	390.112	408	782.56	728.49	814.51	17.29	1017	101102	41.67	22.85	0	0
PCB 010	21/07/22 10:01:02.531	3.67559	14956.9	397.284	409	753.49	746.83	772.29	17.77	1023	101098	41.4	25.44	0	0
PCB 010	21/07/22 10:02:02.536	2.22164	14608.7	390.747	408	735.66	759.68	736.15	17.15	1073	101094	41.02	23.64	0	0
PCB 010	04/08/22 08:34:28.866	2.78111	14949.6	397.761	434	663.5	671.84	668.55	47.2	1112	101285	25.26	57.55	0	0
PCB 010	04/08/22 08:35:28.874	2.29163	14498.5	395.952	435	659.89	683.61	697.21	45.4	1177	101245	25.54	55.41	0	0
PCB 010	04/08/22 08:36:28.904	2.7642	14627.2	400.225	434	674.73	677.44	695.27	44.75	1174	101245	25.57	56.21	0	0
PCB 010	04/08/22 08:37:28.965	2.06496	14418.3	394.748	435	674.73	677.44	695.27	46.49	1180	101247	24.91	58.86	0	0
PCB 010	04/08/22 08:38:28.955	3.25438	14688.4	399.785	434	663.07	674.82	660.77	45.43	1142	101253	24.76	58.45	0	0
PCB 010	04/08/22 08:39:28.965	2.19514	14221.7	395.977	433	678.83	671.39	660.26	45.4	1175	101251	24.89	57.89	0	0
PCB 010	04/08/22 08:40:28.981	2.37948	14514.5	397.396	431	678.83	671.39	660.26	44.75	1146	101247	25.06	56.6	0	0
PCB 010	04/08/22 08:41:28.031	5.16685	14881.6	404.2	431	698.22	671.58	671.43	-1	1154	101251	25.65	54.83	0	0
PCB 010	04/08/22 08:42:28.030	4.18157	15155	403.482	430	701.38	665.3	694.45	-1	1145	101251	26.2	54.15	0	0
PCB 010	04/08/22 08:43:28.060	2.40123	14891.5	397.869	432	733.91	724.24	740.62	-1	1147	101255	26.73	52.73	0	0
PCB 010	04/08/22 08:44:28.089	2.64037	14761.6	395.07	432	733.91	724.24	740.62	-1	1119	101257	25.99	55.04	0	0
PCB 010	04/08/22 08:45:28.098	4.32416	14699.3	399.82	431	699.2	698.64	710.27	-1	1140	101245	26.07	55.19	0	0
PCB 010	04/08/22 08:46:28.127	3.84617	14933.7	399.205	430	678.78	697.84	695.12	41.02	1151	101249	26.2	53.98	0	0
PCB 010	04/08/22 08:47:28.169	3.18976	15095.8	395.44	430	687.48	715.72	718.48	-1	1165	101251	26.63	52.64	0	0
PCB 010	04/08/22 08:48:28.172	3.28719	14845.5	396.598	430	687.48	715.72	718.48	-1	1109	101259	27.07	52.12	0	0
PCB 010	04/08/22 08:49:28.194	2.34871	14699	396.371	430	698.01	713.45	735.98	-1	1173	101259	27.12	50.98	0	0
PCB 010	04/08/22 08:50:28.256	3.2983	14945.1	404.866	429	698.53	696.05	722.59	-1	1125	101257	26.55	53.35	0	0
PCB 010	04/08/22 08:51:28.265	2.51822	14723.1	392.695	429	698.53	696.05	722.59	-1	1181	101253	26.24	54.84	0	0
PCB 010	04/08/22 08:52:28.289	2.05979	14592.4	392.656	429	688.02	684	684.68	-1	1111	101249	26.87	50.94	0	0
PCB 010	04/08/22 08:53:28.308	2.36536	14857.4	394.072	429	710.85	674.05	711.96	-1	1128	101253	27.14	50.99	0	0
PCB 010	04/08/22 08:54:28.340	2.52152	14800.7	399.494	429	703.85	677.15	693.27	-1	1146	101249	26.56	53.94	0	0
PCB 010	04/08/22 08:55:28.326	2.16825	14572.5	393.374	429	703.85	677.15	693.27	-1	1123	101241	26.28	53.05	0	0
PCB 010	04/08/22 08:56:28.346	2.16173	14678.6	392.559	428	665.47	676.27	677.51	39.63	1117	101247	25.77	55.47	0	0
PCB 010	04/08/22 08:57:28.388	2.762	15024.7	401.296	428	648.88	694.19	668.47	-1	1151	101245	26.16	53.66	0	0
