# Supplementary material for: Electronic Nose for Improved Environmental Methane Monitoring
Source: Environ Sci Technol. 2023 Dec 21;58(1):352–61. doi: 10.1021/acs.est.3c06945 (PMC10785752; doi:10.1021/acs.est.3c06945)
Supplement: Supplementary file 6 — es3c06945_si_006.xlsx [file es3c06945_si_006.xlsx]

## Sheet: 201013_201030_BLGR_5CH4sensCO2B
DateTime	Datenum	CH4_ppm	H2O_ppm	CO2_ppm	AmbT_C	DAQC2_sysnoise	NGM2611E13_Figboard	TGS2611C00_Figboard	TGS2611E00_Figboard	NGM2611E13_Sens3	NGM2611E13_Sens4	CO2_Value	SpaceTemp	RH	IR_Signal	Det_Temp	MixingRatio	AtmPress	AtmTemp
20201013 14:18	738077.596178783	1.96175	5190.22	420.746	12.4008883333333	1.332	0.359666666666667	0.512333	0.534667	0.514333	0.513333333333333	#NUM!	NaN	NaN	#NUM!	#NUM!	#NUM!	NaN	NaN
20201013 14:19	738077.596877999	1.96378	5018.16	420.547	12.41047	1.33485	0.362533333333333	0.511933	0.534183	0.514183	0.513616666666667	#NUM!	NaN	NaN	#NUM!	#NUM!	#NUM!	NaN	NaN
20201013 14:20	738077.597572001	1.96315	5072.1	421.294	12.4166762711864	1.33595	0.365283333333333	0.51155	0.533683	0.513317	0.512983333333334	#NUM!	NaN	NaN	#NUM!	#NUM!	#NUM!	1013.76	12.3093
20201013 14:21	738077.598266382	1.96797	5074.76	419.762	12.4181816666667	1.33373333333333	0.365766666666667	0.51105	0.5327	0.512783	0.512533333333334	#NUM!	NaN	NaN	#NUM!	#NUM!	#NUM!	1013.76	12.3429
20201013 14:22	738077.59895882	1.96754	5076.41	420.044	12.4184559322034	1.33479661016949	0.359118644067797	0.508525	0.531746	0.511932	0.511898305084746	#NUM!	NaN	NaN	#NUM!	#NUM!	#NUM!	1013.78	12.5184
20201013 14:23	738077.599650789	1.96924	5179.72	419.385	12.4221916666667	1.33505	0.347316666666667	0.5098	0.530667	0.511267	0.511083333333333	#NUM!	NaN	NaN	#NUM!	#NUM!	#NUM!	1013.8	12.5274
20201013 14:24	738077.600344795	1.96864	5234.82	426.287	12.4219372881356	1.33333333333333	0.352816666666667	0.510267	0.529883	0.510933	0.5107	#NUM!	NaN	NaN	#NUM!	#NUM!	#NUM!	1013.8	12.5135
20201013 14:25	738077.601038088	1.95983	5259.16	445.075	12.436075	1.33145	0.3527	0.5098	0.52915	0.510883	0.5104	#NUM!	NaN	NaN	#NUM!	#NUM!	#NUM!	1013.78	12.5911
20201013 14:26	738077.601736818	1.95779	5302.37	442.02	12.443435	1.3343	0.340566666666667	0.510767	0.52655	0.510583	0.510416666666667	#NUM!	NaN	NaN	#NUM!	#NUM!	#NUM!	1013.8	12.5845
20201013 14:27	738077.602429689	1.9589	5367.79	442.258	12.4374677966102	1.33328333333333	0.347033333333333	0.512017	0.51865	0.510633	0.5105	#NUM!	NaN	NaN	#NUM!	#NUM!	#NUM!	1013.79	13.3238
20201013 14:28	738077.603123834	1.9587	5485.02	442.905	12.44618	1.33336666666667	0.355483333333333	0.513433	0.518433	0.510917	0.510483333333334	#NUM!	NaN	NaN	#NUM!	#NUM!	#NUM!	1013.79	15.1469
20201013 14:29	738077.60382271	1.9577	5528.88	441.094	12.4489433333333	1.3325	0.350266666666667	0.585383	0.620467	0.419583	0.405433333333334	#NUM!	NaN	NaN	#NUM!	#NUM!	#NUM!	1013.76	15.3571
20201013 14:30	738077.604515349	1.95955	5587	437.303	12.4422745762712	1.33263333333333	0.34245	0.592183	0.611267	0.299	0.26145	#NUM!	NaN	NaN	#NUM!	#NUM!	#NUM!	1013.77	15.0057
20201013 14:31	738077.605208723	1.95463	5601.07	445.046	12.4569083333333	1.33315	0.343433333333333	0.59535	0.6111	0.3311	0.28665	#NUM!	NaN	NaN	#NUM!	#NUM!	#NUM!	1013.76	15.3058
20201013 14:32	738077.605903228	1.95532	5673.57	441.922	12.4509915254237	1.33321666666667	0.33645	0.596567	0.608067	0.35165	0.306166666666667	#NUM!	NaN	NaN	#NUM!	#NUM!	#NUM!	1013.73	15.1887
20201013 14:33	738077.606598195	1.96844	5741.11	418.705	12.4607583333333	1.33216666666667	0.333083333333333	0.594733	0.606033	0.3648	0.317633333333333	#NUM!	NaN	NaN	#NUM!	#NUM!	#NUM!	1013.71	15.1131
20201013 14:34	738077.607291189	1.96484	5840.52	419.414	12.4574610169492	1.3319	0.3319	0.592217	0.605183	0.3738	0.327716666666667	#NUM!	NaN	NaN	#NUM!	#NUM!	#NUM!	1013.7	15.1769
20201013 14:35	738077.607983634	1.95627	5789.89	434.592	12.462745	1.33145	0.3193	0.575933	0.583717	0.374183	0.323783333333333	#NUM!	NaN	NaN	#NUM!	#NUM!	#NUM!	1013.71	14.6304
20201013 14:36	738077.608682962	1.95331	5774.64	439.064	12.4684816666667	1.33195	0.311966666666667	0.5806	0.579233	0.3771	0.322516666666667	#NUM!	NaN	NaN	#NUM!	#NUM!	#NUM!	1013.7	14.0331
20201013 14:37	738077.609377966	1.95167	5859.48	439.603	12.4683152542373	1.33176666666667	0.30595	0.581283	0.5791	0.375467	0.321816666666667	#NUM!	NaN	NaN	#NUM!	#NUM!	#NUM!	1013.7	13.5135
20201013 14:38	738077.610072683	1.95319	5838.84	437.87	12.4633583333333	1.3313	0.30245	0.572267	0.578317	0.374867	0.322433333333333	#NUM!	NaN	NaN	#NUM!	#NUM!	#NUM!	1013.69	13.7435
20201013 14:39	738077.610764681	1.95828	5803.88	425.46	12.4692203389831	1.33268333333333	0.29835	0.584217	0.5764	0.373117	0.325583333333333	#NUM!	NaN	NaN	#NUM!	#NUM!	#NUM!	1013.69	14.0009
20201013 14:40	738077.611456942	1.95265	5835.83	430.086	12.48084	1.33228333333333	0.298666666666667	0.584283	0.573717	0.372417	0.326433333333333	#NUM!	NaN	NaN	#NUM!	#NUM!	#NUM!	1013.67	14.3028
20201013 14:41	738077.612151228	1.95039	5827.96	436.256	12.4770372881356	1.33096666666667	0.28455	0.568467	0.569567	0.368033	0.323483333333333	#NUM!	NaN	NaN	#NUM!	#NUM!	#NUM!	1013.65	13.7744
20201013 14:42	738077.612845929	1.9464	5769.2	438.185	12.4833733333333	1.33106666666667	0.279616666666667	0.566083	0.563067	0.363817	0.315083333333333	#NUM!	NaN	NaN	#NUM!	#NUM!	#NUM!	1013.66	13.4825
20201013 14:43	738077.613544902	1.94501	5780.75	440.377	12.4829266666667	1.3313	0.28325	0.572467	0.55945	0.359583	0.31985	#NUM!	NaN	NaN	#NUM!	#NUM!	#NUM!	1013.65	13.9559
20201013 14:44	738077.614237581	1.94669	5848.99	438.113	12.4787644067797	1.3312	0.2749	0.56705	0.552933	0.353033	0.315616666666667	424	14	52.25	23610	65519	517	1013.62	13.6409
20201013 14:45	738077.614930939	1.95055	5761.79	434.814	12.483165	1.33115254237288	0.275050847457627	0.565847	0.554424	0.348949	0.303915254237288	424	14.07	53.82	23612	65519	535	1013.69	13.3978
20201013 14:46	738077.615626078	1.94436	5830.17	438.524	12.4854830508475	1.33195	0.276633333333333	0.5719	0.55035	0.34715	0.306066666666667	424	14.05	52.56	23610	65519	522	1013.7	13.6413
20201013 14:47	738077.616321058	1.94411	5771.02	438.556	12.4810133333333	1.33241666666667	0.272783333333333	0.587017	0.55665	0.343233	0.306866666666666	427	13.94	52.37	23599	65519	516	1013.7	13.9278
20201013 14:48	738077.617015662	1.94529	5756.19	436.789	12.4874711864407	1.3318	0.270133333333333	0.590567	0.56155	0.340683	0.30615	431	13.98	54.44	23587	65519	538	1013.7	14.0826
20201013 14:49	738077.617708761	1.94977	5763.27	429.691	12.4888816666667	1.33081666666667	0.271716666666667	0.589317	0.561633	0.336933	0.302683333333333	452	14.04	59.04	23525	65519	586	1013.7	14.2175
20201013 14:50	738077.618401037	1.94954	5763.27	427.126	12.4995813559322	1.33041666666667	0.274216666666667	0.5831	0.564567	0.332533	0.297416666666667	452	14.1	59.01	23523	65519	588	1013.68	14.1896
20201013 14:51	738077.619094905	1.94627	5787.5	435.936	12.5091966666667	1.32968333333333	0.275166666666667	0.572667	0.559517	0.323783	0.297266666666667	450	14.14	58.05	23530	65519	580	1013.68	14.2331
20201013 14:52	738077.619789618	1.94892	5762.61	433.883	12.4911322033898	1.32971666666667	0.2693	0.5797	0.55845	0.312767	0.29345	452	14.12	56.99	23524	65519	569	1013.69	13.7031
20201013 14:53	738077.620482762	1.94744	5836.72	437.897	12.50117	1.32955	0.2651	0.58245	0.562667	0.30585	0.28605	445	14.16	54.41	23545	65519	544	1013.7	13.178
20201013 14:54	738077.621181629	1.94777	5845.22	436.532	12.5076133333333	1.32951666666667	0.262433333333333	0.579033	0.5678	0.299683	0.291416666666667	441	14.21	56.92	23553	65520	572	1013.71	13.0315
20201013 14:55	738077.621875009	1.94721	5817.25	433.977	12.5112915254237	1.32933333333333	0.256683333333333	0.5811	0.568267	0.293683	0.289	433	14.34	55.79	23573	65521	565	1013.75	12.676
20201013 14:56	738077.622569743	1.95055	5868.2	427.594	12.512295	1.3295	0.258066666666667	0.588167	0.560733	0.2943	0.284483333333333	430	14.48	54.32	23583	65521	555	1013.75	12.8207
20201013 14:57	738077.623263311	1.95317	5818.78	426.475	12.5164101694915	1.3294	0.264483333333333	0.5817	0.559833	0.300817	0.284783333333333	432	14.59	55.23	23574	65522	569	1013.71	13.4393
20201013 14:58	738077.623956349	1.95039	5855.58	430.295	12.52139	1.32931666666667	0.269383333333333	0.58005	0.566833	0.304117	0.283466666666667	482	14.72	56.2	23425	65522	584	1013.7	14.2056
20201013 14:59	738077.624654791	1.95006	5903.53	431.096	12.5137366666667	1.32951666666667	0.266466666666667	0.580183	0.567283	0.300467	0.279383333333333	#NUM!	NaN	NaN	#NUM!	#NUM!	#NUM!	1013.7	14.1622
20201013 15:00	738077.625349053	1.95179	5894.06	429.174	12.5172169491525	1.32938333333333	0.267316666666667	0.5816	0.558067	0.297317	0.277283333333333	#NUM!	NaN	NaN	#NUM!	#NUM!	#NUM!	1013.7	14.2584
20201013 15:01	738077.62604401	1.94973	5931.89	428.698	12.518755	1.32918333333333	0.268383333333333	0.584533	0.56185	0.2946	0.274566666666667	#NUM!	NaN	NaN	#NUM!	#NUM!	#NUM!	1013.72	14.5575
20201013 15:02	738077.626738868	1.94873	5919.73	433.097	12.5146745762712	1.32938333333333	0.268	0.5846	0.5681	0.29075	0.2695	#NUM!	NaN	NaN	#NUM!	#NUM!	#NUM!	1013.77	14.6822
20201013 15:03	738077.627432004	1.94951	5981.23	433.556	12.5223883333333	1.32908333333333	0.26465	0.57135	0.564783	0.283717	0.264066666666667	#NUM!	NaN	NaN	#NUM!	#NUM!	#NUM!	1013.75	14.6429
20201013 15:04	738077.628124882	1.95227	5977.35	428.728	12.5210661016949	1.32925	0.264666666666667	0.575733	0.566	0.278067	0.257233333333333	427	15.04	50.96	23587	65523	539	1013.78	14.5169
20201013 15:05	738077.628818269	1.9534	5933.93	426.685	12.527555	1.32893333333333	0.265716666666667	0.577117	0.56715	0.275333	0.256183333333333	425	15.06	52.44	23592	65524	556	1013.79	14.5244
20201013 15:06	738077.629512821	1.95268	5952.12	427.761	12.5309576271186	1.32863333333333	0.2671	0.581283	0.5677	0.272417	0.255133333333333	424	15.21	50.99	23593	65524	546	1013.79	14.9658
20201013 15:07	738077.630206637	1.95244	5879.95	428.125	12.5313783333333	1.32901666666667	0.266616666666667	0.587717	0.56475	0.2702	0.2523	428	15.23	51.12	23581	65524	548	1013.8	15.1509
20201013 15:08	738077.630906247	1.95133	5904.57	428.467	12.5288516666667	1.32855	0.259916666666667	0.587267	0.566817	0.267767	0.2492	434	15.37	53.19	23561	65524	576	1013.81	14.754
20201013 15:09	738077.631599576	1.95351	6019.48	425.194	12.5354830508475	1.32885	0.265083333333333	0.588067	0.56625	0.267583	0.249033333333333	426	15.47	52.69	23582	65525	574	1013.82	15.1629
20201013 15:10	738077.632293307	1.95557	6087.7	425.178	12.5349216666667	1.32863333333333	0.264966666666667	0.584183	0.570867	0.26755	0.247866666666667	426	15.38	53	23583	65525	574	1013.81	15.3385
20201013 15:11	738077.632987675	1.95488	6035.94	422.846	12.5413305084746	1.32881355932203	0.264864406779661	0.586186	0.574898	0.263881	0.243966101694915	430	15.5	52.06	23569	65525	568	1013.82	15.4169
20201013 15:12	738077.633682728	1.95616	6091.12	423.236	12.536915	1.32866666666667	0.264683333333333	0.581633	0.57545	0.265567	0.242866666666667	429	15.6	52.09	23571	65526	572	1013.85	15.3775
20201013 15:13	738077.634376468	1.95576	6028.98	423.888	12.5479610169492	1.32841666666667	0.252783333333333	0.5632	0.56045	0.259283	0.2326	425	15.4	50.65	23588	65525	549	1013.83	14.8133
20201013 15:14	738077.635068903	1.95543	6129.09	423.749	12.5522483333333	1.3285	0.24675	0.56175	0.554633	0.254017	0.229883333333333	418	15.4	47.3	23613	65525	512	1013.81	14.4245
20201013 15:15	738077.635761549	1.95639	6099.96	423.5	12.5562050847458	1.3282	0.2392	0.560733	0.552017	0.249917	0.2181	417	15.12	47.46	23621	65524	505	1013.82	13.8369
20201013 15:16	738077.636456464	1.95725	6146.34	426.4	12.54334	1.32823333333333	0.247466666666667	0.561783	0.548333	0.249133	0.222083333333333	417	14.87	47.72	23621	65524	500	1013.83	14.0704
20201013 15:17	738077.637151607	1.95504	6099.56	431.511	12.5463254237288	1.32818333333333	0.255583333333333	0.564367	0.549717	0.249567	0.224983333333333	415	15.07	48.04	23630	65524	509	1013.88	14.4587
20201013 15:18	738077.637846935	1.95596	6098.42	432.684	12.55027	1.3286	0.252466666666667	0.575917	0.55415	0.248983	0.223966666666667	416	15.04	48.17	23626	65523	510	1013.91	14.1943
20201013 15:19	738077.63854093	1.95874	6156.46	427.131	12.5559	1.32806666666667	0.235633333333333	0.556	0.545767	0.2409	0.211866666666667	417	15	51.9	23624	65523	548	1013.92	13.2515
20201013 15:20	738077.639233791	1.95842	6144.5	428.525	12.5592783333333	1.32826666666667	0.236933333333333	0.560233	0.551617	0.23795	0.21185	418	14.58	47.59	23621	65523	489	1013.98	13.0767
20201013 15:21	738077.639932654	1.95674	6197.44	431.26	12.5620783333333	1.32826666666667	0.248416666666667	0.562817	0.551433	0.239933	0.216016666666667	419	14.84	48.36	23617	65523	505	1014	13.4485
20201013 15:22	738077.640626864	1.95325	6220.23	433.289	12.5608881355932	1.32813333333333	0.2546	0.5695	0.544067	0.242483	0.2186	415	15	48.17	23631	65523	508	1014	13.8269
20201013 15:23	738077.641316496	1.95589	6133.11	434.247	12.5599661016949	1.32825	0.257816666666667	0.58575	0.557917	0.243117	0.22085	423	15.06	49.33	23600	65523	523	1014.04	14.2309
20201013 15:24	738077.642011567	1.95732	6150.02	431.285	12.564675	1.3282	0.2593	0.5924	0.564367	0.2486	0.222783333333333	453	15.08	54.35	23513	65522	577	1014.09	14.2993
20201013 15:25	738077.642710639	1.95644	6149.08	428.918	12.5704583333333	1.32791666666667	0.2601	0.58965	0.568467	0.249317	0.22375	450	15.02	56.17	23519	65523	594	1014.1	14.4289
20201013 15:26	738077.643402961	1.95451	6120.75	437.959	12.5617169491525	1.32815	0.26145	0.590283	0.56985	0.249717	0.2233	455	15.15	55.13	23503	65523	588	1014.15	14.512
20201013 15:27	738077.644095894	1.95238	6177.37	440.46	12.5742616666667	1.32835	0.262966666666667	0.5897	0.573467	0.2549	0.2265	455	15.14	55.54	23503	65523	592	1014.18	14.5039
20201013 15:28	738077.644790657	1.9531	6213.17	437.21	12.5747728813559	1.32786666666667	0.2597	0.587867	0.5729	0.253217	0.224266666666667	452	15.1	55.23	23510	65523	588	1014.19	14.1951
20201013 15:29	738077.645484794	1.95267	6127.71	437.295	12.57105	1.32811666666667	0.261266666666667	0.5848	0.567433	0.2538	0.225666666666667	444	15.24	54.82	23531	65524	589	1014.17	14.2926
20201013 15:30	738077.64618331	1.95149	6171.93	437.081	12.5702	1.328	0.264433333333333	0.5892	0.572617	0.255633	0.226066666666667	457	15.14	55.01	23496	65523	587	1014.19	14.4865
20201013 15:31	738077.646876408	1.95295	6181.91	435.644	12.5804423728814	1.32795	0.256	0.56995	0.56625	0.255567	0.225066666666667	457	15.15	55.29	23497	65523	590	1014.14	13.8493
20201013 15:32	738077.647570092	1.95496	6242.27	435.526	12.58063	1.32783333333333	0.238183333333333	0.550417	0.555083	0.249367	0.217266666666667	423	14.94	47.75	23600	65523	502	1014.13	13.0074
20201013 15:33	738077.64826473	1.954	6195.3	436.494	12.581720338983	1.32775	0.240833333333333	0.569967	0.553867	0.2474	0.216916666666667	417	14.6	46.62	23628	65522	479	1014.18	12.9793
20201013 15:34	738077.648957832	1.95319	6118.84	436.399	12.58962	1.32783333333333	0.253166666666667	0.582383	0.562783	0.248783	0.2196	440	14.6	52.31	23554	65521	539	1014.16	13.3842
20201013 15:35	738077.649651219	1.95163	6152.17	437.644	12.5899677966102	1.32803333333333	0.25735	0.586467	0.568017	0.250567	0.2223	446	14.68	55.51	23532	65522	575	1014.17	13.6304
20201013 15:36	738077.650344788	1.95473	6099.14	437.164	12.596405	1.32785	0.262733333333333	0.58295	0.567433	0.252467	0.223833333333333	451	14.58	56.99	23521	65521	587	1014.17	13.9289
20201013 15:37	738077.651044351	1.95139	6091.38	441.103	12.5782516666667	1.3281	0.264666666666667	0.576283	0.568467	0.254617	0.224916666666667	443	14.58	56.17	23545	65521	578	1014.17	14.0025
20201013 15:38	738077.651738788	1.95118	6167.36	442.974	12.5854661016949	1.32789830508475	0.261881355932203	0.575864	0.565407	0.25461	0.223966101694915	433	14.45	52.66	23577	65520	537	1014.19	13.6217
20201013 15:39	738077.652431911	1.94636	6162.51	451.905	12.5922983333333	1.32796666666667	0.258966666666667	0.5835	0.568817	0.25195	0.22325	427	14.44	55.26	23591	65521	563	1014.2	13.4991
20201013 15:40	738077.653124882	1.94743	6126.25	450.364	12.5899627118644	1.32813333333333	0.263483333333333	0.58555	0.571783	0.252917	0.223733333333333	444	14.56	55.79	23540	65521	573	1014.2	13.8369
20201013 15:41	738077.653818122	1.95232	6152.44	444.292	12.591185	1.32805	0.264266666666667	0.5865	0.572133	0.25205	0.223216666666667	449	14.6	56.45	23528	65521	582	1014.2	13.9811
20201013 15:42	738077.654512892	1.9521	6098.71	443.73	12.594986440678	1.32788333333333	0.264833333333333	0.586833	0.5711	0.253683	0.2237	451	14.7	56.33	23518	65522	584	1014.2	13.9213
20201013 15:43	738077.655206138	1.94938	6060.92	448.074	12.5951633333333	1.32788333333333	0.265133333333333	0.581517	0.5715	0.255367	0.2252	448	14.75	56.23	23527	65522	585	1014.2	13.9269
20201013 15:44	738077.655904988	1.95144	6109.41	443.423	12.6091833333333	1.32808333333333	0.265166666666667	0.584	0.570117	0.25625	0.2241	443	14.72	55.54	23546	65521	577	1014.2	13.8176
20201013 15:45	738077.65659829	1.95464	6107.48	440.611	12.6118254237288	1.32776666666667	0.261966666666667	0.584433	0.572367	0.254533	0.224966666666667	449	14.74	56.58	23525	65521	588	1014.2	13.796
20201013 15:46	738077.657292182	1.94979	6042.24	448.451	12.6069766666667	1.32788333333333	0.26435	0.584517	0.57175	0.253633	0.2249	450	14.76	56.14	23520	65522	584	1014.2	13.8853
20201013 15:47	738077.657985979	1.95205	6045.54	447.387	12.6074406779661	1.32783333333333	0.266383333333333	0.581667	0.573733	0.255167	0.2266	449	14.81	55.86	23523	65522	583	1014.24	13.9957
20201013 15:48	738077.658679255	1.95852	6154.63	434.907	12.5954933333333	1.32766666666667	0.265166666666667	0.57775	0.571	0.255067	0.226033333333334	437	14.85	54.98	23559	65522	575	1014.28	13.9353
20201013 15:49	738077.659378115	1.96034	6078.21	432.943	12.59613	1.32796666666667	0.265216666666667	0.581533	0.572933	0.254317	0.227216666666667	429	14.94	53.82	23584	65522	566	1014.29	13.9635
20201013 15:50	738077.660071687	1.9503	6023.44	446.725	12.6123389830509	1.32786666666667	0.2653	0.579883	0.56905	0.254667	0.226716666666667	441	14.94	54.88	23547	65522	578	1014.3	14.0047
20201013 15:51	738077.660766405	1.94891	6037.26	449.734	12.6080083333333	1.32798333333333	0.2662	0.581833	0.56925	0.25475	0.226383333333334	440	14.95	54.6	23550	65522	575	1014.31	14.0262
20201013 15:52	738077.66146032	1.9527	6058.16	444.695	12.6040694915254	1.3279	0.267166666666667	0.5808	0.571417	0.256217	0.22355	441	14.96	55.01	23547	65522	580	1014.34	13.933
20201013 15:53	738077.662153295	1.95383	6027.57	443.318	12.6147916666667	1.3278	0.266466666666667	0.581567	0.572383	0.25565	0.222466666666667	438	14.98	54.76	23558	65522	578	1014.39	13.8505
20201013 15:54	738077.662845787	1.95198	5970.6	443.227	12.6199830508475	1.32783333333333	0.266716666666667	0.57755	0.570667	0.255033	0.224833333333333	440	14.94	55.07	23554	65521	580	1014.4	13.928
20201013 15:55	738077.663539901	1.95718	6060.87	440.122	12.6230533333333	1.32776666666667	0.26505	0.576733	0.568	0.255317	0.226833333333334	430	14.91	53.88	23580	65522	566	1014.4	13.94
20201013 15:56	738077.664238706	1.95452	5935.21	444.016	12.6116883333333	1.32783333333333	0.263033333333333	0.5779	0.566633	0.254517	0.225933333333333	429	14.86	53.88	23587	65521	564	1014.4	13.9705
20201013 15:57	738077.664931379	1.95368	5983.34	445.843	12.622393220339	1.32791666666667	0.264216666666667	0.579183	0.56885	0.254733	0.2254	437	14.88	54.22	23561	65522	569	1014.42	13.9975
20201013 15:58	738077.665624327	1.95115	5987.97	445.927	12.626195	1.32788333333333	0.263516666666666	0.578967	0.57035	0.2542	0.226416666666667	438	14.88	54.13	23558	65522	568	1014.44	14.0207
20201013 15:59	738077.666318829	1.95137	5979.16	443.135	12.6254203389831	1.3277	0.263133333333333	0.5777	0.569533	0.254717	0.2266	436	14.93	54.04	23563	65522	568	1014.43	13.9907
20201013 16:00	738077.667013462	1.95173	5897.49	442.153	12.6287166666667	1.32795	0.264366666666667	0.57965	0.5723	0.2545	0.226066666666667	436	14.96	53.66	23564	65522	565	1014.45	13.9795
20201013 16:01	738077.667707056	1.95426	5904.58	447.001	12.6281728813559	1.32778333333333	0.261516666666667	0.580417	0.5713	0.253217	0.225683333333334	441	14.96	54.19	23545	65523	571	1014.44	14.0352
20201013 16:02	738077.668400164	1.95584	5935.66	444.563	12.6301566666667	1.32805	0.262933333333333	0.578883	0.572617	0.25535	0.227683333333333	438	14.98	54.29	23554	65523	573	1014.46	14.0707
20201013 16:03	738077.669099065	1.95901	5911.01	441.938	12.6301016666667	1.32796666666667	0.264266666666667	0.57525	0.569917	0.25585	0.2275	434	14.98	53.79	23565	65523	567	1014.43	14.0391
20201013 16:04	738077.669793784	1.95934	5928.23	442.098	12.6360745762712	1.32798305084746	0.262949152542373	0.576322	0.570339	0.255644	0.226813559322034	430	14.98	52.78	23578	65523	557	1014.47	14.0635
20201013 16:05	738077.670488563	1.96361	5860.1	440.892	12.6336683333333	1.32776666666667	0.264366666666667	0.576317	0.568667	0.255733	0.227066666666667	428	14.97	52.94	23584	65523	558	1014.48	14.0715
20201013 16:06	738077.671181764	1.96582	5951.95	440.158	12.6333728813559	1.32811666666667	0.260566666666667	0.577567	0.568367	0.253583	0.226216666666667	433	14.96	52.97	23568	65523	558	1014.47	14.0535
20201013 16:07	738077.671875124	1.95722	5861.49	450.605	12.6323216666667	1.32766666666667	0.260216666666667	0.574133	0.569517	0.25405	0.226766666666667	429	14.98	53.03	23579	65523	559	1014.49	14.0198
20201013 16:08	738077.672568275	1.95573	5941.71	453.855	12.6374610169492	1.32776666666667	0.2611	0.574017	0.567783	0.254883	0.227233333333333	426	15.03	52.44	23591	65523	555	1014.49	13.9456
20201013 16:09	738077.673262379	1.95016	5841.82	459.402	12.64457	1.32783333333333	0.2622	0.572467	0.56335	0.254767	0.225816666666667	429	15.02	52.56	23584	65522	556	1014.5	13.9104
20201013 16:10	738077.673957108	1.95395	5844.68	457.824	12.6432457627119	1.3279	0.260833333333333	0.572883	0.56515	0.2539	0.225533333333333	427	14.98	52.09	23590	65522	549	1014.51	13.906
20201013 16:11	738077.674650294	1.96213	5836.54	450.725	12.6385383333333	1.3277	0.259616666666667	0.573483	0.566433	0.253017	0.225316666666667	425	15	51.9	23598	65522	548	1014.51	13.9265
20201013 16:12	738077.675349087	1.96826	5827.75	448.22	12.6394666666667	1.3281	0.2599	0.573367	0.564417	0.253033	0.22505	425	14.96	52.12	23594	65523	549	1014.51	13.9396
20201013 16:13	738077.676041906	1.99709	5747.56	443.317	12.646913559322	1.32776666666667	0.260516666666667	0.572533	0.565167	0.253417	0.22475	425	15.02	51.84	23596	65523	548	1014.53	13.8855
20201013 16:14	738077.676736788	2.0003	5869.87	435.752	12.6461116666667	1.32763333333333	0.260366666666667	0.572933	0.565533	0.253683	0.225	424	15.02	51.75	23598	65523	547	1014.54	13.8291
20201013 16:15	738077.677430351	2.01358	5753.44	435.139	12.6559474576271	1.32813333333333	0.2618	0.576167	0.564933	0.25395	0.225283333333333	425	15.06	51.81	23596	65523	549	1014.56	13.7705
20201013 16:16	738077.678122592	2.01935	5839.6	437.93	12.645775	1.32781666666667	0.26245	0.576217	0.565417	0.254517	0.223183333333333	435	15.04	52.75	23567	65522	559	1014.56	13.7218
20201013 16:17	738077.678821406	2.00429	5836.64	444.583	12.6507816666667	1.32793333333333	0.2618	0.571017	0.56505	0.25525	0.2245	433	15.02	53.25	23572	65522	563	1014.58	13.6887
20201013 16:18	738077.679515649	1.98623	5772.15	437.477	12.6491169491525	1.32791666666667	0.263283333333333	0.572133	0.561533	0.256667	0.225316666666667	428	14.83	51.12	23588	65522	534	1014.59	13.6902
20201013 16:19	738077.680210698	1.97878	5852.2	435.39	12.6618733333333	1.3277	0.261083333333333	0.575133	0.563117	0.254717	0.224383333333333	436	14.74	52.53	23567	65521	546	1014.6	13.6587
20201013 16:20	738077.68090369	1.97861	5737.76	444.482	12.6537915254237	1.32778333333333	0.259483333333333	0.575983	0.566483	0.2542	0.22495	435	14.76	53.06	23565	65522	552	1014.59	13.5791
20201013 16:21	738077.681596	1.96864	5742.55	451.971	12.6652266666667	1.32775	0.260216666666667	0.5775	0.568517	0.253967	0.225466666666667	443	14.75	53.69	23542	65522	558	1014.6	13.7476
20201013 16:22	738077.682289249	1.9576	5777.15	463.783	12.6600406779661	1.32793333333333	0.259516666666667	0.57575	0.568667	0.254267	0.225783333333333	438	14.74	53.82	23558	65522	559	1014.6	13.7302
20201013 16:23	738077.682983514	1.95624	5722.88	466.985	12.6650533333333	1.32778333333333	0.259766666666667	0.575133	0.5681	0.25455	0.225816666666667	434	14.8	53.6	23568	65522	559	1014.59	13.6993
20201013 16:24	738077.6836825	1.96443	5766.26	455.994	12.6652683333333	1.32813333333333	0.261583333333333	0.576767	0.566667	0.253483	0.2252	433	14.82	53.19	23572	65522	555	1014.59	13.6967
20201013 16:25	738077.684375423	1.96808	5755.29	448.355	12.6550101694915	1.32793333333333	0.261566666666667	0.578167	0.568433	0.252983	0.2251	441	14.8	54.04	23549	65522	564	1014.59	13.7311
20201013 16:26	738077.685068769	1.97128	5753.54	444.664	12.6591633333333	1.32786666666667	0.264166666666667	0.578167	0.57125	0.255233	0.226416666666667	445	14.78	54.54	23533	65523	568	1014.57	13.8502
20201013 16:27	738077.685763315	1.96534	5786.2	455.001	12.6628254237288	1.32783333333333	0.264716666666667	0.577767	0.5711	0.255867	0.226433333333334	440	14.78	54.19	23546	65523	565	1014.55	13.8781
20201013 16:28	738077.686456923	1.96785	5754.94	449.541	12.663255	1.32803333333333	0.259466666666667	0.57755	0.570083	0.2542	0.226183333333334	448	14.76	54.13	23523	65523	563	1014.54	13.6918
20201013 16:29	738077.687150297	1.96767	5735.44	456.381	12.6616016949153	1.32775	0.257866666666667	0.577117	0.5698	0.254033	0.225933333333334	443	14.8	54.13	23537	65523	565	1014.52	13.6145
20201013 16:30	738077.687843895	1.96674	5785.78	457.496	12.6657883333333	1.3278813559322	0.260067796610169	0.577627	0.567203	0.255475	0.227050847457627	436	14.82	53.6	23560	65523	560	1014.55	13.6507
20201013 16:31	738077.688543257	1.96813	5716.49	456.531	12.6640266666667	1.32778333333333	0.261883333333333	0.577283	0.5677	0.254883	0.226166666666667	443	14.78	54.07	23543	65522	563	1014.54	13.6667
20201013 16:32	738077.689237959	1.9678	5681.25	456.274	12.6596389830508	1.3279	0.264233333333333	0.577667	0.5689	0.255883	0.226916666666667	441	14.78	54.07	23544	65523	563	1014.55	13.7578
20201013 16:33	738077.689932174	1.9714	5758.85	450.86	12.6711583333333	1.32781666666667	0.260866666666667	0.577867	0.569317	0.254883	0.226583333333334	445	14.74	54.22	23532	65523	563	1014.55	13.7669
20201013 16:34	738077.690625418	1.97442	5653.55	445.249	12.6780627118644	1.32771666666667	0.26065	0.577283	0.570783	0.2547	0.22675	449	14.75	54.16	23522	65523	563	1014.55	13.8281
20201013 16:35	738077.691318767	1.97579	5664.56	441.605	12.67505	1.32796666666667	0.264016666666667	0.57915	0.572217	0.257133	0.227833333333333	438	14.74	54.07	23553	65523	562	1014.55	13.8296
20201013 16:36	738077.692011905	1.97571	5724.45	441.774	12.6786237288136	1.3278	0.263	0.57935	0.571883	0.25665	0.227016666666667	446	14.72	54.66	23531	65523	567	1014.58	13.7761
20201013 16:37	738077.692706255	1.97941	5658.43	440.141	12.6677	1.32758333333333	0.263666666666667	0.582783	0.5702	0.25755	0.226833333333334	449	14.73	54.66	23521	65523	568	1014.58	13.7642
20201013 16:38	738077.693406491	1.97741	5712.48	438.832	12.6726066666667	1.32768333333333	0.264716666666667	0.582567	0.569933	0.258067	0.22665	459	14.72	55.76	23489	65523	579	1014.58	13.6973
20201013 16:39	738077.694099402	1.98121	5615.51	433.653	12.6836101694915	1.32781666666667	0.263566666666667	0.579033	0.571017	0.258383	0.225116666666667	455	14.76	56.11	23505	65522	584	1014.57	13.5869
20201013 16:40	738077.694793137	1.98257	5619.26	435.969	12.668675	1.32783333333333	0.26395	0.5796	0.5702	0.257567	0.226283333333334	455	14.72	55.32	23505	65522	574	1014.56	13.5509
20201013 16:41	738077.695486397	1.9821	5679.13	435.407	12.681993220339	1.32783333333333	0.264566666666667	0.58055	0.571017	0.257067	0.226666666666667	454	14.7	55.1	23510	65522	571	1014.57	13.5644
20201013 16:42	738077.696180669	1.98255	5649.53	437.782	12.6725983333333	1.32788333333333	0.263783333333333	0.579633	0.573117	0.258617	0.228266666666667	454	14.7	55.64	23510	65522	577	1014.56	13.5498
20201013 16:43	738077.69687523	1.98125	5731.62	444.63	12.6765661016949	1.32781666666667	0.26475	0.578267	0.570433	0.259183	0.228316666666667	450	14.68	55.64	23524	65521	576	1014.57	13.51
20201013 16:44	738077.697569049	1.97728	5645.98	452.628	12.6789516666667	1.328	0.26455	0.580817	0.5708	0.259033	0.227983333333333	447	14.61	55.48	23532	65521	572	1014.57	13.5046
20201013 16:45	738077.698262203	1.97724	5711.03	451.703	12.6911050847458	1.32813333333333	0.263666666666667	0.58085	0.57095	0.25835	0.227933333333333	459	14.59	56.11	23497	65521	578	1014.56	13.4924
20201013 16:46	738077.698955293	1.98104	5659.62	447.373	12.6923066666667	1.32811666666667	0.26605	0.579467	0.571883	0.259917	0.2291	454	14.61	56.2	23508	65522	579	1014.57	13.4844
20201013 16:47	738077.699649969	1.98176	5700.93	447.303	12.6900576271186	1.32798333333333	0.268333333333333	0.577867	0.575133	0.261367	0.2302	444	14.55	55.64	23542	65521	571	1014.58	13.5809
20201013 16:48	738077.700344881	1.97944	5703.59	450.398	12.6877183333333	1.32775	0.26665	0.579883	0.571167	0.261767	0.229133333333333	439	14.48	55.51	23558	65521	567	1014.59	13.4862
20201013 16:49	738077.701039787	1.98397	5640.89	445.005	12.6876644067797	1.32785	0.262883333333333	0.581783	0.570167	0.260133	0.2284	455	14.4	56.55	23508	65521	575	1014.59	13.368
20201013 16:50	738077.701733462	1.98423	5680.42	446.328	12.6870166666667	1.32806666666667	0.26285	0.580733	0.573233	0.259567	0.229783333333333	460	14.38	57.11	23494	65521	580	1014.6	13.3444
20201013 16:51	738077.702432078	1.98527	5615.08	441.932	12.6913366666667	1.32806666666667	0.264866666666667	0.580167	0.572567	0.259533	0.22865	459	14.33	56.95	23496	65521	576	1014.6	13.2709
20201013 16:52	738077.703124858	1.98759	5711.4	441.23	12.6876745762712	1.32766666666667	0.26365	0.58005	0.572417	0.2589	0.22865	453	14.37	56.83	23514	65521	577	1014.6	13.2956
20201013 16:53	738077.703819438	1.98735	5585.49	447.554	12.673905	1.3279	0.26505	0.578767	0.571567	0.259517	0.229666666666667	454	14.36	56.7	23512	65521	575	1014.6	13.2835
20201013 16:54	738077.704513548	1.98461	5539.56	447.076	12.6991118644068	1.32771666666667	0.264216666666667	0.581067	0.572433	0.258367	0.226516666666667	449	14.36	56.58	23526	65521	574	1014.61	13.1409
20201013 16:55	738077.705207095	1.98458	5625.11	449.087	12.6933666666667	1.328	0.265466666666667	0.579833	0.572467	0.258433	0.225383333333334	451	14.4	56.86	23521	65521	578	1014.61	13.0209
20201013 16:56	738077.705900697	1.98546	5667.64	444.37	12.6971644067797	1.32766666666667	0.265783333333333	0.5812	0.573617	0.2599	0.227966666666667	455	14.36	56.95	23513	65520	578	1014.61	12.9259
20201013 16:57	738077.706593716	1.98633	5658.27	447.301	12.681925	1.32775	0.262333333333333	0.579833	0.57345	0.258733	0.229	458	14.28	57.39	23501	65521	579	1014.6	12.8833
20201013 16:58	738077.707294082	1.98446	5650.17	450.387	12.6957683333333	1.32789830508475	0.261	0.579797	0.572898	0.257576	0.228830508474576	453	14.26	57.05	23514	65521	575	1014.61	13.0529
20201013 16:59	738077.707988511	1.98575	5650.83	451.392	12.6910898305085	1.32795	0.261233333333333	0.5812	0.5745	0.25785	0.227833333333333	450	14.29	56.89	23523	65521	574	1014.6	12.9265
20201013 17:00	738077.708682198	1.98554	5667.63	450.158	12.6913233333333	1.32788333333333	0.26235	0.580967	0.575167	0.2578	0.22795	459	14.37	57.02	23497	65521	579	1014.6	12.8413
20201013 17:01	738077.709375738	1.98593	5701.35	450.597	12.6972627118644	1.32781666666667	0.26455	0.5807	0.5738	0.258617	0.22935	453	14.31	57.14	23515	65521	578	1014.6	12.9205
20201013 17:02	738077.710069467	1.98727	5689.73	441.545	12.7023633333333	1.32786666666667	0.266516666666667	0.580567	0.572983	0.259433	0.2296	447	14.35	56.99	23533	65521	578	1014.62	12.8941
20201013 17:03	738077.710763489	1.9921	5666.1	437.82	12.6932694915254	1.32778333333333	0.268416666666667	0.583267	0.57435	0.2606	0.230933333333333	451	14.33	57.02	23524	65520	577	1014.67	13.0587
20201013 17:04	738077.711458083	1.98946	5652.96	437.154	12.6982766666667	1.32791666666667	0.270716666666667	0.589283	0.573633	0.263167	0.23275	449	14.23	57.74	23529	65520	581	1014.68	13.0583
20201013 17:05	738077.712152335	1.98937	5607.81	437.775	12.7055796610169	1.32806666666667	0.270083333333333	0.585083	0.574417	0.261283	0.232533333333333	447	14.25	57.33	23535	65520	577	1014.67	13.1616
20201013 17:06	738077.712845613	1.98931	5637.27	439.249	12.7099466666667	1.3281	0.269	0.58395	0.573217	0.2621	0.231916666666667	464	14.17	58.15	23484	65520	583	1014.68	13.2005
20201013 17:07	738077.71354456	1.98786	5610.72	441.767	12.7048966666667	1.32786666666667	0.2668	0.5837	0.572617	0.260983	0.230566666666667	466	14.14	58.37	23478	65520	583	1014.7	13.0617
20201013 17:08	738077.714238162	1.98636	5575.61	448.474	12.7035355932203	1.32801666666667	0.26085	0.583517	0.576883	0.25825	0.228966666666667	473	14.07	58.92	23459	65520	586	1014.66	12.7435
20201013 17:09	738077.71493273	1.98358	5612.05	454.921	12.698735	1.32771666666667	0.260683333333333	0.586	0.576383	0.259417	0.230983333333333	474	14.08	58.86	23456	65520	586	1014.67	12.302
20201013 17:10	738077.71562685	1.9866	5619.44	452.221	12.6940203389831	1.32806666666667	0.264816666666667	0.586467	0.575633	0.261767	0.229583333333333	460	14.1	58.33	23498	65520	581	1014.65	12.3922
20201013 17:11	738077.71632036	1.98385	5551.81	456.947	12.7043133333333	1.32801666666667	0.276216666666667	0.61255	0.583133	0.2711	0.240483333333333	457	14.1	58.15	23505	65520	580	1014.66	12.4673
20201013 17:12	738077.717012945	1.98346	5573.5	458.013	12.6925915254237	1.32816666666667	0.284366666666667	0.616017	0.59025	0.2782	0.250133333333333	453	14.08	57.58	23519	65520	573	1014.69	12.6096
20201013 17:13	738077.717706523	1.98616	5610.19	449.526	12.70207	1.32781666666667	0.2845	0.62175	0.590717	0.279033	0.250683333333333	444	13.95	57.27	23549	65519	565	1014.7	12.7089
20201013 17:14	738077.718400701	1.98616	5525.6	447.176	12.7088745762712	1.32803333333333	0.288033333333333	0.628067	0.594883	0.283317	0.254266666666667	444	13.92	57.42	23548	65519	565	1014.71	12.7829
20201013 17:15	738077.719094111	1.9844	5536.22	459.503	12.7013566666667	1.32791666666667	0.280883333333333	0.6198	0.590083	0.277517	0.251266666666667	449	13.85	57.8	23532	65519	567	1014.74	12.7504
20201013 17:16	738077.719792779	1.98671	5495.48	449.211	12.70919	1.328	0.27665	0.599317	0.582517	0.272767	0.24475	460	13.84	58.15	23500	65519	570	1014.77	12.7562
20201013 17:17	738077.720485767	1.98508	5465.01	452.319	12.7079796610169	1.32821666666667	0.270266666666667	0.581133	0.573383	0.2664	0.234	453	13.8	58.21	23526	65518	569	1014.78	12.7258
20201013 17:18	738077.721180636	1.98393	5526.59	459.752	12.6987816666667	1.32811666666667	0.270483333333333	0.5906	0.574767	0.265633	0.23425	446	13.66	58.05	23545	65518	562	1014.8	12.6194
20201013 17:19	738077.721875835	1.9836	5437.82	456.302	12.7090440677966	1.3279	0.268066666666667	0.582883	0.570367	0.2617	0.231316666666667	457	13.65	58.4	23514	65518	565	1014.85	12.59
20201013 17:20	738077.722570194	1.98566	5420.88	449.133	12.712915	1.32798333333333	0.267083333333333	0.583067	0.57035	0.26055	0.230366666666667	469	13.6	59.14	23478	65518	571	1014.89	12.7442
20201013 17:21	738077.723263358	1.9868	5419.44	449.045	12.7086576271186	1.32796666666667	0.261633333333333	0.582233	0.567817	0.2592	0.229133333333333	483	13.51	60.66	23436	65518	582	1014.91	12.2393
20201013 17:22	738077.723956163	1.9836	5346.53	457.084	12.7133183333333	1.3282	0.26285	0.5809	0.569933	0.25945	0.229	484	13.52	61.09	23430	65519	587	1014.91	12.2442
20201013 17:23	738077.724649975	1.98501	5354.98	451.585	12.7096898305085	1.32774576271186	0.263949152542373	0.579322	0.570051	0.259373	0.229779661016949	472	13.56	60.6	23469	65518	583	1014.9	12.3005
20201013 17:24	738077.725344815	1.98717	5373.36	450.448	12.7110816666667	1.32823333333333	0.26485	0.578317	0.570383	0.259667	0.22975	465	13.56	59.96	23488	65518	577	1014.91	12.3713
20201013 17:25	738077.726044749	1.98691	5356.99	448.277	12.7046233333333	1.32806666666667	0.266116666666667	0.57945	0.571067	0.260267	0.230383333333333	454	13.6	59.81	23523	65518	577	1014.91	12.2969
20201013 17:26	738077.726738586	1.98772	5361.13	446.058	12.7113711864407	1.32801666666667	0.2645	0.579617	0.571983	0.259933	0.23055	472	13.54	60.42	23469	65518	581	1014.91	12.268
20201013 17:27	738077.727432061	1.98858	5282	447.014	12.70347	1.32798333333333	0.263733333333333	0.5798	0.57315	0.259667	0.23075	460	13.52	60.11	23500	65519	577	1014.9	12.3193
20201013 17:28	738077.728125357	1.98236	5258.31	452.307	12.7173949152542	1.32816666666667	0.261633333333333	0.57905	0.573733	0.259117	0.229516666666667	469	13.51	60.51	23473	65519	581	1014.9	12.2629
20201013 17:29	738077.728819668	1.9842	5280	452.006	12.70424	1.32818333333333	0.264533333333333	0.578167	0.570467	0.259833	0.22945	469	13.58	60.14	23477	65518	580	1014.92	12.2489
20201013 17:30	738077.729513712	1.98644	5231.51	448.291	12.7096338983051	1.32816666666667	0.266766666666667	0.579083	0.571683	0.261317	0.2308	470	13.51	60.42	23475	65518	580	1014.97	12.2339
20201013 17:31	738077.730207553	1.98506	5175.42	451.63	12.71683	1.32818333333333	0.2644	0.57775	0.571083	0.260517	0.229816666666667	472	13.42	60.88	23469	65518	581	1015	12.1773
20201013 17:32	738077.730900634	1.98658	5184.53	449.296	12.6988898305085	1.32821666666667	0.264583333333333	0.5772	0.571233	0.259583	0.22995	466	13.42	60.57	23485	65518	578	1015.01	12.1531
20201013 17:33	738077.73159413	1.98386	5253.96	453.253	12.71502	1.32825	0.264016666666667	0.576783	0.569117	0.25965	0.229483333333333	456	13.39	60.24	23516	65518	574	1015.04	12.0815
20201013 17:34	738077.732294192	1.98282	5269.2	449.613	12.7123583333333	1.32791666666667	0.2645	0.57625	0.568267	0.258083	0.229316666666667	453	13.37	60.24	23524	65518	573	1015.1	12.1118
20201013 17:35	738077.732989031	1.98451	5309.84	448.197	12.7156661016949	1.32798333333333	0.263966666666667	0.57505	0.568467	0.258917	0.228733333333333	453	13.34	59.81	23525	65518	568	1015.1	12.1263
20201013 17:36	738077.733682123	1.98398	5114.47	447.556	12.7225833333333	1.3279	0.265716666666667	0.574833	0.568117	0.259967	0.228683333333333	449	13.4	59.62	23537	65518	568	1015.11	12.0656
20201013 17:37	738077.734373923	1.9814	5257.92	455.29	12.7121813559322	1.32815	0.2663	0.5732	0.568383	0.2597	0.227883333333333	451	13.33	60.02	23534	65517	569	1015.15	12.0522
20201013 17:38	738077.73506775	1.98302	5189.49	451.203	12.7184933333333	1.32821666666667	0.264716666666667	0.573783	0.566667	0.258333	0.22795	445	13.29	59.62	23555	65516	564	1015.19	12.0694
20201013 17:39	738077.735763036	1.98642	5198.57	444.647	12.712786440678	1.32816666666667	0.264283333333333	0.5735	0.568367	0.2582	0.228883333333333	449	13.24	59.81	23539	65517	564	1015.2	12.0331
20201013 17:40	738077.736457727	1.98597	5154.57	446.016	12.7126733333333	1.32836666666667	0.265866666666667	0.573183	0.568167	0.258783	0.22855	446	13.28	59.66	23551	65517	564	1015.21	11.9544
20201013 17:41	738077.737156214	1.98323	5080.91	452.3	12.70508	1.3282	0.264416666666667	0.573233	0.567567	0.257567	0.227783333333333	448	13.26	59.66	23545	65516	563	1015.21	11.8918
20201013 17:42	738077.737848491	1.98166	5168.46	453.635	12.7064254237288	1.32808333333333	0.261016666666667	0.573983	0.570267	0.256017	0.22825	457	13.19	60.18	23516	65517	565	1015.21	11.8989
20201013 17:43	738077.738542754	1.98101	5082.43	452.055	12.7197666666667	1.32811666666667	0.26025	0.57415	0.570633	0.255567	0.228133333333333	470	13.18	60.45	23478	65517	568	1015.2	11.7876
20201013 17:44	738077.73923757	1.98624	5134.28	447.232	12.7151169491525	1.32831666666667	0.26215	0.573933	0.567783	0.25665	0.227316666666667	467	13.19	60.24	23486	65517	566	1015.21	11.8484
20201013 17:45	738077.739930797	1.98418	5126.92	450.29	12.7137516666667	1.32821666666667	0.2619	0.574433	0.568067	0.256717	0.228183333333333	461	13.18	60.11	23505	65517	564	1015.25	11.9964
20201013 17:46	738077.740628903	1.98112	5098.35	454.681	12.70911	1.3281	0.261866666666667	0.574567	0.5682	0.257017	0.22775	460	13.19	60.18	23507	65517	565	1015.23	11.8785
20201013 17:47	738077.741321906	1.98195	5095.89	454.241	12.7085711864407	1.3282	0.261533333333333	0.5746	0.570133	0.256583	0.22805	465	13.19	60.11	23493	65517	565	1015.23	11.8055
20201013 17:48	738077.742010936	1.98175	5082.8	453.184	12.7165677966102	1.3284	0.263166666666667	0.574	0.571083	0.2571	0.227316666666667	457	13.23	59.99	23513	65518	565	1015.27	11.836
20201013 17:49	738077.742705651	1.98284	5136.87	452.928	12.7101383333333	1.3281	0.2645	0.573917	0.569	0.2573	0.22785	460	13.18	60.02	23508	65517	564	1015.29	11.9937
20201013 17:50	738077.74340443	1.98169	5119.65	453.849	12.7157133333333	1.32808474576271	0.265050847457627	0.574542	0.569407	0.259271	0.229881355932203	451	13.14	59.96	23532	65518	562	1015.3	11.9731
20201013 17:51	738077.744096683	1.9804	5019.37	454.617	12.7125152542373	1.32825	0.262916666666667	0.574333	0.568817	0.25835	0.229716666666667	452	13.16	59.84	23528	65518	561	1015.31	11.9796
20201013 17:52	738077.744790495	1.98421	5066.07	452.306	12.70555	1.32826666666667	0.260066666666667	0.574633	0.5704	0.258667	0.2293	461	13.14	59.99	23504	65517	562	1015.3	11.7333
20201013 17:53	738077.74548565	1.97965	5023.41	456.518	12.7235322033898	1.3282	0.259366666666667	0.574783	0.568833	0.2574	0.227116666666667	456	13.14	60.18	23517	65518	564	1015.3	11.6642
20201013 17:54	738077.746180073	1.98078	5098.68	453.653	12.7158183333333	1.32816666666667	0.264	0.574783	0.567983	0.257967	0.228183333333333	460	13.12	60.14	23503	65518	562	1015.33	11.8233
20201013 17:55	738077.746873643	1.98442	5051.83	442.145	12.7033423728814	1.32821666666667	0.262366666666667	0.575517	0.567317	0.2567	0.22895	458	13.13	60.11	23510	65518	563	1015.35	11.9615
20201013 17:56	738077.74756671	1.98255	5008.99	443.637	12.7208233333333	1.32826666666667	0.2616	0.5757	0.568167	0.256533	0.229716666666667	464	13.12	60.42	23491	65518	565	1015.37	12.0269
20201013 17:57	738077.748266284	1.97852	5021.38	452.723	12.7128033333333	1.3281	0.262433333333333	0.575583	0.568317	0.257117	0.2294	463	13.16	60.45	23496	65518	567	1015.37	12.0637
20201013 17:58	738077.748960807	1.97971	5073.11	453.23	12.7084525423729	1.32811666666667	0.263233333333333	0.575717	0.56705	0.257683	0.229916666666667	464	13.19	60.42	23493	65518	568	1015.37	12.0382
20201013 17:59	738077.749654908	1.97851	5033.83	446.41	12.716355	1.3285	0.265316666666667	0.5752	0.5673	0.257817	0.229733333333333	464	13.22	60.33	23492	65518	568	1015.34	12.0865
20201013 18:00	738077.750348399	1.98187	5016.78	442.59	12.6979389830509	1.32831666666667	0.268466666666667	0.575883	0.571633	0.259417	0.230583333333333	462	13.18	60.24	23497	65518	566	1015.33	12.2285
20201013 18:01	738077.751042429	1.98195	5009.92	441.461	12.7126416666667	1.32848333333333	0.266983333333333	0.575683	0.571867	0.2609	0.23125	453	13.17	60.18	23526	65518	565	1015.33	12.08
20201013 18:02	738077.751735366	1.97899	4941.64	444.778	12.717106779661	1.32835	0.265766666666667	0.576067	0.573517	0.2606	0.230966666666667	447	13.18	60.02	23542	65518	564	1015.31	12.1552
20201013 18:03	738077.7524296	1.97686	5012.2	450.083	12.7210733333333	1.32805	0.265833333333333	0.576067	0.569067	0.260083	0.23075	447	13.17	60.05	23544	65518	563	1015.31	12.18
20201013 18:04	738077.753123853	1.98029	5077.65	447.656	12.7193593220339	1.3282	0.265716666666667	0.5757	0.5687	0.259483	0.230283333333333	451	13.16	60.11	23530	65518	564	1015.33	12.1395
20201013 18:05	738077.753817204	1.97774	4946.9	448.992	12.7172483333333	1.32836666666667	0.26575	0.576117	0.570617	0.259633	0.230616666666667	451	13.2	60.18	23530	65518	566	1015.34	12.1624
20201013 18:06	738077.754516521	1.97791	5008.83	449.111	12.7100983333333	1.32841666666667	0.263033333333333	0.5762	0.568817	0.25885	0.229766666666667	455	13.17	60.42	23520	65518	567	1015.39	11.9498
20201013 18:07	738077.755210182	1.97646	4968.58	447.819	12.7211152542373	1.32823333333333	0.262233333333333	0.576883	0.566967	0.258733	0.2293	461	13.14	60.7	23502	65518	569	1015.39	11.9516
20201013 18:08	738077.755904149	1.97767	5069.1	446.503	12.7141716666667	1.32815	0.263266666666667	0.57525	0.56455	0.25985	0.227716666666667	466	13.18	60.88	23487	65518	572	1015.39	11.87
20201013 18:09	738077.756598359	1.97774	4938.34	445.617	12.7252372881356	1.32843333333333	0.262533333333333	0.575333	0.565	0.259283	0.2277	464	13.16	60.94	23495	65517	572	1015.38	11.6396
20201013 18:10	738077.757292137	1.97689	4932.46	447.875	12.7102	1.32841666666667	0.2608	0.574233	0.5668	0.2585	0.226683333333333	469	13.1	61.25	23481	65517	572	1015.37	11.55
20201013 18:11	738077.757985573	1.97766	4994.42	444.844	12.6995084745763	1.32828333333333	0.260266666666667	0.573917	0.565767	0.25795	0.228016666666667	474	13.06	61	23467	65517	568	1015.35	11.6896
20201013 18:12	738077.758678876	1.97653	4955.46	441.76	12.71784	1.32836666666667	0.26175	0.57335	0.564867	0.2582	0.22935	460	13.05	60.73	23508	65517	565	1015.33	11.7516
20201013 18:13	738077.759373153	1.97759	4921.77	441.888	12.7132322033898	1.32821666666667	0.260583333333333	0.5722	0.568117	0.25715	0.227583333333334	458	13	60.54	23513	65517	562	1015.32	11.7045
20201013 18:14	738077.760068278	1.97545	4942.13	447.771	12.71215	1.32825	0.2615	0.5721	0.5684	0.257083	0.227566666666667	471	13.03	60.33	23474	65517	561	1015.3	11.6802
20201013 18:15	738077.760762625	1.97601	4885.6	450.724	12.7115423728814	1.3283	0.259566666666667	0.5722	0.5702	0.25605	0.227966666666667	463	12.99	60.33	23499	65517	559	1015.29	11.61
20201013 18:16	738077.761455764	1.97234	4890.13	455.088	12.7217666666667	1.3282	0.2599	0.571517	0.5669	0.25525	0.227666666666667	466	12.98	60.36	23490	65517	559	1015.29	11.6287
20201013 18:17	738077.762155153	1.97004	4853.35	458.422	12.7188216666667	1.32842372881356	0.261118644067797	0.571136	0.565458	0.255864	0.226813559322034	472	12.96	60.33	23471	65517	558	1015.29	11.6037
20201013 18:18	738077.762848539	1.97535	4967.56	450.148	12.7097711864407	1.32833333333333	0.262033333333333	0.571083	0.5636	0.25655	0.2269	469	12.96	60.08	23481	65517	556	1015.3	11.6047
20201013 18:19	738077.763543265	1.97353	4965.28	450.12	12.7085633333333	1.32845	0.262316666666667	0.57085	0.5626	0.256733	0.227916666666667	460	12.93	59.96	23508	65517	554	1015.3	11.6322
20201013 18:20	738077.764238105	1.97507	4960.17	448.265	12.7170745762712	1.32821666666667	0.259483333333333	0.569967	0.563	0.255883	0.228216666666667	456	12.9	60.02	23519	65517	553	1015.3	11.5656
20201013 18:21	738077.764931852	1.97346	4884.25	445.8	12.718545	1.32846666666667	0.261566666666667	0.568417	0.565283	0.2568	0.225616666666667	463	12.89	60.11	23498	65517	554	1015.3	11.5165
20201013 18:22	738077.765625174	1.97447	4917.44	448.071	12.7076762711864	1.32843333333333	0.2614	0.5687	0.56405	0.256383	0.22605	465	12.84	59.84	23496	65516	549	1015.3	11.414
20201013 18:23	738077.766318529	1.97427	4964.08	448.522	12.712965	1.32878333333333	0.2622	0.567317	0.564733	0.25615	0.225416666666667	462	12.78	60.11	23505	65516	550	1015.32	11.244
20201013 18:24	738077.767012379	1.97296	5001.77	449.042	12.7231525423729	1.3282	0.262816666666667	0.56815	0.558417	0.255467	0.226016666666667	458	12.78	59.81	23515	65516	547	1015.38	11.3022
20201013 18:25	738077.767706762	1.97356	5000.62	447.563	12.7109416666667	1.32826666666667	0.262666666666667	0.56905	0.560283	0.25625	0.224816666666667	462	12.69	60.24	23507	65515	548	1015.39	11.3322
20201013 18:26	738077.768406013	1.97311	5026.08	449.76	12.711335	1.32863333333333	0.260916666666667	0.567933	0.5611	0.255217	0.225616666666667	458	12.65	60.6	23519	65515	549	1015.4	11.2693
20201013 18:27	738077.769098942	1.97223	4952.89	451.343	12.7162559322034	1.32848333333333	0.260833333333333	0.567017	0.561917	0.254867	0.224033333333333	464	12.59	60.79	23501	65515	549	1015.39	10.9991
20201013 18:28	738077.769792379	1.9706	4916.13	450.83	12.71619	1.3287	0.2619	0.566033	0.561083	0.256867	0.224266666666667	463	12.57	60.63	23504	65515	547	1015.39	11.0182
20201013 18:29	738077.770486762	1.97101	4960.72	451.155	12.7095186440678	1.32856666666667	0.26185	0.565967	0.55825	0.256233	0.224966666666667	464	12.36	61.31	23506	65514	546	1015.4	11.0351
20201013 18:30	738077.771181402	1.97548	4939.43	447.723	12.7063166666667	1.32861666666667	0.26345	0.567533	0.559283	0.2563	0.22225	466	12.31	61.52	23501	65514	545	1015.41	11.0522
20201013 18:31	738077.771875172	1.96897	4931.99	454.079	12.7137355932203	1.32865	0.261716666666667	0.568133	0.557983	0.255233	0.222766666666667	464	12.22	62.07	23508	65513	547	1015.42	11.0291
20201013 18:32	738077.772568908	1.96464	4914.63	463.545	12.7183566666667	1.32861666666667	0.2596	0.5685	0.560233	0.253733	0.223266666666667	472	12.18	62.38	23485	65513	549	1015.44	10.9467
20201013 18:33	738077.773262132	1.96859	4919.47	452.234	12.723293220339	1.32861666666667	0.258616666666667	0.569317	0.561283	0.253883	0.224733333333333	466	12.15	62.44	23500	65514	548	1015.47	10.9057
20201013 18:34	738077.773955767	1.97269	5024.87	448.448	12.7133933333333	1.32878333333333	0.260466666666667	0.568083	0.56435	0.255183	0.223416666666667	462	12.13	62.59	23512	65514	548	1015.46	10.972
20201013 18:35	738077.774656111	1.97034	4907.26	453.57	12.7206816666667	1.32848333333333	0.25875	0.565417	0.563867	0.254017	0.22365	459	12.09	62.74	23519	65514	548	1015.44	10.8965
20201013 18:36	738077.775349505	1.96966	4943.65	455.373	12.7213457627119	1.32863333333333	0.258166666666667	0.566733	0.5635	0.2533	0.225233333333333	473	12.07	62.29	23479	65514	543	1015.42	10.6891
20201013 18:37	738077.776043321	1.97111	4916.18	450.054	12.7193883333333	1.32876666666667	0.259283333333333	0.568733	0.5617	0.253733	0.22725	464	12.04	62.44	23505	65514	544	1015.42	10.7582
20201013 18:38	738077.776736633	1.9702	4940.35	454.517	12.7204203389831	1.32861666666667	0.259383333333333	0.568567	0.5622	0.2546	0.2251	457	12	62.9	23528	65513	546	1015.41	10.5137
20201013 18:39	738077.777430047	1.97046	4880.87	453.595	12.7042733333333	1.32848333333333	0.256483333333333	0.566517	0.56375	0.253583	0.2229	461	12	63.08	23519	65513	548	1015.4	10.2389
20201013 18:40	738077.778124908	1.96883	4864.49	451.314	12.7216	1.32865	0.257466666666667	0.565783	0.5619	0.252917	0.223616666666667	464	12.04	62.56	23504	65514	545	1015.4	10.4318
20201013 18:41	738077.778819721	1.97119	4916.71	450.43	12.7136166666667	1.32871666666667	0.2564	0.565933	0.564333	0.252267	0.223866666666667	468	11.94	62.59	23494	65514	541	1015.39	10.4159
20201013 18:42	738077.779512711	1.97203	4906.16	450.457	12.6988627118644	1.3283	0.257933333333333	0.56635	0.56155	0.253233	0.221616666666667	464	11.96	62.44	23504	65514	541	1015.39	10.1429
20201013 18:43	738077.780205651	1.97025	4936.25	451.164	12.7164833333333	1.32886440677966	0.259237288135593	0.565593	0.554068	0.254864	0.223593220338983	454	11.83	62.78	23534	65514	539	1015.39	10.4406
20201013 18:44	738077.780904877	1.96719	4831.13	452.916	12.706685	1.32883333333333	0.258283333333333	0.56495	0.557883	0.253667	0.223316666666667	464	11.72	63.75	23510	65513	544	1015.39	10.4907
20201013 18:45	738077.78159971	1.97135	4906.94	449.406	12.7082101694915	1.3287	0.26105	0.564517	0.56005	0.253783	0.2213	471	11.78	63.26	23489	65513	542	1015.4	10.486
20201013 18:46	738077.782293896	1.97084	4856.43	447.6	12.7030333333333	1.3286	0.261066666666667	0.56545	0.559733	0.25315	0.221133333333333	472	11.72	63.23	23490	65512	539	1015.41	10.3313
20201013 18:47	738077.782986977	1.97086	4919.04	453.057	12.7052542372881	1.32868333333333	0.260816666666667	0.563883	0.559283	0.254	0.221316666666667	468	11.7	63.48	23499	65512	541	1015.4	10.3789
20201013 18:48	738077.783680238	1.96897	4941.28	448.864	12.702265	1.32868333333333	0.2584	0.56345	0.560717	0.2525	0.222816666666667	471	11.63	63.66	23491	65512	540	1015.43	10.3816
20201013 18:49	738077.784373946	1.97085	4863.91	450.09	12.7020016949153	1.32866666666667	0.258416666666667	0.564783	0.562217	0.252467	0.22155	473	11.58	63.57	23486	65512	537	1015.44	10.2909
20201013 18:50	738077.785068354	1.96736	4870.09	450.986	12.7105283333333	1.32865	0.260316666666667	0.565783	0.55935	0.253217	0.222066666666667	468	11.58	63.91	23499	65512	540	1015.43	10.3795
20201013 18:51	738077.785762976	1.96944	4871.65	454.862	12.7043457627119	1.32865	0.2582	0.56495	0.558933	0.252333	0.2221	468	11.55	64.34	23500	65512	543	1015.44	10.1704
20201013 18:52	738077.786455885	1.97144	4949.98	450.06	12.69838	1.32888333333333	0.25655	0.56465	0.56255	0.25175	0.220283333333333	478	11.52	64.24	23471	65512	541	1015.46	10.0559
20201013 18:53	738077.787154326	1.96916	4795.81	452.27	12.702415	1.32856666666667	0.259933333333333	0.56685	0.559983	0.253817	0.225266666666667	469	11.48	64.12	23496	65512	538	1015.49	10.3209
20201013 18:54	738077.787847664	1.97078	4872.7	448.773	12.7026966101695	1.3288	0.259083333333333	0.567617	0.55825	0.254167	0.226983333333333	462	11.4	64.82	23517	65512	541	1015.47	10.4124
20201013 18:55	738077.788542102	1.97084	4916.14	446.996	12.7037033333333	1.32876666666667	0.25725	0.566	0.558917	0.253233	0.226433333333333	456	11.38	65.04	23535	65512	542	1015.49	10.3574
20201013 18:56	738077.789235155	1.96928	4818.86	449.777	12.7035627118644	1.32881666666667	0.25775	0.563383	0.56235	0.253983	0.219283333333333	468	11.42	64.76	23499	65512	541	1015.45	10.2287
20201013 18:57	738077.789927813	1.96839	4860.79	448.857	12.7155316666667	1.32896666666667	0.259383333333333	0.56395	0.55875	0.25355	0.22	468	11.41	64.21	23501	65512	536	1015.43	10.1793
20201013 18:58	738077.790627022	1.97102	4850.02	443.464	12.705515	1.32888333333333	0.26005	0.563317	0.558417	0.2533	0.221616666666667	461	11.38	64.27	23525	65511	536	1015.48	10.1844
20201013 18:59	738077.791321728	1.9724	4863.09	443.854	12.7018644067797	1.32868333333333	0.259616666666667	0.563917	0.5585	0.253567	0.224383333333333	458	11.36	64.21	23533	65511	535	1015.5	10.2456
20201013 19:00	738077.79201564	1.97095	4923.9	446.3	12.7038383333333	1.32851666666667	0.259866666666667	0.562567	0.5576	0.25415	0.223933333333333	457	11.34	64.46	23535	65511	536	1015.5	10.2404
20201013 19:01	738077.792708544	1.97158	4932.96	447.714	12.7088355932203	1.32911666666667	0.25835	0.560683	0.5564	0.253117	0.223033333333333	464	11.3	64.46	23514	65511	535	1015.51	10.2358
20201013 19:02	738077.793401792	1.97097	4903.2	448.903	12.694195	1.32878333333333	0.259166666666667	0.560317	0.556033	0.253283	0.2226	468	11.3	64.03	23504	65511	531	1015.55	10.0627
20201013 19:03	738077.794095886	1.96914	4866.44	450.395	12.7048440677966	1.3287	0.258133333333333	0.561017	0.556033	0.251983	0.223016666666667	459	11.32	63.78	23530	65511	529	1015.59	10.0063
20201013 19:04	738077.79479092	1.96994	4859.03	447.959	12.6995066666667	1.32888333333333	0.256333333333333	0.56165	0.558817	0.2508	0.223266666666667	466	11.3	63.78	23509	65511	529	1015.59	9.96745
20201013 19:05	738077.795485518	1.97006	4884.2	446.093	12.7065271186441	1.32875	0.258116666666667	0.563333	0.554783	0.2514	0.224666666666667	468	11.28	64.06	23503	65511	531	1015.6	10.0285
20201013 19:06	738077.796178831	1.97026	4797.6	449.887	12.6964466666667	1.32875	0.25855	0.563283	0.555783	0.252183	0.224566666666667	460	11.32	64.24	23527	65511	533	1015.6	9.96909
20201013 19:07	738077.796878078	1.9705	4827.46	449.376	12.690345	1.3288	0.25925	0.563867	0.55775	0.252	0.223683333333334	461	11.33	64.09	23525	65511	532	1015.6	10.0162
20201013 19:08	738077.797571118	1.9701	4895.4	448.173	12.7015406779661	1.32898305084746	0.258813559322034	0.563525	0.558746	0.252695	0.224559322033898	462	11.3	64.37	23522	65511	534	1015.61	10.1104
20201013 19:09	738077.798265683	1.96972	4898.18	446.863	12.6959066666667	1.32906666666667	0.259966666666667	0.56105	0.555667	0.2541	0.222716666666667	461	11.24	64.95	23523	65511	536	1015.6	10.2049
20201013 19:10	738077.798959807	1.97064	4928.04	444.522	12.6830542372881	1.3289	0.259133333333333	0.56115	0.55575	0.253317	0.2225	463	11.15	64.86	23521	65510	532	1015.6	10.1389
20201013 19:11	738077.799653124	1.97025	4850.72	441.865	12.692925	1.32888333333333	0.2586	0.561917	0.556117	0.25275	0.223833333333333	459	11.16	64.55	23533	65510	530	1015.64	10.0544
20201013 19:12	738077.800346809	1.97116	4868.39	442.206	12.6950694915254	1.3287	0.25785	0.561633	0.554617	0.252167	0.224616666666667	460	11.16	64.64	23531	65510	531	1015.66	10.0856
20201013 19:13	738077.801040446	1.97154	4900.02	446.35	12.6934283333333	1.32861666666667	0.256083333333333	0.5619	0.5573	0.251483	0.225666666666667	465	11.06	65.16	23516	65510	532	1015.67	10.1447
20201013 19:14	738077.801734595	1.97251	4869.55	445.561	12.6959118644068	1.32883333333333	0.256516666666667	0.56205	0.552917	0.2521	0.226033333333334	465	11.13	64.76	23511	65511	531	1015.73	10.0863
20201013 19:15	738077.802429138	1.97302	4912	444.496	12.6956083333333	1.32911666666667	0.254766666666667	0.560617	0.5532	0.251133	0.2256	474	11.1	65.22	23489	65510	534	1015.78	10.06
20201013 19:16	738077.80312293	1.96886	4852.92	448.924	12.7103593220339	1.32891666666667	0.257183333333333	0.560683	0.556267	0.252383	0.223683333333333	475	11.09	64.92	23481	65511	531	1015.8	10.004
20201013 19:17	738077.80381611	1.97101	4908.38	445.376	12.6965516666667	1.3291	0.25745	0.5619	0.556667	0.252267	0.2232	468	11.12	64.58	23502	65511	529	1015.81	9.97111
20201013 19:18	738077.804515298	1.97037	4890.51	447.218	12.688025	1.32903333333333	0.256733333333333	0.562083	0.558133	0.25175	0.223816666666667	467	11.12	65.01	23508	65510	532	1015.83	9.89473
20201013 19:19	738077.805209358	1.97235	4941.98	440.472	12.689893220339	1.32898333333333	0.25635	0.563417	0.556383	0.25215	0.223666666666667	468	11.12	64.82	23507	65510	531	1015.84	9.81909
20201013 19:20	738077.805904078	1.97146	4866.58	446.733	12.6804483333333	1.3291	0.258233333333333	0.5615	0.556633	0.253233	0.222883333333333	461	11.13	65.07	23524	65511	533	1015.88	9.86222
20201013 19:21	738077.80659695	1.97138	4919.81	448.069	12.6891881355932	1.32901666666667	0.258716666666667	0.561733	0.556383	0.253217	0.222866666666667	463	11.12	64.98	23520	65510	532	1015.89	9.82418
20201013 19:22	738077.80729029	1.97106	4915.01	446.831	12.6834383333333	1.32903333333333	0.257833333333333	0.56255	0.5567	0.252383	0.22365	466	11.06	65.38	23511	65510	534	1015.9	9.792
20201013 19:23	738077.807989376	1.973	4870.93	442.177	12.6843816666667	1.32895	0.259833333333333	0.561767	0.555433	0.252917	0.224516666666667	465	11.06	65.38	23515	65510	534	1015.9	9.77722
20201013 19:24	738077.808683609	1.97023	4911.05	442.081	12.6912186440678	1.32905	0.259766666666667	0.560233	0.555933	0.252917	0.221833333333333	464	11.05	65.47	23518	65510	534	1015.92	9.68018
20201013 19:25	738077.809372507	1.97434	4909.83	440.975	12.679920338983	1.32895	0.260266666666667	0.561467	0.55655	0.25225	0.221933333333333	467	11.04	65.1	23509	65510	530	1015.94	9.66764
20201013 19:26	738077.810065858	1.9755	4926.7	441.239	12.6809866666667	1.32875	0.261283333333333	0.55935	0.556333	0.253083	0.221533333333333	466	11	65.65	23516	65509	534	1015.95	9.68333
20201013 19:27	738077.810764693	1.97259	4831.56	438.195	12.680555	1.32925	0.257833333333333	0.55995	0.5555	0.25185	0.222416666666667	473	10.97	65.38	23496	65509	530	1015.99	9.67055
20201013 19:28	738077.811457988	1.97306	4927.94	438.366	12.6838830508475	1.32911666666667	0.258266666666667	0.56165	0.556317	0.252267	0.223466666666667	471	10.9	65.44	23501	65509	528	1015.99	9.77185
20201013 19:29	738077.812152517	1.97174	4895.67	445.037	12.6867216666667	1.32938333333333	0.257416666666667	0.560533	0.5566	0.25205	0.2239	468	10.9	66.05	23511	65509	533	1016	9.80727
20201013 19:30	738077.812847257	1.97415	4877.15	445.537	12.684586440678	1.32885	0.254416666666667	0.5588	0.557217	0.250083	0.2244	474	10.84	66.11	23493	65509	532	1016	9.90727
20201013 19:31	738077.813540454	1.9739	4920.13	440.872	12.6940533333333	1.32898333333333	0.25375	0.56045	0.55545	0.249883	0.225466666666667	489	10.84	65.59	23443	65510	527	1016.01	9.90093
20201013 19:32	738077.814239287	1.973	4905.32	441.528	12.6733966666667	1.32896666666667	0.255733333333333	0.561667	0.5545	0.252483	0.225633333333333	469	10.86	65.71	23501	65511	529	1016.03	9.81564
20201013 19:33	738077.814932665	1.9744	4938.87	439.971	12.6797389830509	1.32896666666667	0.258483333333333	0.5582	0.554533	0.2528	0.223666666666667	465	10.92	65.9	23516	65510	533	1016.05	9.69673
20201013 19:34	738077.815627216	1.97175	4902.35	439.634	12.679245	1.32931666666667	0.255283333333333	0.55795	0.556517	0.250467	0.221666666666667	470	10.94	65.22	23505	65509	528	1016.09	9.46519
20201013 19:35	738077.81632207	1.97193	4968.03	435.606	12.6877288135593	1.32891525423729	0.257372881355932	0.559695	0.555119	0.251119	0.223169491525424	468	10.92	64.95	23506	65510	525	1016.1	9.48836
20201013 19:36	738077.817016069	1.97346	4934.03	440.968	12.66979	1.32911666666667	0.257883333333333	0.558867	0.554617	0.251933	0.222816666666667	468	10.88	65.22	23511	65509	526	1016.11	9.55236
20201013 19:37	738077.817708999	1.96965	4953.86	442.097	12.6756728813559	1.32908333333333	0.255733333333333	0.55845	0.55735	0.25045	0.22105	473	10.9	65.34	23495	65509	527	1016.12	9.46796
20201013 19:38	738077.818401573	1.97082	4995.3	440.463	12.676925	1.32925	0.258533333333333	0.559417	0.5541	0.251667	0.221066666666667	472	10.91	64.92	23498	65509	524	1016.15	9.49745
20201013 19:39	738077.819096161	1.97332	4938.16	437.976	12.6770389830508	1.32901666666667	0.259083333333333	0.558167	0.554483	0.2518	0.219433333333333	468	10.91	65.22	23510	65509	527	1016.14	9.41315
20201013 19:40	738077.819791212	1.97249	4989.88	437	12.67308	1.32908333333333	0.259	0.558183	0.555233	0.251533	0.220316666666667	469	10.87	65.16	23506	65509	525	1016.15	9.39564
20201013 19:41	738077.82048544	1.9729	5002.12	436.854	12.6750322033898	1.32906666666667	0.257383333333333	0.558217	0.554817	0.250967	0.22175	465	10.87	65.13	23519	65509	525	1016.19	9.45673
20201013 19:42	738077.821179194	1.97287	4985.48	435.546	12.6846216666667	1.32921666666667	0.258683333333333	0.5569	0.553683	0.251767	0.222	467	10.82	65.16	23513	65509	523	1016.2	9.54167
20201013 19:43	738077.821878509	1.97236	5040.35	440.384	12.6714033333333	1.32925	0.256833333333333	0.5576	0.55255	0.251283	0.221166666666667	473	10.79	65.07	23495	65509	522	1016.22	9.54691
20201013 19:44	738077.822571834	1.9728	4970.13	439.75	12.6826355932203	1.32925	0.25745	0.559433	0.550917	0.25205	0.2227	464	10.73	65.65	23523	65509	524	1016.27	9.55655
20201013 19:45	738077.823266175	1.97132	5100.24	439.311	12.6865666666667	1.32905	0.254483333333333	0.55805	0.551817	0.25025	0.221416666666667	470	10.62	66.35	23507	65508	526	1016.28	9.27667
20201013 19:46	738077.823959876	1.97151	5086.6	438.491	12.6942271186441	1.32921666666667	0.253983333333333	0.559733	0.551667	0.250733	0.223633333333333	473	10.62	66.11	23494	65509	524	1016.28	9.37655
20201013 19:47	738077.824652679	1.97273	5025	437.056	12.6891833333333	1.32935	0.255516666666667	0.560433	0.55465	0.2511	0.22245	463	10.6	66.35	23524	65509	525	1016.29	9.39618
20201013 19:48	738077.825345153	1.97172	5056.23	441.104	12.6916	1.3291	0.25285	0.55985	0.555267	0.250317	0.2226	472	10.62	66.44	23497	65509	526	1016.3	9.29407
20201013 19:49	738077.826039393	1.97413	5010.59	440.373	12.687535	1.32941666666667	0.252933333333333	0.55795	0.555217	0.249967	0.222266666666667	467	10.62	66.32	23508	65510	525	1016.31	9.31855
20201013 19:50	738077.826734603	1.9711	4969.06	443.953	12.697513559322	1.32935	0.2576	0.558167	0.555333	0.251583	0.221133333333333	469	10.68	65.74	23504	65510	523	1016.32	9.49164
20201013 19:51	738077.827428952	1.97208	5065.29	442.315	12.6870433333333	1.3293	0.2564	0.558683	0.553367	0.251033	0.220883333333333	466	10.6	65.8	23515	65509	521	1016.35	9.42852
20201013 19:52	738077.82812726	1.97321	5099.54	439.023	12.6917933333333	1.32945	0.254966666666667	0.558267	0.55155	0.250317	0.221216666666667	471	10.63	65.9	23502	65509	523	1016.36	9.19945
20201013 19:53	738077.828819672	1.97266	5091.56	443.094	12.6889847457627	1.3294	0.255733333333333	0.5588	0.551383	0.251017	0.221166666666667	464	10.62	65.77	23523	65509	521	1016.39	9.30407
20201013 19:54	738077.829513971	1.97337	5055.05	441.502	12.6833966666667	1.32901666666667	0.253666666666667	0.557083	0.55335	0.249167	0.218966666666667	465	10.6	66.05	23518	65509	523	1016.38	9.12982
20201013 19:55	738077.830208598	1.97262	5112.82	443.085	12.6838847457627	1.32931666666667	0.253633333333333	0.556733	0.553717	0.248533	0.22075	466	10.6	65.53	23515	65509	519	1016.4	9.23836
20201013 19:56	738077.830901327	1.97165	5089.07	443.392	12.6848983333333	1.32915	0.2516	0.556967	0.557617	0.24845	0.219283333333333	462	10.56	65.62	23528	65509	518	1016.41	8.9463
20201013 19:57	738077.831599955	1.97311	5096.96	442.264	12.67934	1.32928333333333	0.25595	0.558133	0.5533	0.2505	0.22035	463	10.53	65.5	23524	65509	516	1016.42	9.09382
20201013 19:58	738077.83229324	1.9737	5090.15	441.62	12.6655949152542	1.32926666666667	0.256716666666667	0.558133	0.549833	0.250517	0.221416666666667	461	10.52	65.71	23530	65509	517	1016.45	9.21418
20201013 19:59	738077.83298704	1.9762	5173.88	438.827	12.6738133333333	1.32943333333333	0.257216666666667	0.558317	0.550533	0.2509	0.22225	461	10.52	65.9	23530	65509	519	1016.49	9.28796
20201013 20:00	738077.833679885	1.97224	5128.36	441.134	12.6793576271186	1.32915	0.25455	0.556517	0.551183	0.249967	0.21945	464	10.48	66.05	23521	65509	518	1016.49	9.06036
20201013 20:01	738077.834372703	1.97446	5145.14	438.766	12.6719933333333	1.3293	0.2565	0.556933	0.547883	0.252483	0.2226	464	10.37	65.77	23521	65509	512	1016.5	9.21436
20201013 20:02	738077.835066878	1.97626	5145.18	433.925	12.6742288135593	1.32927118644068	0.254847457627119	0.556932	0.547627	0.251864	0.223525423728814	471	10.24	66.56	23504	65508	514	1016.5	9.06463
20201013 20:03	738077.835761549	1.97371	5158.25	436.751	12.6636716666667	1.32943333333333	0.254966666666667	0.558283	0.548583	0.251467	0.22235	469	10.22	66.77	23511	65508	515	1016.51	9.10145
20201013 20:04	738077.83646092	1.97087	5152.54	444.437	12.6725483333333	1.32951666666667	0.252983333333333	0.5575	0.549767	0.24955	0.22305	469	10.24	67.07	23510	65508	518	1016.53	9.23345
20201013 20:05	738077.83715351	1.97028	5157.38	446.434	12.6709050847458	1.32918333333333	0.253833333333333	0.55695	0.55145	0.249683	0.2236	470	10.28	66.89	23504	65509	518	1016.55	9.28
20201013 20:06	738077.837846756	1.97142	5150.84	443.19	12.6730716666667	1.32916666666667	0.254133333333333	0.557883	0.55435	0.249367	0.221966666666667	469	10.34	66.53	23507	65509	517	1016.54	9.25127
20201013 20:07	738077.838541215	1.97288	5268.31	438.849	12.6778271186441	1.32926666666667	0.25555	0.5591	0.552717	0.24975	0.220366666666667	468	10.36	66.38	23511	65509	517	1016.53	9.08836
20201013 20:08	738077.839234224	1.97255	5240.36	440.878	12.6724166666667	1.32931666666667	0.25255	0.557267	0.554167	0.248567	0.219033333333333	460	10.41	66.44	23533	65509	519	1016.53	8.71926
20201013 20:09	738077.839933062	1.9727	5127.25	440.492	12.6663	1.32936666666667	0.253683333333333	0.557833	0.553017	0.24925	0.2217	459	10.42	66.02	23536	65509	516	1016.54	8.84618
20201013 20:10	738077.840625913	1.97403	5229.77	438.685	12.6733915254237	1.3293	0.2521	0.560217	0.551283	0.249	0.21725	460	10.4	66.11	23533	65509	516	1016.51	8.75909
20201013 20:11	738077.841320262	1.97233	5196.57	439.617	12.6760366666667	1.32953333333333	0.25715	0.559817	0.5495	0.252533	0.222516666666667	461	10.12	67.75	23535	65508	519	1016.52	9.08389
20201013 20:12	738077.842014169	1.97434	5231.13	441.072	12.6690254237288	1.3295	0.257716666666667	0.559083	0.550583	0.253117	0.222916666666667	468	10.04	68.41	23518	65507	521	1016.55	9.14364
20201013 20:13	738077.842706997	1.97176	5282.51	445.473	12.67014	1.32966666666667	0.2583	0.55925	0.551433	0.252667	0.2215	466	10.07	68.32	23522	65507	521	1016.56	9.11
20201013 20:14	738077.843405902	1.97203	5273.4	444.131	12.6698416666667	1.32941666666667	0.25725	0.558433	0.552033	0.251483	0.222416666666667	468	10.04	68.47	23516	65507	522	1016.6	9.14891
20201013 20:15	738077.844100243	1.9684	5251.83	446.179	12.6820966101695	1.32941666666667	0.257866666666667	0.559483	0.5534	0.2524	0.22195	472	10.06	68.44	23505	65507	522	1016.6	9.17564
20201013 20:16	738077.844794925	1.97251	5323.47	445.078	12.6714433333333	1.32965	0.25875	0.558983	0.551367	0.252533	0.220983333333333	467	9.99	68.68	23519	65507	522	1016.6	9.16963
20201013 20:17	738077.845487872	1.97192	5303.27	444.258	12.6716254237288	1.32961666666667	0.259516666666667	0.560667	0.553433	0.252717	0.22195	473	9.98	68.86	23505	65506	523	1016.6	9.12618
20201013 20:18	738077.846180669	1.97089	5296.44	444.591	12.6787466666667	1.32948333333333	0.2586	0.559733	0.555617	0.251633	0.2203	466	10	69.09	23527	65506	525	1016.6	9.12673
20201013 20:19	738077.846873829	1.97295	5294.05	445.441	12.6733661016949	1.3293	0.258983333333333	0.557567	0.557083	0.251633	0.219633333333333	468	10.03	68.8	23517	65507	524	1016.6	9.06593
20201013 20:20	738077.847568659	1.97465	5339.61	441.695	12.6722683333333	1.3294	0.257016666666667	0.559167	0.555567	0.250133	0.220233333333333	475	9.96	68.68	23499	65506	520	1016.6	9.07364
20201013 20:21	738077.8482631	1.97853	5318.44	436.318	12.6710644067797	1.32956666666667	0.25555	0.5608	0.5556	0.250583	0.2177	468	10	68.65	23518	65507	522	1016.6	8.802
20201013 20:22	738077.848955858	1.97477	5391.72	437.998	12.6670633333333	1.32943333333333	0.25745	0.561433	0.553383	0.251	0.2211	463	9.9	69.03	23533	65506	521	1016.6	8.93111
20201013 20:23	738077.849654591	1.9773	5396.14	438.257	12.6684066666667	1.3294	0.256316666666667	0.560933	0.554833	0.250967	0.220316666666667	468	9.91	69.51	23519	65506	525	1016.59	8.80764
20201013 20:24	738077.850348411	1.97436	5403.83	441.153	12.669093220339	1.32938333333333	0.257683333333333	0.561517	0.554917	0.25265	0.2217	466	9.82	69.84	23522	65507	524	1016.58	8.92618
20201013 20:25	738077.851042983	1.97399	5358.48	441.711	12.6589066666667	1.32918333333333	0.257633333333333	0.562583	0.555267	0.2531	0.224616666666667	464	9.9	69.78	23529	65507	527	1016.59	8.98407
20201013 20:26	738077.851735613	1.97566	5435.27	437.28	12.6738576271187	1.32961666666667	0.25735	0.5622	0.556267	0.252383	0.225033333333334	463	9.84	70.11	23532	65507	527	1016.58	9.002
20201013 20:27	738077.852428537	1.97552	5461.99	438.546	12.67423	1.32948333333333	0.258583333333333	0.56115	0.5567	0.25335	0.22385	460	9.89	69.87	23544	65506	527	1016.58	9.095
20201013 20:28	738077.853121976	1.97671	5387.23	438.978	12.6574254237288	1.32984745762712	0.259169491525424	0.559034	0.554847	0.252847	0.221898305084746	466	9.86	69.66	23524	65506	524	1016.59	9.09964
20201013 20:29	738077.853816655	1.97632	5473.5	438.112	12.6672616666667	1.32935	0.259533333333333	0.562567	0.555767	0.253867	0.223916666666667	473	9.92	69.33	23501	65507	524	1016.6	9.18582
20201013 20:30	738077.854516902	1.97466	5469.92	441.64	12.666895	1.32961666666667	0.2574	0.56295	0.557467	0.252367	0.2244	468	9.84	70.31	23518	65506	529	1016.61	9.13093
20201013 20:31	738077.855209296	1.97421	5473.29	441.314	12.6671118644068	1.32948333333333	0.2593	0.562083	0.554367	0.2543	0.22495	465	9.88	70.23	23528	65506	530	1016.65	9.22836
20201013 20:32	738077.855901962	1.97373	5482.19	447.159	12.661925	1.32963333333333	0.259283333333333	0.562983	0.552833	0.253667	0.225466666666667	466	9.84	70.49	23526	65506	530	1016.7	9.26945
20201013 20:33	738077.856596273	1.97674	5471	442.994	12.6670644067797	1.32955	0.257833333333333	0.56415	0.555617	0.253267	0.226583333333333	466	9.9	70.46	23527	65506	532	1016.7	9.16537
20201013 20:34	738077.857291313	1.97622	5562.34	438.692	12.6756583333333	1.32933333333333	0.257316666666667	0.56285	0.551883	0.25415	0.22425	462	9.89	70.55	23538	65506	532	1016.7	9.17127
20201013 20:35	738077.857985567	1.97877	5553.12	433.268	12.6743779661017	1.32973333333333	0.259916666666667	0.560867	0.552683	0.2558	0.225366666666667	466	9.78	70.7	23524	65506	530	1016.72	9.22091
20201013 20:36	738077.858678379	1.97636	5577.41	437.465	12.6775866666667	1.32933333333333	0.25975	0.562867	0.557017	0.254083	0.224583333333333	471	9.79	70.94	23510	65506	532	1016.76	9.22056
20201013 20:37	738077.85937704	1.97372	5635.63	442.138	12.658195	1.32965	0.2599	0.5641	0.556483	0.2543	0.224783333333333	469	9.86	70.82	23516	65506	533	1016.78	9.282
20201013 20:38	738077.860071123	1.974	5496.83	446.073	12.6706237288136	1.32935	0.2596	0.564617	0.55365	0.255017	0.227983333333333	464	9.78	71.03	23531	65506	532	1016.8	9.29127
20201013 20:39	738077.860766207	1.97563	5535.3	440.396	12.6599533333333	1.32941666666667	0.2589	0.564083	0.559733	0.254083	0.2274	467	9.79	71.36	23523	65506	535	1016.81	9.2713
20201013 20:40	738077.861459873	1.97384	5581.24	445.748	12.6771677966102	1.32955	0.260916666666667	0.562167	0.560567	0.255067	0.227033333333333	462	9.86	71.15	23537	65506	536	1016.81	9.33655
20201013 20:41	738077.862152497	1.97402	5665.5	445.357	12.65968	1.32933333333333	0.2602	0.56215	0.560617	0.25435	0.225783333333333	462	9.9	70.49	23536	65506	532	1016.83	9.34309
20201013 20:42	738077.862845251	1.97244	5550.14	446.082	12.6725186440678	1.32961666666667	0.258166666666667	0.562417	0.561317	0.25255	0.225366666666667	469	9.97	70.25	23515	65506	533	1016.84	9.08963
20201013 20:43	738077.863539436	1.97416	5631.33	448.122	12.6688033333333	1.32961666666667	0.2578	0.563017	0.5607	0.252167	0.2234	467	10	69.87	23520	65507	531	1016.88	8.926
20201013 20:44	738077.864234675	1.97368	5518.45	443.147	12.6717762711864	1.32973333333333	0.258316666666667	0.56285	0.56075	0.2524	0.225266666666667	460	10.04	69.57	23540	65507	530	1016.9	8.88891
20201013 20:45	738077.864929032	1.97622	5659.08	443.27	12.6606316666667	1.32946666666667	0.258966666666667	0.56435	0.559583	0.25485	0.229	464	10.07	69.24	23528	65507	529	1016.9	9.07907
20201013 20:46	738077.865627566	1.97398	5570.27	441.545	12.6687716666667	1.32945	0.25765	0.564	0.560183	0.253467	0.22735	461	10.11	69.36	23535	65508	531	1016.89	9.14109
20201013 20:47	738077.866319927	1.97402	5645.72	444.922	12.6696220338983	1.32941666666667	0.258083333333333	0.564933	0.560567	0.254067	0.22605	462	10.2	69.12	23528	65509	533	1016.88	9.14556
20201013 20:48	738077.867014398	1.97862	5597.52	437.251	12.6697366666667	1.32966666666667	0.25895	0.563783	0.56095	0.2546	0.227916666666667	460	10.26	68.77	23538	65508	532	1016.87	9.15582
20201013 20:49	738077.867709159	1.97874	5652.81	434.163	12.6733169491525	1.3294	0.257416666666666	0.5638	0.55995	0.253767	0.2276	467	10.27	68.74	23514	65509	532	1016.86	9.17764
20201013 20:50	738077.8684022	1.97584	5703.63	440.509	12.66493	1.32978333333333	0.2592	0.5644	0.557867	0.255317	0.228233333333333	466	10.33	68.62	23516	65509	534	1016.88	9.28407
20201013 20:51	738077.869101023	1.97599	5732.32	441.526	12.670945	1.32963333333333	0.260083333333333	0.564417	0.558283	0.25515	0.226566666666667	461	10.38	68.56	23535	65508	535	1016.86	9.37909
20201013 20:52	738077.869794117	1.97358	5667.06	447.029	12.6719847457627	1.32936666666667	0.2601	0.563517	0.558783	0.2552	0.224233333333333	466	10.42	68.44	23520	65508	535	1016.89	9.34673
20201013 20:53	738077.870488775	1.97916	5664.97	438.658	12.6718283333333	1.3294	0.26055	0.565433	0.557617	0.255217	0.225783333333333	462	10.46	68.02	23529	65509	534	1016.9	9.42167
20201013 20:54	738077.871181716	1.97088	5673.84	449.749	12.6721762711864	1.32961016949152	0.261576271186441	0.56422	0.560136	0.256	0.226118644067797	459	10.49	68.32	23538	65509	537	1016.92	9.49564
20201013 20:55	738077.871874145	1.97168	5732.3	449.769	12.6795983333333	1.32966666666667	0.261883333333333	0.563283	0.559	0.255867	0.226233333333334	466	10.48	68.59	23520	65508	539	1016.94	9.53091
20201013 20:56	738077.872567312	1.97775	5692.21	440.24	12.6707745762712	1.32943333333333	0.260283333333333	0.564183	0.559017	0.255183	0.227016666666667	466	10.48	68.2	23520	65508	535	1016.97	9.54907
20201013 20:57	738077.873261687	1.97375	5698.63	450.283	12.66835	1.32965	0.261866666666667	0.563417	0.558917	0.256533	0.2262	463	10.51	68.11	23527	65508	536	1016.98	9.58982
20201013 20:58	738077.873960813	1.97469	5668.69	448.232	12.664395	1.32961666666667	0.261583333333333	0.5646	0.558017	0.25625	0.22675	463	10.42	68.2	23529	65508	533	1016.99	9.60436
20201013 20:59	738077.874653128	1.97878	5696.76	438.852	12.6686711864407	1.32936666666667	0.260566666666667	0.564917	0.560133	0.255333	0.227133333333334	465	10.48	68.53	23523	65508	538	1016.99	9.46481
20201013 21:00	738077.875346328	1.97601	5737.09	443.762	12.6644166666667	1.32928333333333	0.262316666666667	0.567467	0.561483	0.256633	0.228833333333333	460	10.53	68.29	23533	65509	538	1016.99	9.60345
20201013 21:01	738077.876041492	1.9762	5768.35	444.021	12.6763796610169	1.3293	0.2628	0.567367	0.560667	0.257133	0.2292	460	10.5	68.65	23538	65508	540	1016.96	9.67491
20201013 21:02	738077.876735651	1.97456	5682.38	445.869	12.6671783333333	1.32931666666667	0.261666666666667	0.565667	0.564	0.2561	0.2254	459	10.54	68.77	23539	65508	542	1016.93	9.58241
20201013 21:03	738077.877433966	1.98501	5769.93	433.757	12.6644066666667	1.32955	0.260416666666667	0.566783	0.563983	0.254933	0.2261	470	10.58	68.38	23505	65509	541	1016.93	9.488
20201013 21:04	738077.878126623	1.97648	5701.5	441.296	12.6729254237288	1.3294	0.259616666666667	0.56705	0.563433	0.255183	0.227133333333333	472	10.62	68.41	23499	65509	542	1016.91	9.45145
20201013 21:05	738077.878821236	1.97348	5764.15	448.065	12.67171	1.32951666666667	0.255033333333333	0.568317	0.562217	0.2557	0.228833333333333	470	10.62	68.29	23503	65509	541	1016.91	9.09667
20201013 21:06	738077.879516263	1.97438	5731.93	447.774	12.6763491525424	1.32951666666667	0.257033333333333	0.567883	0.5631	0.255633	0.2301	462	10.65	68.2	23524	65510	542	1016.92	9.40691
20201013 21:07	738077.88021136	1.98078	5694.16	437.155	12.6793583333333	1.32953333333333	0.258116666666667	0.568167	0.56225	0.255633	0.230283333333333	465	10.72	68.05	23515	65510	543	1016.91	9.515
20201013 21:08	738077.88090391	1.97636	5760.82	446.618	12.6738881355932	1.32963333333333	0.2597	0.568567	0.5608	0.256517	0.230416666666667	462	10.82	67.84	23523	65510	545	1016.91	9.45
20201013 21:09	738077.881596325	1.97615	5807.7	450.05	12.6695983333333	1.32951666666667	0.260283333333333	0.568667	0.562	0.257433	0.230466666666667	458	10.87	67.55	23532	65511	544	1016.93	9.59073
20201013 21:10	738077.882290304	1.97418	5769.93	450.11	12.6820033898305	1.32933333333333	0.262033333333333	0.569467	0.5629	0.2593	0.228183333333333	459	10.92	67.4	23530	65511	545	1016.96	9.65241
20201013 21:11	738077.882985487	1.97352	5706.83	448.683	12.67811	1.32933333333333	0.2615	0.57035	0.5631	0.25995	0.229983333333333	461	10.74	68.32	23526	65510	546	1016.99	9.57182
20201013 21:12	738077.883680425	1.97544	5687.25	449.644	12.6766033898305	1.32923333333333	0.26215	0.5703	0.564833	0.259583	0.229066666666667	467	10.8	68.62	23508	65510	551	1017	9.66309
20201013 21:13	738077.884373631	1.9823	5751.06	434.012	12.6731116666667	1.32918333333333	0.26455	0.571233	0.564883	0.259317	0.229816666666667	465	10.8	68.53	23515	65510	550	1017.01	9.83093
20201013 21:14	738077.885072291	1.97809	5755.3	447.811	12.6716733333333	1.32936666666667	0.263116666666667	0.570467	0.566317	0.258033	0.22655	470	10.88	68.65	23499	65510	554	1017.01	9.81345
20201013 21:15	738077.885765236	1.97604	5697.18	448.101	12.6770745762712	1.32933333333333	0.2642	0.568867	0.56495	0.260617	0.226466666666667	462	10.79	68.47	23519	65511	549	1017.02	9.88109
20201013 21:16	738077.886459864	1.97468	5759.8	450.112	12.6744833333333	1.32955	0.265283333333333	0.569233	0.563083	0.2602	0.22965	463	10.71	69.15	23524	65509	552	1017.01	10.0224
20201013 21:17	738077.887154351	1.98077	5786.05	439.146	12.6790322033898	1.32931666666667	0.26545	0.57065	0.56695	0.258733	0.230333333333333	469	10.75	69.24	23507	65509	554	1017	10.1267
20201013 21:18	738077.887847194	1.98174	5720.45	442.977	12.6754683333333	1.32956666666667	0.267083333333333	0.570133	0.5692	0.260567	0.22895	470	10.82	69.06	23501	65510	555	1017.01	10.2409
20201013 21:19	738077.888539543	1.97478	5724.77	450.139	12.6854440677966	1.32963333333333	0.267633333333333	0.57095	0.568317	0.260933	0.230366666666667	464	10.8	69	23523	65509	554	1017.03	10.2907
20201013 21:20	738077.889233738	1.97869	5743.99	446.109	12.6834366666667	1.32955	0.26495	0.569533	0.566517	0.259717	0.228683333333333	463	10.82	68.77	23524	65509	552	1017.05	10.0387
20201013 21:21	738077.88992896	1.98058	5722.18	440.264	12.6860237288136	1.32928333333333	0.266216666666667	0.57095	0.56485	0.260217	0.230983333333333	458	10.8	68.53	23540	65509	550	1017.07	10.1367
20201013 21:22	738077.890622973	1.98026	5709.15	441.869	12.6764283333333	1.32959322033898	0.265423728813559	0.571576	0.567203	0.258932	0.230220338983051	460	10.85	68.83	23534	65509	554	1017.07	10.1737
20201013 21:23	738077.891321598	1.98232	5715.42	443.649	12.6726566666667	1.32943333333333	0.266	0.57165	0.566783	0.2596	0.23105	463	10.95	68.56	23521	65510	555	1017.08	10.2836
20201013 21:24	738077.892014124	1.98081	5601.23	442.418	12.6850847457627	1.32955	0.265966666666667	0.57135	0.565417	0.260633	0.232283333333333	464	10.97	68.56	23521	65509	556	1017.1	10.3822
20201013 21:25	738077.892708373	1.98361	5675.18	440.904	12.672545	1.32938333333333	0.266333333333333	0.572367	0.563817	0.2607	0.23225	456	11.06	68.29	23541	65510	557	1017.1	10.438
20201013 21:26	738077.893403693	1.9811	5586.06	440.053	12.6816983050847	1.32948333333333	0.266266666666667	0.57105	0.566733	0.261583	0.232316666666667	463	11.05	68.35	23521	65510	558	1017.13	10.3495
20201013 21:27	738077.89409809	1.98379	5622.67	441.501	12.67338	1.32951666666667	0.26725	0.570683	0.56825	0.261667	0.2306	459	11.03	68.41	23533	65510	557	1017.19	10.4185
20201013 21:28	738077.89479066	1.98738	5654.84	436.552	12.6758254237288	1.32956666666667	0.26855	0.57245	0.566583	0.262633	0.230633333333333	460	11.06	68.23	23534	65509	557	1017.2	10.5693
20201013 21:29	738077.895483334	1.9849	5591.85	438.845	12.6761933333333	1.32958333333333	0.2695	0.57245	0.567217	0.263083	0.230916666666667	463	11.03	68.62	23521	65510	559	1017.23	10.666
20201013 21:30	738077.896182961	1.98365	5595.79	438.879	12.6839083333333	1.32975	0.267616666666667	0.573017	0.5682	0.263467	0.232333333333333	459	10.98	69.09	23534	65510	561	1017.29	10.6159
20201013 21:31	738077.896877383	1.98282	5658.43	438.739	12.6800661016949	1.32961666666667	0.26555	0.572833	0.569267	0.262267	0.230383333333333	471	10.88	69.51	23497	65510	561	1017.3	10.4704
20201013 21:32	738077.897570438	1.98524	5589.85	437.715	12.67762	1.32943333333333	0.267916666666667	0.5712	0.567283	0.263733	0.230883333333333	468	10.93	69.51	23509	65509	563	1017.33	10.5782
20201013 21:33	738077.898263081	1.9855	5618.06	440.004	12.6698728813559	1.32928333333333	0.25745	0.565117	0.55635	0.263633	0.229983333333333	470	10.82	69.69	23503	65509	560	1017.38	10.2194
20201013 21:34	738077.8989565	1.98386	5540.94	440.961	12.682915	1.32936666666667	0.25445	0.569467	0.5548	0.262567	0.230233333333333	451	10.54	67.81	23560	65509	534	1017.4	9.99473
20201013 21:35	738077.899651628	1.98363	5599.26	441.545	12.673713559322	1.32946666666667	0.25895	0.5719	0.562133	0.261933	0.227533333333333	456	10.5	69.84	23544	65509	549	1017.4	10.1607
20201013 21:36	738077.900346253	1.98282	5602.53	440.443	12.6863716666667	1.32945	0.2624	0.57245	0.567383	0.260733	0.2298	467	10.56	70.82	23512	65509	559	1017.41	10.2161
20201013 21:37	738077.901044782	1.98288	5589.8	440.614	12.6780033333333	1.32941666666667	0.2612	0.5735	0.571133	0.26125	0.230483333333333	474	10.61	71	23493	65509	563	1017.46	9.97382
20201013 21:38	738077.901737547	1.98197	5589.06	447.303	12.6846627118644	1.3292	0.2629	0.570917	0.564867	0.262067	0.231	462	10.68	70.79	23527	65509	563	1017.47	9.98109
20201013 21:39	738077.902430706	1.98351	5467.81	441.233	12.6796183333333	1.32911666666667	0.261783333333333	0.572533	0.5684	0.261567	0.230666666666667	468	10.52	70.85	23509	65509	558	1017.5	9.88185
20201013 21:40	738077.903125839	1.98166	5485.59	441.388	12.6801186440678	1.32938333333333	0.266016666666667	0.5737	0.570283	0.2621	0.2306	471	10.68	70.73	23501	65509	563	1017.5	10.1904
20201013 21:41	738077.903820421	1.98269	5455.28	442.989	12.6759366666667	1.32941666666667	0.267483333333333	0.574783	0.571267	0.261283	0.229733333333333	473	10.69	71.12	23495	65509	567	1017.52	10.2087
20201013 21:42	738077.904513508	1.98471	5427.73	443.702	12.6775525423729	1.3294	0.26305	0.5748	0.5729	0.2594	0.227783333333333	476	10.72	71.33	23485	65509	570	1017.54	9.79537
20201013 21:43	738077.905206255	1.98248	5475.43	441.937	12.6943883333333	1.32921666666667	0.265016666666667	0.574267	0.56965	0.261033	0.230366666666667	466	10.78	70.4	23512	65510	564	1017.58	9.99436
20201013 21:44	738077.905900094	1.98599	5477.56	437.361	12.6776949152542	1.32898333333333	0.26575	0.5743	0.571017	0.259967	0.232783333333333	474	10.82	70.31	23489	65510	565	1017.58	10.0213
20201013 21:45	738077.906594848	1.98444	5429.76	442.174	12.6789016666667	1.32921666666667	0.265583333333333	0.574117	0.570733	0.261917	0.234766666666667	462	10.96	69.87	23520	65511	567	1017.59	10.1411
20201013 21:46	738077.907294675	1.98274	5441.07	441.423	12.6796766666667	1.3295	0.263916666666667	0.5738	0.57155	0.262483	0.231083333333333	466	10.92	70.11	23510	65511	567	1017.6	10.0738
20201013 21:47	738077.907986919	1.98148	5541.78	443.692	12.6854338983051	1.32927118644068	0.255508474576271	0.570169	0.567678	0.257356	0.226508474576271	464	10.95	69.93	23517	65510	567	1017.59	9.58333
20201013 21:48	738077.908679401	1.98337	5547.58	443.205	12.6732	1.32918333333333	0.25535	0.5735	0.569167	0.259833	0.231316666666667	452	10.87	68.29	23552	65511	550	1017.58	9.39455
20201013 21:49	738077.909374088	1.98268	5464.37	442.953	12.6840830508475	1.32955	0.25685	0.573917	0.571517	0.25945	0.233166666666667	466	10.99	68.92	23508	65511	560	1017.59	9.36327
20201013 21:50	738077.910069455	1.97971	5393.52	446.966	12.6812316666667	1.32926666666667	0.262933333333333	0.575417	0.571333	0.260583	0.233833333333333	465	11.13	68.5	23508	65512	562	1017.59	9.79074
20201013 21:51	738077.910763503	1.98164	5420.71	444.091	12.6789644067797	1.32925	0.263216666666667	0.57325	0.574217	0.258767	0.231283333333333	473	11.12	69.27	23487	65511	568	1017.6	9.72491
20201013 21:52	738077.911455885	1.98368	5417.71	439.689	12.6824516666667	1.3289	0.26825	0.575383	0.570867	0.262283	0.234066666666667	456	11.25	67.78	23535	65512	560	1017.62	10.1013
20201013 21:53	738077.912154615	1.98329	5435.75	440.84	12.684545	1.32921666666667	0.267966666666667	0.5763	0.571383	0.262333	0.2347	473	11.16	69	23487	65512	567	1017.63	10.2225
20201013 21:54	738077.912849292	1.98077	5419.25	442.43	12.6849474576271	1.32886666666667	0.267466666666667	0.5744	0.570033	0.262333	0.235066666666667	475	11.28	68.71	23483	65511	570	1017.62	10.168
20201013 21:55	738077.913543996	1.98392	5386.23	441.766	12.671095	1.32925	0.268566666666667	0.574767	0.566417	0.263883	0.236833333333333	458	11.35	67.69	23530	65512	564	1017.62	10.2837
20201013 21:56	738077.91423691	1.98156	5331.66	442.131	12.6791694915254	1.32941666666667	0.266416666666667	0.5768	0.568767	0.263233	0.235916666666667	476	11.26	68.8	23478	65511	569	1017.63	10.3029
20201013 21:57	738077.914929296	1.98225	5340.62	444.065	12.6821583333333	1.32918333333333	0.267816666666667	0.574083	0.5631	0.26325	0.234733333333333	472	11.4	68.68	23490	65512	574	1017.6	10.4691
20201013 21:58	738077.91562288	1.98238	5388.17	444.757	12.678586440678	1.32905	0.268633333333333	0.575383	0.570167	0.262467	0.2351	464	11.47	67.07	23512	65512	563	1017.6	10.5541
20201013 21:59	738077.9163179	1.98239	5352.12	443.847	12.6809566666667	1.32906666666667	0.268883333333333	0.575317	0.572133	0.2633	0.2361	461	11.6	67.13	23521	65512	568	1017.6	10.7173
20201013 22:00	738077.917011899	1.98098	5375.37	447.932	12.6816440677966	1.32916666666667	0.26525	0.575867	0.5737	0.261133	0.236166666666667	468	11.58	67.28	23500	65512	569	1017.6	10.4162
20201013 22:01	738077.917704615	1.98084	5345.48	443.898	12.6799166666667	1.3292	0.264583333333333	0.573933	0.57145	0.264167	0.238183333333333	468	11.64	67.22	23496	65513	571	1017.6	10.2759
20201013 22:02	738077.918403296	1.98194	5344.29	443.7	12.6764066666667	1.3291	0.266383333333333	0.5737	0.5665	0.265917	0.238166666666667	453	11.53	65.9	23540	65513	555	1017.59	10.4251
20201013 22:03	738077.919097455	1.98357	5356.46	444.46	12.679006779661	1.3293	0.267416666666667	0.574583	0.56995	0.263433	0.2363	465	11.56	66.65	23509	65512	563	1017.59	10.5702
20201013 22:04	738077.919791923	1.98093	5322.9	446.202	12.6791616666667	1.32911666666667	0.267983333333333	0.574033	0.5713	0.263417	0.235083333333333	469	11.65	66.98	23498	65512	569	1017.59	10.7333
20201013 22:05	738077.920484761	1.98295	5332.4	444.761	12.6775644067797	1.32928333333333	0.26315	0.57285	0.5705	0.262167	0.233766666666667	476	11.66	67.01	23477	65512	570	1017.56	10.468
20201013 22:06	738077.921177477	1.98438	5294.76	441.817	12.6774333333333	1.32913333333333	0.252483333333333	0.573317	0.565333	0.261417	0.230016666666667	453	11.56	65.53	23541	65513	553	1017.6	9.89037
20201013 22:07	738077.921877027	1.98266	5355.57	444.446	12.688215	1.32923333333333	0.258833333333333	0.575817	0.568633	0.262883	0.231616666666667	464	11.53	66.8	23512	65512	563	1017.6	9.95945
20201013 22:08	738077.922571888	1.98348	5313.27	445.315	12.684486440678	1.32916666666667	0.264816666666667	0.574717	0.568717	0.262917	0.232933333333333	476	11.6	67.28	23475	65512	570	1017.59	10.2822
20201013 22:09	738077.923261172	1.98426	5321.13	442.757	12.6849593220339	1.32923333333333	0.267616666666667	0.574283	0.570967	0.26315	0.23305	468	11.54	67.43	23501	65512	569	1017.59	10.295
20201013 22:10	738077.923954421	1.9827	5284.47	447.309	12.6790716666667	1.32908333333333	0.267216666666667	0.57475	0.5733	0.262767	0.232266666666667	472	11.6	67.31	23489	65512	570	1017.6	10.2796
20201013 22:11	738077.924652949	1.98344	5254.03	445.04	12.6815966666667	1.32918333333333	0.26395	0.574367	0.573517	0.261883	0.228483333333334	473	11.58	67.25	23485	65512	569	1017.62	9.92018
20201013 22:12	738077.925345908	1.98445	5277.63	446.423	12.6751881355932	1.329	0.262783333333333	0.57465	0.56975	0.2625	0.230066666666667	452	11.5	66.17	23548	65512	557	1017.61	9.88148
20201013 22:13	738077.92604034	1.98395	5222.88	442.769	12.6770533333333	1.32905	0.26725	0.57445	0.571183	0.262333	0.232016666666667	467	11.54	66.77	23504	65512	563	1017.64	10.27
20201013 22:14	738077.926735005	1.98477	5191.99	444.221	12.6794101694915	1.32901694915254	0.268932203389831	0.574339	0.571441	0.261814	0.232491525423729	469	11.6	66.8	23498	65512	566	1017.64	10.4427
20201013 22:15	738077.927427788	1.98305	5226.57	444.755	12.6820983333333	1.32921666666667	0.265833333333333	0.574317	0.571817	0.26085	0.22965	476	11.68	66.77	23475	65512	568	1017.69	10.0524
20201013 22:16	738077.928126365	1.98347	5264.57	444.674	12.6689183333333	1.3291	0.263866666666667	0.5723	0.568617	0.2608	0.227833333333333	457	11.66	66.38	23528	65513	564	1017.71	9.88509
20201013 22:17	738077.928820107	1.98451	5255.96	445.852	12.6772016949153	1.32911666666667	0.2575	0.573567	0.56625	0.261933	0.2329	459	11.54	65.9	23526	65512	555	1017.74	9.71111
20201013 22:18	738077.929514873	1.9861	5267.65	442.557	12.6670016666667	1.32901666666667	0.26215	0.573667	0.5671	0.2605	0.233	472	11.4	67.64	23489	65512	565	1017.77	10.0004
20201013 22:19	738077.930208687	1.98556	5202.06	443.871	12.6842033898305	1.3292	0.268966666666667	0.572183	0.567817	0.2626	0.23325	465	11.52	67.16	23509	65512	565	1017.79	10.3138
20201013 22:20	738077.930901575	1.98318	5146.13	445.725	12.67545	1.32896666666667	0.270283333333333	0.573233	0.569583	0.26235	0.234166666666667	458	11.55	66.38	23531	65512	560	1017.78	10.4924
20201013 22:21	738077.93160012	1.98322	5193.41	444.107	12.6746533333333	1.32905	0.268516666666667	0.572767	0.568233	0.2614	0.233716666666667	459	11.53	66.68	23528	65512	562	1017.79	10.4606
20201013 22:22	738077.93229445	1.98258	5130.9	446.207	12.6805661016949	1.32923333333333	0.266816666666667	0.5724	0.56905	0.26035	0.232383333333333	465	11.58	66.26	23508	65512	560	1017.79	10.3375
20201013 22:23	738077.93298382	1.98701	5112.78	442.079	12.6658881355932	1.32915	0.26185	0.571767	0.569233	0.260133	0.2316	463	11.68	65.8	23511	65513	560	1017.8	9.93481
20201013 22:24	738077.933679138	1.98458	5208.12	442.146	12.6764933333333	1.32895	0.265983333333333	0.571867	0.568583	0.26045	0.231916666666667	459	11.72	65.16	23523	65513	556	1017.8	10.1011
20201013 22:25	738077.934373408	1.98565	5141.78	443.93	12.6730288135593	1.32891666666667	0.265816666666667	0.571067	0.568117	0.26115	0.23295	459	11.74	64.92	23524	65513	554	1017.79	10.0111
20201013 22:26	738077.935065795	1.98285	5129.36	447.493	12.673255	1.32911666666667	0.260683333333333	0.5709	0.57015	0.260017	0.22825	458	11.7	64.79	23526	65513	552	1017.79	9.63796
20201013 22:27	738077.935764762	1.98574	5127.23	447.181	12.6740466666667	1.329	0.264066666666667	0.5703	0.565983	0.262083	0.229416666666667	446	11.66	64.7	23561	65513	550	1017.8	9.852
20201013 22:28	738077.936459017	1.98364	5170.86	444.173	12.6768949152542	1.32913333333333	0.265416666666667	0.569617	0.561567	0.26205	0.2311	453	11.46	65.22	23546	65512	547	1017.79	9.98818
20201013 22:29	738077.937153928	1.98636	5098.56	442.501	12.6690916666667	1.32915	0.2672	0.57025	0.560733	0.261583	0.232383333333333	455	11.49	65.16	23538	65512	548	1017.8	10.1617
20201013 22:30	738077.937849273	1.9847	5190.17	442.651	12.6739694915254	1.3293	0.258816666666667	0.5702	0.56395	0.259617	0.230533333333333	454	11.44	65.71	23542	65512	550	1017.76	9.45382
20201013 22:31	738077.938543472	1.988	5145.32	440.519	12.6672883333333	1.32921666666667	0.260533333333333	0.5693	0.565283	0.25875	0.227416666666666	454	11.49	65.41	23542	65512	550	1017.73	9.33907
20201013 22:32	738077.93923606	1.9854	5149.99	444.227	12.6688796610169	1.32911666666667	0.266166666666667	0.568467	0.5653	0.260233	0.229	455	11.54	65.04	23538	65512	548	1017.72	9.80527
20201013 22:33	738077.939929057	1.98488	5169.5	445.236	12.6662833333333	1.32921666666667	0.262833333333333	0.567933	0.564983	0.25875	0.22725	457	11.48	65.22	23533	65512	548	1017.7	9.51327
20201013 22:34	738077.940623472	1.98409	5117.08	445.115	12.6671406779661	1.32906666666667	0.265516666666667	0.568417	0.564467	0.258783	0.229183333333333	456	11.42	64.98	23536	65512	543	1017.71	9.85778
20201013 22:35	738077.941318404	1.98685	5146.75	442.634	12.657785	1.32896666666667	0.265233333333333	0.569033	0.56135	0.258367	0.230183333333333	456	11.36	65.28	23536	65512	544	1017.71	10.0245
20201013 22:36	738077.942012073	1.98616	5143.27	442.193	12.6657830508475	1.32893333333333	0.26185	0.566717	0.560783	0.258783	0.230933333333333	457	11.38	65.44	23534	65512	546	1017.72	9.86055
20201013 22:37	738077.942704413	1.98652	5079.77	443.827	12.6731933333333	1.32906666666667	0.258283333333333	0.56645	0.56265	0.2575	0.23015	464	11.36	65.16	23512	65512	543	1017.7	9.58463
20201013 22:38	738077.943403113	1.98559	5132.56	445.589	12.6657	1.32895	0.256166666666667	0.566717	0.56195	0.2582	0.2293	459	11.34	64.7	23527	65512	538	1017.71	9.30091
20201013 22:39	738077.94409775	1.98643	5066.34	443.961	12.6689474576271	1.32915	0.2563	0.566767	0.560933	0.258933	0.228466666666667	457	11.28	64.82	23532	65512	537	1017.71	9.38745
20201013 22:40	738077.94479212	1.98685	5071.19	444.399	12.65947	1.32898305084746	0.260983050847458	0.56639	0.562017	0.258305	0.22728813559322	460	11.27	65.01	23527	65511	538	1017.72	9.69481
20201013 22:41	738077.945484545	1.98527	5125.45	447.323	12.6605220338983	1.32941666666667	0.261133333333333	0.566483	0.560067	0.256683	0.224633333333333	460	11.16	65.28	23526	65511	536	1017.71	9.59927
20201013 22:42	738077.94617707	1.98634	5074.88	443.331	12.657715	1.32921666666667	0.25775	0.565383	0.5537	0.2601	0.228716666666667	462	11.14	65.53	23521	65511	538	1017.72	9.33481
20201013 22:43	738077.946877242	1.98852	5059.17	440.194	12.6511466666667	1.32911666666667	0.257283333333333	0.564567	0.55195	0.260667	0.2309	452	10.79	66.23	23550	65511	531	1017.7	9.47455
20201013 22:44	738077.947572254	1.9864	5075.57	439.978	12.660906779661	1.32893333333333	0.26045	0.564833	0.5527	0.25825	0.22985	462	10.75	67.01	23529	65509	536	1017.73	9.66836
20201013 22:45	738077.948261652	1.98563	5109.96	441.628	12.6577813559322	1.3291	0.262516666666667	0.565633	0.556683	0.256933	0.2293	465	10.71	67.1	23519	65509	535	1017.71	9.73704
20201013 22:46	738077.948955093	1.98715	5169.35	441.612	12.6536483333333	1.3295	0.26245	0.565717	0.55865	0.255383	0.228133333333333	465	10.8	67.07	23515	65510	538	1017.7	9.76927
20201013 22:47	738077.949654004	1.98709	5123.06	442.356	12.6622583333333	1.32886666666667	0.263183333333333	0.565383	0.56025	0.255083	0.2265	467	10.83	66.98	23509	65510	538	1017.7	9.72927
20201013 22:48	738077.950346865	1.9883	5100.49	443.5	12.6556152542373	1.32935	0.260683333333333	0.563333	0.561117	0.253417	0.22475	464	10.86	66.8	23519	65510	538	1017.7	9.61796
20201013 22:49	738077.951041389	1.98745	5144.99	443.931	12.662455	1.32936666666667	0.260383333333333	0.562733	0.56185	0.252867	0.227133333333333	467	10.9	66.23	23510	65510	535	1017.7	9.60691
20201013 22:50	738077.951736578	1.9872	5089.48	444.52	12.6572033898305	1.3293	0.258166666666667	0.563417	0.5644	0.251867	0.226433333333334	465	10.9	65.9	23511	65511	532	1017.71	9.17436
20201013 22:51	738077.952431614	1.98619	5126.15	446.999	12.6516183333333	1.3292	0.261916666666667	0.56275	0.560933	0.253183	0.226416666666667	454	10.94	65.56	23545	65511	530	1017.7	9.36019
20201013 22:52	738077.953124672	1.9862	5050.19	450.054	12.6483101694915	1.32918333333333	0.26015	0.561867	0.557883	0.252483	0.22745	457	10.97	65.34	23538	65510	530	1017.71	9.31091
20201013 22:53	738077.953817606	1.98648	5092.41	444.965	12.6510266666667	1.32905	0.258716666666667	0.5605	0.556317	0.254183	0.225616666666667	455	10.96	65.1	23541	65511	528	1017.69	9.27927
20201013 22:54	738077.954516667	1.98472	5016.77	449.313	12.65675	1.32928333333333	0.257666666666667	0.560917	0.553367	0.256883	0.2284	455	10.9	64.73	23544	65510	522	1017.7	9.1063
20201013 22:55	738077.955211564	1.98758	5124.11	446.69	12.6511847457627	1.32913333333333	0.258	0.560333	0.553783	0.255783	0.226383333333333	456	10.8	65.01	23542	65510	522	1017.71	9.17236
20201013 22:56	738077.95590615	1.98579	5064.62	445.504	12.6432766666667	1.32956666666667	0.26015	0.560483	0.5529	0.255367	0.227033333333334	462	10.78	64.95	23524	65510	520	1017.7	9.39073
20201013 22:57	738077.95659879	1.98562	5085.55	443.268	12.6479694915254	1.32903333333333	0.25845	0.560467	0.55385	0.254017	0.226533333333334	462	10.73	65.44	23525	65510	523	1017.71	9.35963
20201013 22:58	738077.95729182	1.98396	5045.18	445.292	12.651545	1.32921666666667	0.257366666666667	0.5597	0.552883	0.252683	0.2263	460	10.76	65.44	23530	65510	523	1017.74	9.25491
20201013 22:59	738077.957985326	1.98355	5109.13	448.237	12.6457966101695	1.32916666666667	0.25655	0.559633	0.555633	0.2524	0.22645	464	10.74	65.34	23518	65510	522	1017.75	9.26944
20201013 23:00	738077.958679935	1.98201	5028.35	451.393	12.6449466666667	1.3292	0.25845	0.5579	0.555667	0.252967	0.2259	458	10.81	65.1	23536	65510	522	1017.76	9.36618
20201013 23:01	738077.959373285	1.98142	5048.19	453.891	12.6490627118644	1.32885	0.257616666666667	0.557583	0.557467	0.25245	0.225733333333333	459	10.77	64.86	23533	65510	519	1017.78	9.43109
20201013 23:02	738077.960065657	1.98214	5014.52	456.093	12.6427183333333	1.32933333333333	0.257883333333333	0.5572	0.554867	0.252083	0.226566666666667	459	10.78	64.7	23533	65510	518	1017.79	9.46463
20201013 23:03	738077.96076457	1.98418	5046.17	449.689	12.6398266666667	1.3292	0.258583333333333	0.557267	0.5551	0.25225	0.224783333333333	465	10.76	64.61	23516	65510	517	1017.78	9.60891
20201013 23:04	738077.961459368	1.98637	5047.52	445.472	12.6519016949153	1.32928333333333	0.259633333333333	0.558483	0.54995	0.2528	0.22465	460	10.75	64.55	23531	65510	516	1017.79	9.53673
20201013 23:05	738077.962154383	1.98445	5064.37	447.365	12.6353283333333	1.32908333333333	0.255583333333334	0.557167	0.547333	0.252417	0.223933333333333	458	10.7	65.07	23541	65509	518	1017.79	9.12926
20201013 23:06	738077.962848737	1.98671	4982.49	445.586	12.6396847457627	1.3292	0.256383333333333	0.556583	0.549917	0.252867	0.22475	460	10.66	64.79	23533	65509	515	1017.78	9.06345
20201013 23:07	738077.963541636	1.98412	4958.05	446.672	12.6474066666667	1.32938983050847	0.254338983050848	0.556305	0.553525	0.252085	0.223745762711865	459	10.68	64.7	23535	65509	515	1017.78	8.86836
20201013 23:08	738077.96423394	1.98481	4969.87	450.097	12.6329186440678	1.32916666666667	0.25855	0.555567	0.553083	0.252483	0.22485	460	10.7	64.37	23533	65509	513	1017.8	9.12741
20201013 23:09	738077.964928261	1.98453	5038.39	447.801	12.6442466666667	1.32943333333333	0.2553	0.555383	0.549667	0.251367	0.224016666666667	464	10.68	64.37	23522	65509	512	1017.8	8.83582
20201013 23:10	738077.965623368	1.98562	4934.13	447.587	12.6337050847458	1.32935	0.2558	0.554817	0.549817	0.25175	0.22245	461	10.66	64.37	23530	65509	512	1017.8	8.77073
20201013 23:11	738077.966318535	1.98483	4997.94	445.981	12.6361883333333	1.3293	0.2561	0.555433	0.551467	0.252067	0.221116666666667	463	10.62	64.3	23525	65509	509	1017.8	8.80259
20201013 23:12	738077.967012119	1.9858	5079.02	446.706	12.6264254237288	1.32935	0.254566666666667	0.554117	0.552867	0.251233	0.21985	458	10.55	64.61	23540	65509	509	1017.81	8.71145
20201013 23:13	738077.967704994	1.98677	5022.85	445.666	12.6331816666667	1.3292	0.254966666666667	0.554033	0.550233	0.250317	0.22255	458	10.53	64.27	23539	65509	506	1017.86	8.94204
20201013 23:14	738077.968403939	1.98765	5017.11	445.822	12.631985	1.32956666666667	0.255583333333333	0.55465	0.5494	0.250983	0.22345	458	10.5	64.49	23540	65509	507	1017.85	9.00073
20201013 23:15	738077.96909829	1.98392	4974.97	453.639	12.6363813559322	1.32943333333333	0.254333333333333	0.553367	0.552083	0.249883	0.219983333333333	455	10.5	64.52	23547	65509	507	1017.86	8.77291
20201013 23:16	738077.969792009	1.98428	5047.81	450.386	12.6353283333333	1.3293	0.256333333333333	0.553517	0.548133	0.2506	0.2198	456	10.5	64.27	23546	65509	505	1017.88	8.80019
20201013 23:17	738077.970490084	1.98526	4983.08	448.61	12.6197283333333	1.32918333333333	0.25705	0.55345	0.544583	0.251033	0.22275	458	10.35	64.76	23542	65508	504	1017.84	8.96109
20201013 23:18	738077.97118284	1.98568	5019.52	447.707	12.6271983050847	1.32946666666667	0.25445	0.5536	0.545783	0.24975	0.2233	460	10.32	65.07	23536	65508	505	1017.88	8.87655
20201013 23:19	738077.97187739	1.98757	4952.56	443.442	12.6242733333333	1.3293	0.255216666666667	0.5547	0.54745	0.250633	0.224016666666667	465	10.31	65.19	23523	65508	506	1017.86	8.89315
20201013 23:20	738077.972572708	1.98828	4945.37	442.388	12.633993220339	1.32958333333333	0.254833333333333	0.553533	0.548217	0.252017	0.22525	461	10.34	65.13	23533	65508	506	1017.86	8.75964
20201013 23:21	738077.973266703	1.98799	4957.95	442.359	12.63039	1.3289	0.250383333333333	0.55205	0.550333	0.249783	0.21925	467	10.28	64.95	23515	65508	503	1017.83	8.55982
20201013 23:22	738077.973959534	1.98645	4992.32	444.955	12.6301694915254	1.32938333333333	0.2485	0.552683	0.54965	0.24835	0.217316666666667	455	10.32	64.37	23549	65509	500	1017.86	8.0313
20201013 23:23	738077.974652187	1.98688	5062.7	448.591	12.6228316666667	1.32946666666667	0.252533333333333	0.552117	0.5482	0.249183	0.2194	452	10.28	64.55	23557	65509	500	1017.84	8.35218
20201013 23:24	738077.97534676	1.9845	5006.7	450.709	12.6309847457627	1.32943333333333	0.254383333333333	0.551067	0.545533	0.249467	0.220933333333333	459	10.28	64.55	23539	65508	500	1017.84	8.60109
20201013 23:25	738077.976041567	1.98749	5024.22	446.76	12.62523	1.32928333333333	0.25545	0.550267	0.547783	0.24955	0.221066666666667	463	10.26	64.58	23529	65508	500	1017.81	8.64426
20201013 23:26	738077.976734863	1.98486	4977.02	442.94	12.6303627118644	1.32968333333333	0.253283333333333	0.550617	0.54825	0.248383	0.221166666666667	462	10.25	64.46	23530	65508	498	1017.83	8.45255
20201013 23:27	738077.977427386	1.98547	5032.96	443.159	12.625065	1.32943333333333	0.250133333333333	0.550467	0.548217	0.24645	0.2197	459	10.22	64.52	23541	65508	497	1017.89	8.21509
20201013 23:28	738077.978126553	1.98792	5059.44	443.263	12.6220266666667	1.32938333333333	0.2502	0.55115	0.547583	0.246533	0.219933333333333	454	10.23	64.27	23554	65508	496	1017.9	8.0613
20201013 23:29	738077.978821602	1.98582	5074.9	445.905	12.619520338983	1.32961666666667	0.255483333333333	0.551333	0.545733	0.249017	0.223066666666667	455	10.2	64.37	23553	65508	496	1017.9	8.406
20201013 23:30	738077.979510972	1.98789	5045.35	443.746	12.6150118644068	1.32913333333333	0.255916666666667	0.55295	0.545317	0.2499	0.222183333333333	461	10.12	64.73	23538	65507	496	1017.9	8.63407
20201013 23:31	738077.98020464	1.98468	5041.3	446.479	12.61849	1.32926666666667	0.252733333333333	0.550733	0.54715	0.248133	0.2216	459	10.09	65.22	23545	65507	498	1017.9	8.48455
20201013 23:32	738077.980903611	1.98393	5028.61	448.688	12.6172083333333	1.3296	0.252766666666667	0.550483	0.545117	0.248067	0.22285	462	10.06	64.92	23532	65508	495	1017.9	8.59764
20201013 23:33	738077.981596332	1.98388	5042.7	450.707	12.6153796610169	1.32957627118644	0.251271186440678	0.550305	0.545373	0.247983	0.221949152542373	464	10.05	64.98	23526	65508	495	1017.91	8.26222
20201013 23:34	738077.982290663	1.9816	5025.46	449.179	12.616145	1.3293	0.2542	0.549883	0.543617	0.24935	0.220016666666667	455	10.09	64.7	23552	65508	494	1017.92	8.35582
20201013 23:35	738077.982985778	1.98254	4938.18	447.653	12.6082847457627	1.3296	0.2548	0.549617	0.541017	0.249383	0.22095	459	10.06	64.64	23543	65507	493	1017.94	8.57618
20201013 23:36	738077.983679978	1.98354	5036.57	446.928	12.6194883333333	1.32923333333333	0.253433333333333	0.549383	0.544317	0.249083	0.22155	462	10.03	64.86	23535	65507	494	1017.99	8.70648
20201013 23:37	738077.984373252	1.98166	5046	449.073	12.6096355932203	1.32938333333333	0.2567	0.5503	0.542667	0.249433	0.222616666666667	464	10	64.73	23530	65507	492	1018.01	8.80091
20201013 23:38	738077.985065747	1.98289	5036.18	448.19	12.6060316666667	1.3295	0.255616666666667	0.549217	0.545417	0.249383	0.219816666666667	462	10	65.1	23534	65507	495	1018	8.63745
20201013 23:39	738077.985765363	1.98344	5034.03	447.591	12.6090783333333	1.3294	0.253266666666667	0.545767	0.545433	0.248183	0.2195	463	10.03	64.7	23533	65507	492	1018.01	8.60963
20201013 23:40	738077.986460334	1.98167	5010.83	447.001	12.6066474576271	1.32956666666667	0.2526	0.547683	0.54125	0.247417	0.220833333333333	467	10.02	64.06	23521	65507	487	1018.05	8.61709
20201013 23:41	738077.987154153	1.98254	5024.23	451.726	12.6065866666667	1.32958333333333	0.250616666666667	0.548017	0.540367	0.248067	0.2199	457	10	64.4	23546	65508	489	1018.09	8.23218
20201013 23:42	738077.987847305	1.98073	5132.04	455.238	12.6063881355932	1.32958333333333	0.251633333333333	0.5482	0.541717	0.24805	0.22045	452	9.97	64.21	23563	65507	487	1018.09	8.24648
20201013 23:43	738077.988540418	1.98225	5057.88	452.385	12.5949466666667	1.32938333333333	0.249733333333333	0.547467	0.542	0.247483	0.2194	451	9.96	64.34	23566	65507	487	1018.1	8.18582
20201013 23:44	738077.989234567	1.98357	4993.21	450.379	12.5982050847458	1.32983333333333	0.248283333333333	0.54715	0.542617	0.246317	0.220583333333333	458	9.96	64.15	23547	65507	486	1018.1	8.12185
20201013 23:45	738077.989929058	1.98396	4942.12	448.148	12.6099233333333	1.32946666666667	0.248683333333333	0.546967	0.5442	0.246417	0.2184	455	9.92	64.27	23555	65507	485	1018.1	7.97036
20201013 23:46	738077.990628173	1.98469	4984.45	450.231	12.6003616666667	1.32978333333333	0.25085	0.5466	0.543433	0.24675	0.2188	456	9.98	64	23552	65507	485	1018.12	8.06255
20201013 23:47	738077.991321064	1.98302	4973.03	450.302	12.6040559322034	1.32978333333333	0.249383333333333	0.546933	0.541017	0.24695	0.22055	460	9.95	64.06	23541	65507	485	1018.17	7.77722
20201013 23:48	738077.992014326	1.98553	5065.53	447.033	12.5897833333333	1.32953333333333	0.249633333333333	0.5477	0.540183	0.247583	0.220166666666667	#NUM!	NaN	NaN	#NUM!	#NUM!	#NUM!	1018.19	7.89673
20201013 23:49	738077.992709346	1.98078	4952.19	450.412	12.5955610169492	1.32961666666667	0.253366666666667	0.546167	0.540033	0.24865	0.22005	461	9.87	64.24	23537	65507	484	1018.19	8.06836
20201013 23:50	738077.993404496	1.98039	5015.35	454.2	12.5865483333333	1.32976666666667	0.252533333333333	0.545067	0.543533	0.247	0.218033333333333	455	9.92	64.37	23554	65507	486	1018.2	8.12148
20201013 23:51	738077.994099341	1.9813	5074.75	453.454	12.5923271186441	1.32945	0.25315	0.545533	0.542883	0.247033	0.218083333333333	460	9.9	64.43	23539	65507	486	1018.2	8.11291
20201013 23:52	738077.994792796	1.98078	5033.91	453.024	12.5925966666667	1.3295	0.25305	0.544783	0.54225	0.24655	0.218816666666667	466	9.86	64.21	23523	65507	483	1018.2	8.18473
20201013 23:53	738077.995485578	1.97974	4971.4	456.335	12.5944779661017	1.32945	0.252766666666667	0.544267	0.54	0.246867	0.220116666666667	459	9.88	64.09	23546	65506	483	1018.2	8.19037
20201013 23:54	738077.99617868	1.97972	5014.44	450.41	12.5836233333333	1.32976666666667	0.2503	0.5458	0.541567	0.246017	0.21795	464	9.84	64.12	23532	65506	482	1018.19	7.93491
20201013 23:55	738077.996873442	1.9775	5013.59	452.672	12.5897169491525	1.32968333333333	0.24885	0.545467	0.54075	0.24615	0.2191	464	9.79	64.12	23530	65506	480	1018.18	7.74333
20201013 23:56	738077.997567685	1.97673	4991.28	455.076	12.5954183333333	1.32973333333333	0.247466666666667	0.545133	0.541317	0.24475	0.220016666666667	461	9.81	64.21	23540	65506	481	1018.2	7.99291
20201013 23:57	738077.998266609	1.97729	5071.7	457.867	12.5877933333333	1.32945	0.247633333333333	0.544267	0.54015	0.244583	0.22035	460	9.74	64.3	23543	65506	480	1018.19	8.26909
20201013 23:58	738077.998959533	1.9777	5026.15	457.417	12.5866559322034	1.32975	0.247133333333333	0.544717	0.538433	0.244917	0.22115	462	9.67	64.67	23534	65507	480	1018.19	8.175
20201013 23:59	738077.999653609	1.97484	5043.04	457.08	12.591235	1.32968333333333	0.2493	0.542917	0.537917	0.245917	0.219933333333333	464	9.64	64.67	23528	65507	480	1018.19	8.28655
20201014 00:00	738078.000348828	1.97509	5027.13	451.326	12.5925423728814	1.32950847457627	0.250338983050847	0.541492	0.537983	0.245949	0.219627118644068	467	9.67	64.73	23519	65507	481	1018.19	8.23382
20201014 00:01	738078.001043938	1.97587	5067.21	450.475	12.5839016666667	1.32955	0.249433333333333	0.5426	0.539517	0.245183	0.2202	464	9.74	64.24	23528	65507	480	1018.17	8.215
20201014 00:02	738078.001737056	1.97818	4968.9	446.139	12.5781118644068	1.32963333333333	0.252883333333333	0.541533	0.538467	0.246967	0.218766666666667	473	9.72	63.78	23502	65507	475	1018.17	8.18309
20201014 00:03	738078.002429969	1.97439	5027.31	448.743	12.5853583333333	1.32993333333333	0.2509	0.541717	0.5379	0.245617	0.218033333333333	462	9.72	63.91	23535	65507	476	1018.15	8.03
20201014 00:04	738078.003122832	1.97483	5060.65	449.805	12.5746898305085	1.3296	0.249216666666667	0.542167	0.539017	0.24465	0.216816666666667	456	9.76	63.6	23554	65506	475	1018.13	8.00333
20201014 00:05	738078.00381749	1.97634	4979.2	448.026	12.5684916666667	1.32993333333333	0.248883333333333	0.542617	0.5393	0.2437	0.2181	462	9.68	63.63	23536	65506	473	1018.13	8.116
20201014 00:06	738078.004511975	1.97685	5038.52	446.439	12.5868847457627	1.32956666666667	0.249966666666667	0.540283	0.5383	0.24495	0.218516666666667	463	9.62	63.75	23535	65506	472	1018.12	8.15611
20201014 00:07	738078.005204509	1.97627	5020.23	445.292	12.5779566666667	1.3296	0.2513	0.539083	0.5376	0.245167	0.21765	459	9.64	64	23545	65507	475	1018.12	8.16055
20201014 00:08	738078.005903426	1.97659	5006.13	445.508	12.5794416666667	1.32985	0.24955	0.539433	0.536917	0.244417	0.216366666666667	462	9.69	63.54	23536	65506	473	1018.12	7.84636
20201014 00:09	738078.006597255	1.97601	5101.57	447.518	12.5803474576271	1.32965	0.246666666666667	0.540167	0.536483	0.242917	0.214916666666667	457	9.67	63.14	23552	65506	469	1018.1	7.54333
20201014 00:10	738078.007292184	1.97551	5032.19	446.542	12.564025	1.3296	0.248433333333333	0.5402	0.5357	0.243917	0.217316666666667	466	9.63	63.23	23525	65506	468	1018.12	7.78836
20201014 00:11	738078.007987447	1.97303	5062.64	450.405	12.5793694915254	1.32958333333333	0.2508	0.539733	0.534517	0.245033	0.2173	461	9.6	63.3	23541	65506	468	1018.13	7.85145
20201014 00:12	738078.008680611	1.97361	5073.11	448.587	12.571425	1.3297	0.25115	0.53955	0.534083	0.245617	0.217483333333333	458	9.58	63.36	23548	65506	468	1018.13	7.84537
20201014 00:13	738078.00937304	1.97336	5016	445.307	12.5745542372881	1.3297	0.249	0.538283	0.536367	0.244167	0.213633333333333	458	9.6	63.17	23550	65506	467	1018.11	7.73145
20201014 00:14	738078.010066309	1.97316	5054.4	446.598	12.569525	1.32978333333333	0.248566666666667	0.538933	0.5349	0.2432	0.214883333333333	457	9.6	63.3	23555	65505	468	1018.11	7.90333
20201014 00:15	738078.010761341	1.97194	5137.38	447.994	12.5762254237288	1.32965	0.248766666666667	0.541167	0.532983	0.243383	0.2167	469	9.53	63.23	23520	65505	465	1018.11	8.01836
20201014 00:16	738078.011455773	1.97302	5073.94	446.302	12.5710733333333	1.32973333333333	0.246783333333333	0.5404	0.5364	0.242217	0.216183333333333	463	9.47	63.45	23534	65506	465	1018.11	7.93782
20201014 00:17	738078.01215481	1.97216	5134.91	445.072	12.5632716666667	1.33006666666667	0.250133333333333	0.54055	0.53485	0.244	0.216933333333333	466	9.45	64	23527	65506	469	1018.11	7.93111
20201014 00:18	738078.012846935	1.973	5006.52	446.609	12.556720338983	1.32981666666667	0.251033333333333	0.540717	0.533633	0.244767	0.21705	460	9.43	64.12	23542	65506	469	1018.11	7.89636
20201014 00:19	738078.013540762	1.97211	5048.29	447.661	12.5662083333333	1.3299	0.249216666666667	0.54175	0.5357	0.244267	0.217233333333333	457	9.45	64.06	23555	65505	469	1018.12	7.96873
20201014 00:20	738078.014235705	1.96773	5053.32	452.506	12.5716796610169	1.32973333333333	0.24945	0.54185	0.534117	0.244817	0.218466666666667	460	9.44	64.09	23547	65505	469	1018.12	8.0113
20201014 00:21	738078.014930392	1.97226	5054.11	446.24	12.5643	1.32976666666667	0.249216666666667	0.540367	0.534333	0.244767	0.215983333333333	459	9.38	64.52	23550	65505	470	1018.12	7.84945
20201014 00:22	738078.015623249	1.97013	5069.89	450.171	12.5642355932203	1.3298	0.249383333333333	0.53905	0.536167	0.244017	0.214766666666667	461	9.4	64.67	23544	65505	472	1018.11	7.73709
20201014 00:23	738078.016315966	1.96825	4960.7	448.177	12.5654583333333	1.32973333333333	0.248966666666667	0.53915	0.535833	0.243833	0.21505	464	9.4	64.34	23534	65505	470	1018.11	7.7287
20201014 00:24	738078.017015666	1.96874	5031.02	444.438	12.5621966666667	1.32973333333333	0.24985	0.5402	0.536633	0.2441	0.2152	466	9.36	64.09	23529	65505	466	1018.11	7.76855
20201014 00:25	738078.017709749	1.96893	4916.42	447.469	12.5582983050848	1.32976666666667	0.2501	0.540433	0.535067	0.243833	0.216433333333333	461	9.37	64.03	23543	65505	466	1018.11	7.81852
20201014 00:26	738078.018402328	1.96897	5022.96	448.533	12.5564966666667	1.32974576271186	0.245779661016949	0.540983	0.537271	0.242051	0.211389830508475	456	9.33	64.18	23559	65505	466	1018.1	7.46618
20201014 00:27	738078.019094694	1.96718	5076.24	450.581	12.5475016949153	1.32983333333333	0.2454	0.541083	0.538683	0.241683	0.211916666666667	457	9.26	64.73	23555	65505	468	1018.1	7.34491
20201014 00:28	738078.019788946	1.96565	4988.52	450.232	12.56333	1.32983333333333	0.247916666666667	0.541083	0.53375	0.24305	0.215533333333333	462	9.28	64.82	23539	65505	469	1018.1	7.55164
20201014 00:29	738078.020489104	1.96574	5089.58	449.445	12.5569783333333	1.32985	0.2481	0.541183	0.53485	0.243517	0.216733333333333	462	9.24	65.07	23539	65505	470	1018.1	7.73019
20201014 00:30	738078.021181853	1.96578	5129.23	447.631	12.5421271186441	1.3299	0.247916666666667	0.540517	0.536683	0.243083	0.217283333333333	461	9.25	64.86	23543	65505	469	1018.1	7.76436
20201014 00:31	738078.021874644	1.96702	5029.66	449.793	12.5521466666667	1.32985	0.2469	0.540017	0.53505	0.242717	0.217716666666667	460	9.22	65.19	23547	65505	470	1018.1	7.77519
20201014 00:32	738078.022568277	1.966	5064.88	446.504	12.5489457627119	1.3298	0.246266666666667	0.540317	0.535133	0.242967	0.218466666666667	466	9.22	65.01	23529	65505	468	1018.11	7.80618
20201014 00:33	738078.023263503	1.96729	5043.71	447.069	12.557595	1.32961666666667	0.2448	0.541	0.536267	0.242683	0.219133333333333	466	9.18	65.01	23529	65505	467	1018.11	7.71982
20201014 00:34	738078.023958719	1.96826	5062.54	443.29	12.5536033898305	1.3302	0.246916666666667	0.540483	0.5367	0.2437	0.218983333333333	471	9.18	65.16	23514	65505	468	1018.1	7.81889
20201014 00:35	738078.02465248	1.96631	5116.86	443.233	12.5464683333333	1.33	0.246533333333333	0.54155	0.536017	0.24345	0.2184	465	9.18	65.25	23532	65505	469	1018.1	7.71291
20201014 00:36	738078.025350833	1.9664	5061.61	445.185	12.5451	1.32998333333333	0.24605	0.5402	0.532633	0.24315	0.217683333333333	462	9.17	65.22	23539	65505	468	1018.09	7.60709
20201014 00:37	738078.026043746	1.96676	5121.63	444.477	12.5449305084746	1.32986666666667	0.247133333333333	0.539467	0.535133	0.243383	0.217116666666667	466	9.2	65.44	23529	65505	471	1018.09	7.58556
20201014 00:38	738078.026738511	1.96648	5163.84	445.722	12.545695	1.32985	0.246883333333333	0.540383	0.536833	0.243633	0.216783333333333	462	9.2	65.04	23540	65505	468	1018.09	7.53291
20201014 00:39	738078.027433345	1.96737	5113.09	443.565	12.5477491525424	1.32998333333333	0.24695	0.53865	0.534617	0.243333	0.2173	461	9.2	64.73	23544	65505	466	1018.1	7.55291
20201014 00:40	738078.028126701	1.96729	5152.16	440.73	12.542475	1.32981666666667	0.247716666666667	0.538	0.532683	0.243533	0.216833333333333	460	9.2	64.82	23545	65505	467	1018.1	7.67778
20201014 00:41	738078.02881921	1.96649	5105.16	439.397	12.5510050847458	1.33018333333333	0.247366666666667	0.537617	0.53745	0.243233	0.216233333333333	466	9.2	64.61	23528	65505	465	1018.1	7.548
20201014 00:42	738078.02951241	1.96598	5132.11	440.639	12.5388483333333	1.32996666666667	0.248633333333333	0.536017	0.536	0.243183	0.217183333333333	468	9.2	64.55	23524	65505	465	1018.1	7.67019
20201014 00:43	738078.030207361	1.96645	5148.66	438.586	12.5413101694915	1.32995	0.248916666666667	0.538017	0.533983	0.24415	0.2181	469	9.2	64.49	23521	65505	464	1018.12	7.766
20201014 00:44	738078.030901845	1.96699	5144.11	440.743	12.5442033333333	1.33001666666667	0.248483333333333	0.538	0.531333	0.243667	0.217466666666667	462	9.17	64.03	23541	65505	460	1018.13	7.79618
20201014 00:45	738078.031600843	1.96722	5131.81	438.999	12.53241	1.33003333333333	0.247933333333333	0.537733	0.532083	0.243967	0.216283333333333	467	9.16	64.34	23529	65504	462	1018.11	7.63519
20201014 00:46	738078.032293434	1.96444	5115.44	439.657	12.5370627118644	1.32983333333333	0.249416666666667	0.5383	0.531783	0.243967	0.216583333333333	464	9.16	64.43	23539	65504	462	1018.11	7.69927
20201014 00:47	738078.032987269	1.96258	5068.16	440.038	12.53965	1.32991666666667	0.248216666666667	0.538933	0.532683	0.243267	0.216933333333333	464	9.14	64.4	23537	65504	462	1018.11	7.74909
20201014 00:48	738078.033682196	1.96408	5191.59	440.477	12.525786440678	1.32993333333333	0.246583333333333	0.538533	0.534217	0.24265	0.216966666666667	464	9.16	64.46	23538	65504	462	1018.11	7.75574
20201014 00:49	738078.034376837	1.96476	5199.17	438.579	12.5441166666667	1.33021666666667	0.24785	0.538017	0.53285	0.243583	0.215566666666667	466	9.11	64.73	23533	65504	463	1018.1	7.69818
20201014 00:50	738078.035069534	1.96477	5218.22	438.773	12.5277677966102	1.3301	0.247916666666667	0.53835	0.533933	0.24325	0.21565	470	9.14	64.86	23518	65505	465	1018.1	7.68
20201014 00:51	738078.035762126	1.96386	5299.2	441.808	12.5229583333333	1.32988333333333	0.247466666666667	0.538217	0.532783	0.242633	0.21605	471	9.12	64.58	23518	65504	462	1018.1	7.77796
20201014 00:52	738078.036456069	1.96464	5230.69	442.021	12.533393220339	1.33013333333333	0.248016666666667	0.539217	0.532983	0.243517	0.216183333333333	473	9.1	64.64	23513	65504	462	1018.1	7.81618
20201014 00:53	738078.037150764	1.96329	5243.14	440.006	12.5249433333333	1.33008474576271	0.249508474576271	0.53661	0.534017	0.243814	0.213813559322034	472	9.09	64.7	23510	65505	462	1018.1	7.69055
20201014 00:54	738078.037849778	1.96526	5198.77	439.363	12.51679	1.33001666666667	0.247616666666667	0.536867	0.5327	0.2424	0.2148	464	9.14	64.79	23538	65504	464	1018.1	7.79444
20201014 00:55	738078.038542474	1.96453	5237.84	440.515	12.5201288135593	1.33025	0.246333333333333	0.539	0.529167	0.24195	0.215766666666667	469	9.1	64.46	23522	65504	461	1018.1	7.84382
20201014 00:56	738078.039235503	1.96402	5232.23	440.577	12.5209833333333	1.33003333333333	0.246066666666667	0.538333	0.529833	0.242417	0.216233333333333	469	9.04	64.46	23522	65504	459	1018.1	7.86537
20201014 00:57	738078.039930505	1.963	5279.65	438.876	12.519893220339	1.32998333333333	0.246033333333333	0.539167	0.533533	0.24275	0.21725	471	9	65.13	23513	65505	462	1018.11	7.89436
20201014 00:58	738078.040625331	1.96539	5163.87	438.297	12.527795	1.33003333333333	0.24655	0.53965	0.5363	0.243133	0.216783333333333	471	9.04	65.04	23514	65505	463	1018.1	7.802
20201014 00:59	738078.041318804	1.96657	5248.59	438.841	12.5169	1.32985	0.246	0.539417	0.533783	0.2429	0.216516666666667	474	9.03	65.28	23504	65505	464	1018.09	7.47463
20201014 01:00	738078.042011734	1.96664	5147.9	438.635	12.5172583333333	1.33013333333333	0.247766666666667	0.5413	0.532617	0.2439	0.217233333333333	469	9.08	65.07	23524	65504	464	1018.09	7.55145
20201014 01:01	738078.042710776	1.9645	5335.7	439.803	12.5104966666667	1.33006666666667	0.246683333333333	0.53845	0.5312	0.243367	0.216633333333333	468	9.08	65.04	23526	65504	464	1018.09	7.58145
20201014 01:02	738078.04340537	1.96274	5272.72	439.321	12.5183949152542	1.33013333333333	0.248033333333333	0.5376	0.5316	0.243733	0.2151	462	9.07	65.19	23543	65504	465	1018.09	7.59111
20201014 01:03	738078.044094846	1.96586	5354.73	439.064	12.523486440678	1.33001666666667	0.246866666666667	0.538667	0.5346	0.24285	0.2152	462	9.08	64.92	23544	65504	463	1018.1	7.59673
20201014 01:04	738078.044788675	1.9677	5382.71	437.554	12.5094716666667	1.33018333333333	0.248	0.539617	0.535067	0.2428	0.21565	466	9.06	64.46	23531	65504	459	1018.1	7.58345
20201014 01:05	738078.045487612	1.96575	5349.85	437.404	12.5245116666667	1.33018333333333	0.248466666666667	0.538533	0.535717	0.2436	0.216366666666667	463	9.04	64.82	23541	65504	461	1018.11	7.69889
20201014 01:06	738078.046180543	1.96644	5276.1	437.265	12.516793220339	1.33008333333333	0.2497	0.538917	0.5341	0.244833	0.215566666666667	462	9.04	64.95	23545	65504	462	1018.15	7.70836
20201014 01:07	738078.046874424	1.96579	5348.11	437.386	12.5174116666667	1.33011666666667	0.248633333333333	0.539017	0.533067	0.244283	0.21635	460	8.98	65.34	23551	65504	463	1018.16	7.51426
20201014 01:08	738078.047569427	1.96518	5425.59	437.845	12.5189728813559	1.33013333333333	0.248116666666667	0.53915	0.533933	0.245167	0.21695	465	8.93	65.5	23534	65504	463	1018.17	7.638
20201014 01:09	738078.048263368	1.96723	5512.25	433.55	12.5041966666667	1.33008333333333	0.246983333333333	0.537583	0.536383	0.244333	0.215516666666667	462	8.87	65.71	23544	65504	462	1018.15	7.61
20201014 01:10	738078.048961751	1.96953	5477.97	432.932	12.5008383333333	1.32996666666667	0.24735	0.537767	0.536433	0.24365	0.215666666666667	466	8.86	66.14	23537	65503	465	1018.11	7.51981
20201014 01:11	738078.049654562	1.96771	5470.27	433.065	12.5080610169492	1.33028333333333	0.247683333333333	0.539717	0.537233	0.243383	0.21485	470	8.83	65.93	23525	65503	463	1018.1	7.52418
20201014 01:12	738078.05034909	1.96913	5462.33	432.143	12.507855	1.33026666666667	0.245416666666667	0.539117	0.53665	0.241833	0.214066666666667	470	8.8	65.65	23524	65503	460	1018.1	7.33782
20201014 01:13	738078.05104403	1.97197	5570.23	431.493	12.5016305084746	1.33008333333333	0.246716666666667	0.538783	0.534567	0.24245	0.215733333333333	467	8.86	65.99	23534	65503	464	1018.08	7.50167
20201014 01:14	738078.051738145	1.96922	5505.23	433.482	12.5084666666667	1.33003333333333	0.2465	0.5413	0.53405	0.242467	0.216666666666667	464	8.82	65.99	23537	65504	463	1018.08	7.622
20201014 01:15	738078.052430704	1.96763	5571.94	432.969	12.5077101694915	1.33021666666667	0.247383333333333	0.541917	0.533483	0.243183	0.216933333333333	468	8.78	66.11	23525	65504	462	1018.09	7.61927
20201014 01:16	738078.053123418	1.96912	5590.71	433.973	12.4887833333333	1.33008333333333	0.247366666666667	0.54115	0.5362	0.243483	0.217366666666667	462	8.82	66.23	23543	65504	464	1018.1	7.71944
20201014 01:17	738078.053818356	1.97021	5558.6	432.631	12.5060593220339	1.33013333333333	0.24835	0.539017	0.5355	0.244167	0.216383333333333	461	8.82	66.42	23546	65504	466	1018.1	7.74327
20201014 01:18	738078.054513387	1.96896	5640.15	433.375	12.5054566666667	1.33023333333333	0.248683333333333	0.53655	0.536883	0.2442	0.213833333333333	465	8.84	66.38	23536	65504	466	1018.1	7.56818
20201014 01:19	738078.055206575	1.97063	5588.99	432.318	12.4975796610169	1.33015254237288	0.249237288135593	0.537475	0.536881	0.243966	0.214067796610169	464	8.86	66.02	23539	65504	464	1018.09	7.50778
20201014 01:20	738078.055899313	1.97088	5580.1	433.96	12.4964333333333	1.33006666666667	0.248116666666667	0.5364	0.5351	0.24335	0.214	469	8.84	65.53	23524	65504	460	1018.1	7.36036
20201014 01:21	738078.056598496	1.96973	5660.38	432.439	12.49878	1.33006666666667	0.2459	0.538017	0.5336	0.241483	0.215833333333333	459	8.85	65.38	23555	65503	459	1018.1	7.32667
20201014 01:22	738078.057293191	1.97109	5673.25	432.591	12.5009661016949	1.33028333333333	0.247366666666667	0.539867	0.534133	0.242883	0.217466666666667	466	8.83	65.31	23535	65503	458	1018.09	7.51691
20201014 01:23	738078.057988315	1.96943	5596.8	433.258	12.5028383333333	1.33025	0.2477	0.540667	0.533833	0.243	0.2182	464	8.78	65.59	23537	65504	459	1018.1	7.62164
20201014 01:24	738078.058681945	1.96814	5600.96	434.098	12.5057983050847	1.32998333333333	0.2484	0.538467	0.534967	0.24305	0.216016666666667	464	8.79	65.93	23539	65504	462	1018.09	7.62056
20201014 01:25	738078.059374646	1.97137	5692.32	433.822	12.4941933333333	1.33011666666667	0.247083333333333	0.538617	0.535433	0.242517	0.216166666666667	463	8.76	66.44	23540	65504	464	1018.08	7.66873
20201014 01:26	738078.060067757	1.96786	5633.83	433.899	12.4972338983051	1.33031666666667	0.249183333333333	0.538917	0.532133	0.243	0.21635	465	8.78	65.93	23534	65504	461	1018.08	7.63836
20201014 01:27	738078.060762271	1.97193	5648.82	432.591	12.4907866666667	1.33008333333333	0.248416666666667	0.53965	0.532333	0.242867	0.217283333333333	471	8.8	65.86	23519	65504	461	1018.08	7.68352
20201014 01:28	738078.061457574	1.97196	5667.3	432.908	12.4846016949153	1.33001666666667	0.246316666666667	0.539583	0.533817	0.2423	0.2176	467	8.8	65.9	23530	65504	462	1018.07	7.60073
20201014 01:29	738078.062152836	1.96876	5666.48	434.004	12.4934666666667	1.33001666666667	0.247216666666667	0.53855	0.53605	0.243083	0.21465	467	8.8	65.99	23529	65504	462	1018.06	7.44255
20201014 01:30	738078.062847018	1.96984	5655.03	433.881	12.4903288135593	1.33016666666667	0.248916666666667	0.5381	0.534867	0.243267	0.214866666666667	463	8.84	65.93	23542	65504	463	1018.08	7.40944
20201014 01:31	738078.063539371	1.97355	5773.76	434.632	12.4789033333333	1.33018333333333	0.2513	0.539967	0.530217	0.245267	0.217733333333333	464	8.86	65.47	23537	65504	460	1018.04	7.58327
20201014 01:32	738078.064238059	1.97125	5731.39	434.984	12.48457	1.33015	0.247266666666667	0.54065	0.534633	0.2435	0.21325	460	8.9	65.19	23549	65504	460	1018.09	7.32636
20201014 01:33	738078.064932052	1.9703	5726.44	434.138	12.4825983050847	1.33	0.24875	0.540667	0.535667	0.243417	0.212816666666667	463	8.74	66.05	23544	65503	461	1018.1	7.26222
20201014 01:34	738078.065626954	1.97151	5725.69	435.664	12.4891333333333	1.33021666666667	0.2485	0.541667	0.531533	0.24345	0.215383333333333	462	8.8	66.26	23549	65503	464	1018.08	7.36455
20201014 01:35	738078.066319782	1.96916	5760.64	434.885	12.4929355932203	1.33015	0.249433333333333	0.539967	0.536033	0.244	0.215283333333333	459	8.73	66.17	23552	65504	461	1018.07	7.38982
20201014 01:36	738078.067012504	1.97087	5846.99	434.485	12.4722666666667	1.33008333333333	0.247766666666667	0.5393	0.537267	0.24375	0.216283333333333	462	8.76	66.38	23543	65504	464	1018.08	7.39019
20201014 01:37	738078.067705958	1.96959	5667.6	434.756	12.4974779661017	1.33035	0.247933333333333	0.540033	0.535183	0.244067	0.21585	461	8.78	66.11	23546	65504	462	1018.05	7.42218
20201014 01:38	738078.068400903	1.97166	5740.08	434.807	12.48428	1.33013333333333	0.25015	0.542	0.532917	0.245017	0.217	464	8.72	66.17	23539	65504	461	1018.01	7.55891
20201014 01:39	738078.069096097	1.96948	5763.12	437.972	12.4792186440678	1.33013333333333	0.246866666666667	0.54245	0.5334	0.245567	0.21735	463	8.72	66.32	23543	65503	462	1018.02	7.13926
20201014 01:40	738078.069790251	1.96777	5845.96	437.816	12.4863866666667	1.32993333333333	0.243166666666667	0.541867	0.537117	0.24445	0.214566666666667	462	8.65	67.01	23548	65503	465	1018.03	6.91273
20201014 01:41	738078.070489067	1.96925	5729.91	437.026	12.483135	1.33015	0.246983333333333	0.543667	0.53465	0.244767	0.2175	454	8.62	67.31	23572	65503	466	1018.02	7.19815
20201014 01:42	738078.071181793	1.96892	5753.75	439.422	12.4807677966102	1.3303	0.2464	0.542717	0.535017	0.243633	0.217116666666667	462	8.64	67.1	23547	65503	465	1018.01	7.13164
20201014 01:43	738078.071876111	1.97069	5817.79	434.12	12.4678466666667	1.32998333333333	0.2434	0.541633	0.538433	0.242817	0.216133333333333	461	8.62	67.64	23551	65503	468	1018.04	6.71673
20201014 01:44	738078.072571155	1.96982	5762.72	436.521	12.4798762711864	1.33015	0.244516666666667	0.54135	0.538317	0.243233	0.217766666666667	462	8.65	67.49	23549	65503	468	1018.07	6.76481
20201014 01:45	738078.073266234	1.97159	5713.1	433.561	12.467495	1.32986666666667	0.245083333333333	0.540817	0.536967	0.242483	0.216233333333333	459	8.64	67.07	23553	65504	465	1018.06	6.68073
20201014 01:46	738078.073958931	1.96917	5751.77	434.28	12.4822084745763	1.33005	0.2476	0.54	0.535533	0.24325	0.216316666666667	460	8.62	66.95	23550	65504	463	1018.09	6.83109
20201014 01:47	738078.074651341	1.96929	5698.1	437.642	12.4816333333333	1.3304406779661	0.250796610169491	0.541881	0.536169	0.244254	0.218101694915254	457	8.69	66.65	23560	65504	463	1018.1	7.10611
20201014 01:48	738078.075345165	1.97278	5811.88	436.751	12.4711152542373	1.3301	0.245783333333333	0.542433	0.537017	0.243717	0.217216666666667	460	8.68	66.44	23553	65503	462	1018.1	6.71364
20201014 01:49	738078.076040082	1.97169	5880.19	433.347	12.4743283333333	1.33008333333333	0.249183333333333	0.54105	0.5368	0.244467	0.217216666666667	458	8.64	66.95	23557	65504	464	1018.1	6.89582
20201014 01:50	738078.076735515	1.97161	5826.27	433.288	12.4743677966102	1.33031666666667	0.2471	0.540333	0.5359	0.244817	0.216016666666667	457	8.67	67.07	23559	65504	466	1018.09	6.8337
20201014 01:51	738078.077430164	1.97276	5898.28	434.922	12.4671833333333	1.33013333333333	0.243516666666667	0.541	0.538267	0.243617	0.214433333333333	460	8.63	66.95	23553	65503	464	1018.1	6.488
20201014 01:52	738078.078123223	1.97182	5811.81	436.886	12.4753152542373	1.33033333333333	0.246833333333333	0.54	0.536517	0.243517	0.2163	462	8.66	66.74	23546	65503	463	1018.1	6.81327
20201014 01:53	738078.078816088	1.97162	5905.35	435.696	12.4666116666667	1.33021666666667	0.24765	0.539867	0.53485	0.24455	0.214433333333333	460	8.65	66.8	23552	65503	463	1018.09	6.73056
20201014 01:54	738078.079515688	1.97207	5862.01	435.605	12.4676766666667	1.3303	0.248633333333333	0.5399	0.534567	0.2447	0.2138	460	8.54	67.01	23552	65503	461	1018.08	6.768
20201014 01:55	738078.080210774	1.97156	5798.48	436.364	12.4719355932203	1.33015	0.245483333333333	0.539617	0.537233	0.24285	0.214116666666667	462	8.57	67.16	23548	65503	463	1018.01	6.38982
20201014 01:56	738078.080905655	1.96885	5844.43	438.427	12.473815	1.33026666666667	0.249066666666667	0.538983	0.535917	0.243833	0.215716666666667	462	8.59	67.1	23548	65503	464	1018.02	6.48111
20201014 01:57	738078.081598813	1.96898	5825.5	439.662	12.4657559322034	1.33021666666667	0.248133333333333	0.539733	0.536417	0.24375	0.21515	456	8.58	66.86	23567	65503	461	1018.02	6.42473
20201014 01:58	738078.082291353	1.97077	5802.99	434.913	12.46588	1.33025	0.250983333333333	0.538967	0.532967	0.24595	0.21745	458	8.56	66.8	23559	65503	461	1018.01	6.77722
20201014 01:59	738078.082984864	1.97232	5828.18	436.712	12.4670305084746	1.33025	0.248883333333333	0.539467	0.535267	0.243833	0.21565	454	8.54	66.77	23571	65503	460	1018	6.68545
20201014 02:00	738078.083679547	1.97024	5902.27	437.495	12.4619783333333	1.33028333333333	0.248316666666666	0.540017	0.5319	0.245267	0.218283333333333	462	8.42	67.46	23551	65502	461	1018	6.75109
20201014 02:01	738078.084374046	1.972	5833.11	436.698	12.452079661017	1.3301	0.247883333333333	0.5396	0.5332	0.245983	0.217333333333333	461	8.42	67.55	23555	65502	461	1017.99	6.85981
20201014 02:02	738078.085066795	1.97217	5859.3	435.65	12.3269466666667	1.33011666666667	0.247683333333333	0.5399	0.53595	0.243783	0.215866666666667	461	8.42	67.49	23553	65502	461	1018.01	6.86291
20201014 02:03	738078.085765141	1.97132	5913.71	437.6	12.3154883333333	1.3302	0.249383333333333	0.541483	0.535317	0.245133	0.216233333333333	457	8.44	67.31	23566	65502	460	1018	6.934
20201014 02:04	738078.086464103	1.97309	5939.05	435.938	12.290975862069	1.33018333333333	0.248533333333333	0.542733	0.534867	0.247417	0.216666666666667	458	8.43	67.52	23562	65502	461	1018.01	6.86019
20201014 02:05	738078.087150809	1.9724	5839.59	433.923	12.41378	1.33031666666667	0.244716666666667	0.542683	0.533367	0.2452	0.216283333333333	457	8.32	68.11	23565	65502	462	1018	6.62018
20201014 02:06	738078.087849358	1.97293	5809.64	434.197	12.4607366666667	1.33036666666667	0.2475	0.54255	0.534433	0.245217	0.218866666666667	460	8.16	68.74	23557	65502	461	1017.99	6.84148
20201014 02:07	738078.088541456	1.97311	5911.51	431.152	12.4740322033898	1.33036666666667	0.245516666666667	0.5437	0.534817	0.2463	0.217633333333333	461	8.2	68.97	23554	65502	464	1017.99	6.53582
20201014 02:08	738078.089235521	1.9717	5880.2	435.07	12.4676916666667	1.3302	0.239016666666667	0.546817	0.535067	0.24505	0.216383333333333	466	8.16	69.24	23543	65501	465	1018	6.11891
20201014 02:09	738078.089930673	1.96939	5943.85	436.005	12.4724983050847	1.33041666666667	0.239533333333333	0.5465	0.535667	0.2443	0.215183333333333	456	8.16	69.36	23567	65502	465	1018.01	5.99407
20201014 02:10	738078.090625985	1.96983	5931.62	438.053	12.4563233333333	1.33023333333333	0.24065	0.546883	0.533033	0.24525	0.216133333333333	458	8.08	70.64	23564	65502	471	1018.01	5.95691
20201014 02:11	738078.091319967	1.96973	5865.37	438.781	12.4619474576271	1.33025	0.242716666666667	0.548133	0.5283	0.247167	0.2165	454	8.06	70.64	23576	65502	471	1018	6.11545
20201014 02:12	738078.092012624	1.97219	5967.66	433	12.4614883333333	1.33031666666667	0.24615	0.548217	0.5348	0.248467	0.218166666666667	454	7.97	71.03	23575	65502	470	1018	6.21741
20201014 02:13	738078.092705789	1.97235	5860.92	431.846	12.4588033898305	1.33025423728814	0.246050847457627	0.548356	0.540627	0.245492	0.21771186440678	460	7.75	72.99	23560	65501	476	1017.99	6.20218
20201014 02:14	738078.093400346	1.97059	5885.64	434.251	12.456135	1.3302	0.246433333333333	0.547733	0.5397	0.245383	0.217333333333333	462	7.8	72.84	23552	65501	477	1017.99	6.08564
20201014 02:15	738078.094095455	1.97175	5853.69	438.867	12.4590745762712	1.33028333333333	0.248433333333333	0.547033	0.5417	0.245317	0.217966666666667	463	7.9	72.43	23551	65501	477	1018	6.15704
20201014 02:16	738078.094789425	1.97004	5890.9	438.663	12.4483266666667	1.33018333333333	0.25215	0.546467	0.541633	0.245817	0.21965	466	7.97	71.83	23538	65502	475	1017.95	6.48091
20201014 02:17	738078.095488631	1.97141	5933.62	437.836	12.4468883333333	1.33023333333333	0.250633333333333	0.5455	0.53675	0.2488	0.22305	455	8.03	71.5	23572	65502	475	1017.95	6.61074
20201014 02:18	738078.096181161	1.97049	5854.28	434.517	12.4549355932203	1.33028333333333	0.2515	0.5475	0.539817	0.249067	0.220016666666667	457	8.06	71.36	23565	65502	475	1017.91	6.71709
20201014 02:19	738078.096875174	1.97472	5894.96	430.438	12.444375	1.33035	0.249816666666667	0.547833	0.54115	0.25035	0.221933333333333	459	7.9	71.62	23561	65501	472	1017.92	6.56509
20201014 02:20	738078.097570263	1.9733	5948.72	431.029	12.4467593220339	1.33005	0.25305	0.5477	0.541817	0.250167	0.22315	462	7.81	72.43	23554	65501	474	1017.91	6.86093
20201014 02:21	738078.098264769	1.97307	5865.03	433.261	12.4618666666667	1.33003333333333	0.252483333333333	0.547417	0.542867	0.247683	0.222683333333333	459	7.8	72.31	23562	65501	473	1017.91	6.88782
20201014 02:22	738078.098957508	1.97234	5921.08	433.234	12.4438152542373	1.33061666666667	0.250766666666667	0.546483	0.54585	0.245717	0.215566666666667	463	7.85	72.16	23548	65502	474	1017.91	6.66436
20201014 02:23	738078.099649968	1.97364	5933.85	431.57	12.4505383333333	1.33043333333333	0.245166666666667	0.546233	0.54375	0.246517	0.216783333333333	459	7.96	71.8	23560	65502	475	1017.93	6.19241
20201014 02:24	738078.100344463	1.97506	5878.37	431.918	12.4532813559322	1.33036666666667	0.2474	0.5469	0.5433	0.24575	0.216683333333333	455	7.99	71.33	23572	65502	473	1017.9	6.32309
20201014 02:25	738078.101039365	1.97273	5836.57	432.973	12.4546766666667	1.33036666666667	0.250933333333333	0.5474	0.541833	0.247783	0.221466666666667	451	8	71.24	23582	65502	473	1017.9	6.43
20201014 02:26	738078.10173875	1.9727	5893.45	432.833	12.45025	1.33033333333333	0.25055	0.546817	0.542267	0.247033	0.220616666666667	461	8.1	71.03	23553	65502	475	1017.93	6.36056
20201014 02:27	738078.102431228	1.97155	5820.43	434.818	12.454313559322	1.33041666666667	0.251583333333333	0.5465	0.541567	0.247217	0.218616666666667	453	8.06	71.24	23577	65502	475	1017.92	6.28127
20201014 02:28	738078.103124085	1.97218	5828.42	435.864	12.4410183333333	1.33023333333333	0.253016666666667	0.546933	0.5408	0.247117	0.219833333333333	459	8.15	70.91	23561	65502	475	1017.9	6.458
20201014 02:29	738078.103818714	1.9715	5861.64	433.439	12.4500474576271	1.33	0.252833333333333	0.54715	0.53905	0.246733	0.22125	458	8.16	70.58	23563	65502	474	1017.92	6.78389
20201014 02:30	738078.104513355	1.97588	5890.95	430.664	12.4387966666667	1.33043333333333	0.25595	0.546467	0.5414	0.24855	0.22335	461	8.15	70.79	23554	65502	475	1017.91	6.93564
20201014 02:31	738078.105211427	1.97474	5801.45	432.157	12.4379783333333	1.33046666666667	0.2553	0.546933	0.540783	0.24975	0.221666666666667	460	8.23	70.64	23558	65502	476	1017.93	6.92222
20201014 02:32	738078.105904021	1.97357	5861.94	435.831	12.4539610169491	1.33033333333333	0.250133333333333	0.547083	0.54145	0.2487	0.21975	459	8.2	70.52	23559	65502	475	1017.93	6.69655
20201014 02:33	738078.106597956	1.97335	5876.84	430.947	12.44972	1.3304	0.250216666666667	0.546383	0.542817	0.246667	0.21765	456	8.24	70.61	23570	65502	477	1017.93	6.568
20201014 02:34	738078.107292531	1.97504	5915.75	430.208	12.4555152542373	1.33041666666667	0.248116666666667	0.546633	0.5409	0.245817	0.219383333333333	460	8.3	70.34	23557	65502	476	1017.95	6.30241
20201014 02:35	738078.107985495	1.97498	5976.17	430.196	12.4384333333333	1.3305	0.250383333333333	0.545967	0.53855	0.24675	0.22165	459	8.32	70.08	23557	65503	476	1017.92	6.45382
20201014 02:36	738078.108683828	1.9758	5943.91	429.867	12.435775	1.33031666666667	0.252983333333333	0.545967	0.537417	0.248317	0.222566666666667	459	8.35	69.9	23557	65503	475	1017.94	6.79491
20201014 02:37	738078.109376983	1.97394	5843.77	430.964	12.4496830508475	1.3303	0.252116666666667	0.5448	0.541567	0.246517	0.220366666666667	455	8.35	69.6	23568	65503	473	1017.91	6.94111
20201014 02:38	738078.110066028	1.97525	5777.58	430.284	12.428593220339	1.33031666666667	0.251533333333333	0.545183	0.541683	0.245567	0.221133333333333	461	8.34	70.02	23555	65502	476	1017.9	7.02873
20201014 02:39	738078.110760729	1.97529	5963.95	430.726	12.4396816666667	1.33035	0.254866666666667	0.54535	0.540917	0.247267	0.2217	462	8.36	69.66	23551	65502	474	1017.9	7.09873
20201014 02:40	738078.111459662	1.97296	5872.68	433.198	12.4390883333333	1.33030508474576	0.256050847457627	0.545339	0.542373	0.248542	0.21935593220339	457	8.38	69.6	23561	65503	474	1017.92	7.22537
20201014 02:41	738078.112152372	1.9716	5900.89	436.887	12.4346898305085	1.33016666666667	0.252416666666667	0.5473	0.543667	0.246233	0.217283333333333	457	8.44	69.42	23565	65502	475	1017.93	6.94
20201014 02:42	738078.112845985	1.97148	5778.57	436.942	12.4376666666667	1.33031666666667	0.250483333333333	0.547033	0.5404	0.247083	0.2201	461	8.38	69.48	23554	65502	473	1017.95	6.706
20201014 02:43	738078.113541041	1.97059	5843.61	442.088	12.4354203389831	1.33023333333333	0.249783333333333	0.547033	0.541283	0.24675	0.219866666666667	461	8.37	69.81	23554	65502	475	1017.92	6.64222
20201014 02:44	738078.1142352	1.97225	5836.39	433.419	12.44377	1.33026666666667	0.249333333333333	0.547483	0.54265	0.2471	0.216383333333333	462	8.38	69.87	23549	65503	476	1017.95	6.47055
20201014 02:45	738078.114928239	1.97473	5854.47	432.169	12.4380186440678	1.33046666666667	0.252666666666667	0.546967	0.5396	0.248233	0.220683333333333	454	8.33	70.02	23571	65503	475	1017.96	6.75
20201014 02:46	738078.115621122	1.9741	5850.12	432.376	12.44149	1.33026666666667	0.2551	0.54735	0.541167	0.248733	0.221816666666667	456	8.34	69.93	23564	65503	475	1017.91	6.96241
20201014 02:47	738078.116320496	1.97271	5755.07	436.293	12.4424433333333	1.33043333333333	0.252916666666667	0.548333	0.537867	0.248	0.2179	461	8.36	70.05	23553	65502	477	1017.93	6.87345
20201014 02:48	738078.117015556	1.97447	5876.44	431.497	12.4360016949152	1.33056666666667	0.251933333333333	0.549667	0.531983	0.24875	0.219966666666667	463	8.34	70.17	23548	65502	477	1017.92	6.89073
20201014 02:49	738078.117709391	1.97337	5846.87	431.055	12.437605	1.33031666666667	0.254116666666667	0.549367	0.5373	0.25095	0.22205	456	8.3	70.55	23568	65502	478	1017.92	7.11722
20201014 02:50	738078.118401561	1.97711	5873.24	429.467	12.4354220338983	1.33041666666667	0.254233333333333	0.549067	0.540167	0.2498	0.220633333333333	458	8.29	70.97	23562	65502	480	1017.92	7.16127
20201014 02:51	738078.119094302	1.9772	5866.66	429.287	12.4329933333333	1.33043333333333	0.254166666666667	0.548217	0.542867	0.248917	0.2211	458	8.16	71.83	23562	65502	482	1017.95	7.15167
20201014 02:52	738078.119789049	1.97478	5835.76	429.836	12.4386101694915	1.33038333333333	0.257283333333333	0.548633	0.542183	0.251317	0.222466666666667	464	8.22	71.5	23546	65502	482	1017.98	7.38727
20201014 02:53	738078.12048404	1.97516	5839.2	430.021	12.4405	1.33018333333333	0.255466666666667	0.548633	0.543083	0.24985	0.221366666666667	460	8.18	71.59	23556	65502	481	1017.97	7.316
20201014 02:54	738078.121183457	1.97421	5829.85	429.92	12.4315966666667	1.33053333333333	0.25635	0.546133	0.54485	0.249917	0.218633333333333	462	8.12	72.19	23553	65501	483	1017.96	7.25944
20201014 02:55	738078.121876403	1.97253	5825.96	431.377	12.443193220339	1.3303	0.25805	0.547417	0.541617	0.250933	0.222783333333333	460	8.22	71.92	23559	65501	485	1017.96	7.47727
20201014 02:56	738078.1225695	1.97349	5819.9	433.394	12.42793	1.33041666666667	0.252166666666667	0.551517	0.545117	0.24775	0.219883333333333	467	8.17	71.24	23538	65501	478	1018	7.04891
20201014 02:57	738078.123263736	1.97348	5834.39	433.234	12.4311542372881	1.33038333333333	0.253033333333333	0.5516	0.5447	0.24915	0.219666666666667	471	8.08	72.25	23526	65501	482	1017.98	7.00352
20201014 02:58	738078.123958985	1.97254	5754.62	431.068	12.4415233333333	1.33045	0.252616666666667	0.551333	0.5449	0.248833	0.22205	462	8.12	72.84	23552	65501	488	1017.99	7.14709
20201014 02:59	738078.124652476	1.97179	5794.55	433.736	12.4357101694915	1.3305	0.2533	0.552333	0.54645	0.24885	0.224383333333333	466	8.17	72.76	23540	65502	488	1017.98	7.22056
20201014 03:00	738078.125345445	1.97293	5853.21	430.155	12.428035	1.33023333333333	0.253916666666667	0.5536	0.547483	0.251367	0.224866666666667	469	8.25	72.37	23530	65502	489	1017.98	7.19345
20201014 03:01	738078.126044383	1.9741	5822.6	430.614	12.4284833333333	1.3306	0.254383333333333	0.5545	0.547633	0.251267	0.225816666666667	462	8.26	72.37	23550	65502	489	1017.97	7.38036
20201014 03:02	738078.126738862	1.97334	5874.52	431.129	12.4391830508475	1.33051666666667	0.253866666666667	0.554733	0.5525	0.24975	0.2225	464	8.34	72.4	23546	65502	492	1017.97	7.27037
20201014 03:03	738078.127428166	1.97274	5859.1	431.281	12.4383440677966	1.33043333333333	0.2552	0.555333	0.551567	0.252083	0.222233333333333	466	8.38	72.61	23538	65502	495	1017.95	7.21509
20201014 03:04	738078.128123374	1.97305	5806.96	433.148	12.4316033333333	1.33038333333333	0.253233333333333	0.5563	0.549033	0.252717	0.225283333333333	462	8.47	72.1	23548	65503	494	1017.93	7.18891
20201014 03:05	738078.128822404	1.97089	5786.96	434.015	12.4286916666667	1.33021666666667	0.244683333333333	0.55765	0.544633	0.250683	0.222166666666667	461	8.4	72.43	23550	65503	494	1017.95	6.84426
20201014 03:06	738078.129514611	1.97121	5772.54	430.068	12.4381389830508	1.33027118644068	0.245033898305085	0.557153	0.545322	0.253508	0.223	459	8.47	72.37	23557	65503	496	1017.94	6.90291
20201014 03:07	738078.130207968	1.97081	5835.63	429.733	12.4372833333333	1.33061666666667	0.249016666666667	0.556817	0.545867	0.253533	0.222483333333333	458	8.3	73.89	23559	65503	501	1017.93	6.90073
20201014 03:08	738078.130903068	1.97215	5850.37	432.092	12.4362101694915	1.33031666666667	0.254516666666667	0.555383	0.545017	0.253733	0.224733333333333	462	8.16	74.21	23549	65503	498	1017.9	7.1737
20201014 03:09	738078.131598228	1.9683	5845.11	439.412	12.4399783333333	1.33033333333333	0.257016666666667	0.555767	0.55115	0.252767	0.223366666666667	462	8.18	74.15	23551	65502	498	1017.9	7.252
20201014 03:10	738078.132292141	1.96638	5816.35	438.039	12.4399694915254	1.33061666666667	0.25765	0.556767	0.55055	0.2532	0.2233	473	8.23	74.04	23517	65502	499	1017.9	7.20556
20201014 03:11	738078.132984665	1.96848	5791.62	434.283	12.434615	1.33028333333333	0.241116666666667	0.556833	0.535483	0.247217	0.214533333333333	472	8.34	73.59	23523	65502	500	1017.89	6.74673
20201014 03:12	738078.133683277	1.96918	5875.99	435.783	12.4291866666667	1.3304	0.24075	0.557067	0.543517	0.24835	0.219133333333333	465	8.23	73.59	23542	65502	496	1017.9	6.57545
20201014 03:13	738078.134377781	1.96541	5891.37	442.702	12.4301474576271	1.33023333333333	0.249366666666667	0.556917	0.546767	0.251433	0.2242	460	7.98	75.68	23556	65502	502	1017.91	6.83593
20201014 03:14	738078.13506714	1.96762	5895.8	437.141	12.4330237288136	1.33036666666667	0.255283333333333	0.55605	0.548133	0.253217	0.225883333333334	465	8.07	75.34	23542	65502	503	1017.9	7.11745
20201014 03:15	738078.135760561	1.96941	5822.15	434.826	12.4301633333333	1.33018333333333	0.2572	0.557033	0.553517	0.25255	0.226183333333334	472	8.18	74.87	23523	65502	503	1017.89	7.15745
20201014 03:16	738078.136459426	1.96852	5819.38	435.129	12.4276133333333	1.33026666666667	0.258316666666667	0.557033	0.55785	0.252	0.225683333333333	469	8.3	74.44	23529	65502	504	1017.88	7.165
20201014 03:17	738078.137152047	1.96676	5823.93	436.112	12.4332033898305	1.33025	0.25075	0.558033	0.551617	0.250967	0.225466666666667	472	8.4	73.89	23517	65503	504	1017.85	6.91491
20201014 03:18	738078.137846601	1.96898	5753.07	434.323	12.4367783333333	1.33028333333333	0.247083333333333	0.558283	0.550017	0.251117	0.220583333333333	464	8.49	73.26	23541	65503	503	1017.83	6.74037
20201014 03:19	738078.138541293	1.9703	5867.3	430.691	12.4309186440678	1.33033333333333	0.256816666666667	0.55825	0.55595	0.252517	0.2204	457	8.23	74.58	23566	65502	503	1017.8	7.07636
20201014 03:20	738078.13923402	1.967	5781.61	434.738	12.4314366666667	1.33003333333333	0.260316666666667	0.558	0.556767	0.254633	0.223916666666667	459	8.2	74.93	23560	65502	505	1017.81	7.27164
20201014 03:21	738078.13993256	1.96288	5739.19	441.589	12.4330383333333	1.33015	0.254833333333333	0.557967	0.548883	0.25435	0.2242	461	8.25	74.35	23554	65502	502	1017.79	6.9537
20201014 03:22	738078.140626094	1.96297	5826.54	440.685	12.4452983050847	1.33048333333333	0.2537	0.558	0.543833	0.256267	0.227183333333333	461	8.22	74.58	23555	65502	503	1017.78	6.92691
20201014 03:23	738078.141320913	1.96447	5723.82	437.77	12.4323183333333	1.33031666666667	0.256166666666667	0.557467	0.549533	0.257433	0.228866666666667	457	8.16	74.58	23565	65502	501	1017.75	7.11491
20201014 03:24	738078.142013977	1.96519	5730.16	437.502	12.4328338983051	1.33031666666667	0.2575	0.558417	0.554983	0.254917	0.227933333333333	460	8.09	74.7	23556	65502	499	1017.74	7.11556
20201014 03:25	738078.142706687	1.9673	5759.13	435.341	12.4403716666667	1.33035	0.258066666666667	0.55805	0.5522	0.2564	0.23025	465	8.18	74.84	23543	65502	503	1017.72	7.16364
20201014 03:26	738078.143400193	1.96815	5732.31	430.808	12.4289491525424	1.3304	0.25995	0.55735	0.552583	0.256067	0.228966666666667	461	8.34	74.12	23550	65503	504	1017.72	7.34509
20201014 03:27	738078.144095038	1.96763	5757.54	431.899	12.4344116666667	1.33043333333333	0.259683333333333	0.557817	0.546567	0.256983	0.2252	463	8.34	74.01	23548	65502	503	1017.71	7.33222
20201014 03:28	738078.144795245	1.96826	5742.9	432.075	12.4384583333333	1.33036666666667	0.257933333333333	0.55895	0.548867	0.2558	0.223333333333333	465	8.28	74.06	23543	65502	501	1017.7	7.23745
20201014 03:29	738078.145487592	1.96634	5815.83	436.157	12.4317525423729	1.33008333333333	0.255983333333333	0.55945	0.543833	0.2567	0.224116666666667	462	8.26	74.53	23550	65502	504	1017.7	7.31574
20201014 03:30	738078.146180216	1.96661	5777.07	436.428	12.43667	1.33016666666667	0.260766666666667	0.560883	0.552067	0.257517	0.226883333333333	461	8.28	74.61	23554	65502	505	1017.69	7.52364
20201014 03:31	738078.146874383	1.96666	5674.71	434.388	12.4335406779661	1.33035	0.256816666666667	0.559617	0.5544	0.256567	0.226633333333333	460	8.22	75.1	23558	65502	506	1017.7	7.378
20201014 03:32	738078.147569441	1.96461	5754.54	438.25	12.4264133333333	1.3303	0.2424	0.554233	0.52785	0.253067	0.22235	466	8.27	75.22	23538	65502	509	1017.7	7.1963
20201014 03:33	738078.148263438	1.96215	5605.37	440.957	12.4325830508475	1.33025423728814	0.252152542372881	0.556898	0.537305	0.254	0.224203389830509	460	7.92	76.03	23556	65502	502	1017.69	7.342
20201014 03:34	738078.148956348	1.96273	5717.68	442.463	12.42892	1.33021666666667	0.2527	0.559283	0.545883	0.255833	0.22565	463	7.77	77.53	23551	65501	507	1017.68	7.11691
20201014 03:35	738078.149655385	1.96377	5722.72	439.237	12.43891	1.3304	0.247433333333333	0.559683	0.54395	0.2534	0.222383333333333	470	7.86	77.36	23530	65501	509	1017.67	6.85648
20201014 03:36	738078.150349079	1.9662	5634.21	431.415	12.4230237288136	1.33031666666667	0.249083333333333	0.56065	0.54975	0.254283	0.2256	466	7.84	77.07	23542	65501	506	1017.66	6.97164
20201014 03:37	738078.151044185	1.9667	5644.25	432.933	12.43907	1.33033333333333	0.246266666666667	0.560433	0.547117	0.252867	0.223483333333334	466	7.88	77.19	23543	65501	508	1017.66	6.93218
20201014 03:38	738078.15173846	1.96745	5636.28	432.017	12.4323813559322	1.33043333333333	0.2555	0.561467	0.560233	0.25515	0.226766666666667	468	7.74	77.42	23536	65501	505	1017.66	7.03463
20201014 03:39	738078.152431614	1.96805	5681.97	432.495	12.4230933333333	1.33035	0.256166666666667	0.5627	0.56385	0.256133	0.228066666666667	462	7.79	77.88	23552	65501	510	1017.68	7.02382
20201014 03:40	738078.15312401	1.96602	5728.15	431.754	12.4364050847458	1.33023333333333	0.260516666666667	0.561983	0.563817	0.255583	0.228916666666667	472	7.9	77.53	23524	65501	511	1017.64	7.29455
20201014 03:41	738078.153817839	1.96774	5747.61	432.975	12.4296083333333	1.33025	0.264616666666667	0.56125	0.561383	0.25745	0.228916666666667	476	8.07	77.13	23510	65502	515	1017.66	7.58241
20201014 03:42	738078.154513143	1.96762	5692.74	431.478	12.439906779661	1.33015	0.264033333333333	0.56215	0.5593	0.258133	0.228616666666667	471	8.17	76.61	23524	65502	515	1017.67	7.548
20201014 03:43	738078.155208141	1.9654	5710.18	434.864	12.4266033333333	1.33	0.2586	0.56175	0.5585	0.256317	0.225683333333334	477	8.13	76.72	23507	65502	514	1017.69	7.29093
20201014 03:44	738078.155901371	1.96753	5785.02	430.702	12.4362288135593	1.33033333333333	0.253216666666667	0.561117	0.54365	0.256333	0.2267	467	8	77.16	23537	65502	512	1017.68	7.30582
20201014 03:45	738078.156593985	1.96948	5713.97	430.111	12.4288083333333	1.33028333333333	0.2576	0.561783	0.54735	0.259833	0.232533333333333	466	7.9	77.5	23539	65502	511	1017.69	7.51527
20201014 03:46	738078.15729343	1.96804	5724.05	432.119	12.41459	1.33021666666667	0.256066666666667	0.562583	0.5461	0.259583	0.230633333333333	466	7.94	77.68	23541	65501	514	1017.69	7.36167
20201014 03:47	738078.157988593	1.96744	5717.05	432.896	12.4383542372881	1.33028333333333	0.251616666666667	0.563517	0.560167	0.255433	0.226333333333333	472	7.87	78.69	23525	65501	518	1017.7	6.98764
20201014 03:48	738078.15867804	1.96724	5674.68	431.975	12.4266610169492	1.33015	0.2467	0.5614	0.549267	0.2545	0.224466666666667	467	7.99	77.88	23537	65502	517	1017.7	6.82164
20201014 03:49	738078.159373265	1.96312	5675.61	441.737	12.4348483333333	1.3304	0.247233333333333	0.561583	0.547817	0.253533	0.222066666666667	464	7.99	77.65	23546	65502	515	1017.68	6.77333
20201014 03:50	738078.160072487	1.96444	5691.28	443.066	12.4279316666667	1.33008333333333	0.248566666666667	0.563083	0.552833	0.255233	0.225216666666667	462	7.85	77.82	23550	65502	512	1017.72	6.72855
20201014 03:51	738078.160764913	1.96428	5732.63	439.534	12.4396542372881	1.33031666666667	0.245833333333333	0.5611	0.533883	0.249483	0.21635	463	7.94	77.88	23548	65502	515	1017.69	6.83259
20201014 03:52	738078.161457756	1.96843	5858.26	431.663	12.430965	1.33013333333333	0.249533333333333	0.5594	0.5372	0.2537	0.22185	460	7.91	77.94	23558	65502	514	1017.69	6.91764
20201014 03:53	738078.16215256	1.96636	5728.91	434.586	12.4510728813559	1.3303	0.250833333333333	0.560233	0.549183	0.255483	0.226666666666667	463	7.83	78.54	23549	65501	515	1017.7	6.98727
20201014 03:54	738078.162847528	1.96461	5689.94	441.418	12.4303783333333	1.33043333333333	0.2531	0.561167	0.55095	0.2546	0.226983333333333	470	7.58	79.64	23529	65501	514	1017.7	7.05778
20201014 03:55	738078.163541149	1.96166	5730.19	445.065	12.4354423728814	1.3302	0.2606	0.562717	0.56235	0.254183	0.227066666666667	473	7.56	80.19	23521	65501	517	1017.69	7.23073
20201014 03:56	738078.164233657	1.9613	5745.48	446.416	12.4320966666667	1.33006666666667	0.2642	0.56435	0.566017	0.25445	0.228633333333333	474	7.7	79.99	23518	65501	520	1017.7	7.20127
20201014 03:57	738078.164932553	1.96528	5763.61	440.224	12.4295016666667	1.33003333333333	0.263883333333333	0.564433	0.5647	0.25605	0.231333333333333	472	7.88	79.44	23523	65501	523	1017.7	7.20741
20201014 03:58	738078.165626859	1.96888	5767.64	431.074	12.435286440678	1.32991525423729	0.261677966101695	0.563864	0.561949	0.25661	0.228372881355932	472	8.1	78.34	23523	65502	524	1017.69	7.21436
20201014 03:59	738078.166321252	1.96553	5759.92	435.899	12.4369266666667	1.33018333333333	0.256916666666667	0.564233	0.563	0.25385	0.223983333333334	473	8.12	77.85	23520	65502	521	1017.7	6.93291
20201014 04:00	738078.167013734	1.96599	5835.95	440.517	12.4357576271186	1.33006666666667	0.249466666666667	0.5627	0.54375	0.2526	0.22535	467	8.01	77.94	23537	65502	518	1017.69	6.8937
20201014 04:01	738078.167706221	1.96341	5757.45	439.415	12.442655	1.33018333333333	0.2529	0.56245	0.556867	0.254233	0.222316666666667	465	8.14	77.59	23543	65502	520	1017.67	6.89055
20201014 04:02	738078.168400496	1.96758	5754.39	432.925	12.4270728813559	1.32981666666667	0.259116666666667	0.563683	0.5597	0.257483	0.230983333333333	465	7.95	78.08	23543	65502	517	1017.69	7.13722
20201014 04:03	738078.169095617	1.96319	5718.03	439.491	12.4379783333333	1.33005	0.254916666666667	0.563383	0.553933	0.255933	0.22755	465	7.96	78.28	23543	65502	519	1017.68	7.07636
20201014 04:04	738078.169789749	1.96261	5789.08	442.542	12.4242355932203	1.32976666666667	0.2504	0.561467	0.5395	0.255683	0.225083333333333	467	7.9	78.66	23536	65502	519	1017.68	6.98345
20201014 04:05	738078.170482808	1.96746	5698.94	434.12	12.4315466666667	1.33026666666667	0.247416666666667	0.560933	0.540817	0.255817	0.225816666666667	476	7.8	79.24	23510	65502	519	1017.68	6.82648
20201014 04:06	738078.171182196	1.96983	5793.03	431.1	12.441015	1.33016666666667	0.25175	0.560717	0.5408	0.256267	0.225483333333333	468	7.79	79.12	23535	65501	518	1017.68	7.03473
20201014 04:07	738078.171875719	1.96621	5734.56	433.427	12.4378355932203	1.33025	0.258566666666667	0.562183	0.551767	0.2578	0.227583333333333	461	7.67	79.21	23557	65501	514	1017.7	7.21436
20201014 04:08	738078.172570614	1.96412	5749.85	438.375	12.4390816666667	1.33005	0.262216666666667	0.563117	0.560633	0.25865	0.228583333333333	468	7.74	79.38	23537	65501	518	1017.7	7.26463
20201014 04:09	738078.173265241	1.96543	5733.85	440.247	12.4317745762712	1.33	0.2659	0.5629	0.55695	0.25875	0.226633333333333	480	7.8	79.9	23500	65501	523	1017.69	7.44436
20201014 04:10	738078.173959123	1.971	5690.54	429.95	12.426225	1.33008333333333	0.264816666666667	0.56385	0.556067	0.25785	0.226883333333333	478	7.8	80.11	23505	65501	525	1017.69	7.40055
20201014 04:11	738078.174652309	1.96837	5801.24	436.548	12.4349983050847	1.33016666666667	0.26585	0.5651	0.561367	0.25765	0.228366666666667	473	7.91	79.61	23522	65501	525	1017.69	7.45593
20201014 04:12	738078.175345337	1.96617	5734.72	439.81	12.4335633333333	1.3301	0.270233333333333	0.566783	0.56475	0.26055	0.23325	474	7.94	79.21	23519	65501	524	1017.7	7.77036
20201014 04:13	738078.176039922	1.96996	5773.55	433.596	12.4268118644068	1.33	0.252666666666667	0.561383	0.546567	0.257	0.2276	483	8.07	79.32	23491	65501	529	1017.7	7.40727
20201014 04:14	738078.17673488	1.96845	5828.64	430.754	12.4327366666667	1.32975	0.258433333333333	0.5631	0.554867	0.258	0.230516666666667	478	8.1	79.47	23503	65502	531	1017.7	7.4537
20201014 04:15	738078.177430164	1.97018	5822.41	431.876	12.4350152542373	1.33018333333333	0.26065	0.564467	0.5622	0.257467	0.227666666666667	469	7.92	79.12	23532	65501	523	1017.7	7.35836
20201014 04:16	738078.1781241	1.96828	5732.54	434.277	12.4339366666667	1.33003333333333	0.26415	0.564067	0.5538	0.260667	0.228766666666667	479	7.99	79.9	23503	65501	530	1017.7	7.49889
20201014 04:17	738078.178822459	1.96652	5780.66	435.993	12.4430283333333	1.33008333333333	0.256133333333333	0.563617	0.555917	0.255733	0.221266666666667	472	8.05	78.95	23521	65502	526	1017.69	7.29382
20201014 04:18	738078.179515333	1.96857	5816.94	435.801	12.441206779661	1.33	0.2564	0.563867	0.556817	0.254567	0.2196	475	8	79.47	23513	65502	528	1017.7	7.33036
20201014 04:19	738078.180209867	1.96423	5694.82	439.061	12.4319083333333	1.33018333333333	0.267133333333333	0.566367	0.564417	0.25855	0.229083333333333	468	7.9	79.27	23532	65502	523	1017.68	7.73167
20201014 04:20	738078.180904871	1.96788	5788.53	431.748	12.4350237288136	1.33008333333333	0.271683333333333	0.566317	0.568817	0.260183	0.231733333333333	468	8.02	79.15	23533	65502	526	1017.68	7.96236
20201014 04:21	738078.181599286	1.96969	5768.64	430.044	12.4365016666667	1.33008333333333	0.269316666666667	0.563717	0.556983	0.2604	0.230016666666667	482	8.18	79.56	23491	65502	535	1017.69	7.98241
20201014 04:22	738078.18229171	1.96875	5831.03	430.133	12.434686440678	1.33025	0.27045	0.56555	0.5595	0.262167	0.2344	484	8.1	79.56	23485	65502	532	1017.67	8.02945
20201014 04:23	738078.182984199	1.96709	5884.52	435.197	12.4349383333333	1.33023333333333	0.266466666666667	0.565817	0.56265	0.260233	0.231333333333333	472	8.08	79.44	23522	65502	531	1017.63	7.86073
20201014 04:24	738078.183678645	1.96756	5795.65	437.64	12.4409254237288	1.32991666666667	0.261883333333333	0.566017	0.558417	0.261833	0.2355	479	8.17	79.64	23500	65502	535	1017.6	7.66074
20201014 04:25	738078.184373753	1.96843	5818.38	431.683	12.4425233333333	1.32993220338983	0.256983050847458	0.562475	0.546169	0.258729	0.231271186440678	477	8.24	79.09	23506	65502	534	1017.55	7.66491
20201014 04:26	738078.185068899	1.9694	5812.44	431.914	12.4315559322034	1.3301	0.252433333333333	0.5601	0.530083	0.255033	0.22655	468	8.22	78.28	23534	65502	528	1017.5	7.634
20201014 04:27	738078.185761784	1.96812	5813.94	431.648	12.4444016666667	1.33028333333333	0.262666666666667	0.5637	0.555017	0.258683	0.23145	469	8.07	78.86	23531	65502	526	1017.49	7.99648
20201014 04:28	738078.186460541	1.96648	5909.08	437.346	12.4387066666667	1.32993333333333	0.2655	0.564633	0.55785	0.260633	0.232466666666667	468	8.07	79.04	23533	65502	528	1017.46	8.14964
20201014 04:29	738078.187153602	1.96707	5850.63	435.681	12.4486508474576	1.33	0.261783333333333	0.5646	0.564283	0.258517	0.22605	473	8.12	79.44	23517	65502	532	1017.5	7.74709
20201014 04:30	738078.187848275	1.96933	5767.89	433.805	12.4392166666667	1.33013333333333	0.265583333333333	0.565467	0.5702	0.260183	0.22905	477	8.11	79.47	23506	65502	532	1017.5	7.80593
20201014 04:31	738078.188541671	1.96659	5802.15	436.306	12.4513440677966	1.3302	0.270666666666667	0.56555	0.5689	0.264017	0.23535	473	8.19	78.86	23517	65502	531	1017.52	8.11018
20201014 04:32	738078.189234009	1.96866	5762.96	430.721	12.4522166666667	1.32971666666667	0.266383333333333	0.566367	0.569733	0.26365	0.237033333333333	474	8.25	78.78	23515	65502	532	1017.51	8.14545
20201014 04:33	738078.18993296	1.96801	5841.72	430.636	12.4468	1.33013333333333	0.266766666666667	0.567633	0.571767	0.260033	0.233366666666667	477	8.14	79.7	23505	65502	534	1017.53	8.03537
20201014 04:34	738078.19062756	1.96875	5798.25	432.707	12.4512711864407	1.3301	0.266216666666667	0.5664	0.562867	0.261583	0.234366666666667	482	8.26	79.73	23492	65502	539	1017.51	7.95364
20201014 04:35	738078.191322014	1.96468	5828.25	438.622	12.4448783333333	1.32983333333333	0.257516666666667	0.56575	0.56375	0.25985	0.230833333333333	483	8.46	78.86	23486	65503	541	1017.51	7.61389
20201014 04:36	738078.192014328	1.96656	5834.82	436.656	12.4422457627119	1.33003333333333	0.257283333333333	0.565483	0.56075	0.258933	0.226716666666667	471	8.38	77.68	23522	65503	530	1017.5	7.58564
20201014 04:37	738078.192707226	1.96793	5892.72	432.837	12.4510716666667	1.32975	0.259183333333333	0.567117	0.56495	0.25915	0.230483333333333	467	8.31	78.14	23533	65503	530	1017.5	7.54836
20201014 04:38	738078.19340149	1.9674	5770.6	433.875	12.4442915254237	1.3301	0.2626	0.565683	0.566667	0.260967	0.228633333333334	468	8.5	77.59	23530	65503	533	1017.48	7.76815
20201014 04:39	738078.194096413	1.96687	5719.41	433.249	12.4479583333333	1.33006666666667	0.263233333333333	0.5659	0.567717	0.2601	0.229466666666667	464	8.5	77.1	23541	65503	530	1017.49	7.83036
20201014 04:40	738078.194795307	1.96837	5821.71	432.181	12.4475566666667	1.33	0.266	0.565883	0.562467	0.261017	0.232083333333333	466	8.44	77.39	23535	65503	530	1017.5	7.99582
20201014 04:41	738078.195487442	1.96663	5860.9	436.305	12.449106779661	1.32973333333333	0.262483333333333	0.564633	0.554517	0.2589	0.228433333333333	469	8.54	77.16	23528	65503	532	1017.5	7.93185
20201014 04:42	738078.196180556	1.96577	5830.81	434.666	12.4473	1.32985	0.258083333333333	0.562467	0.542667	0.2609	0.230183333333333	463	8.56	76.81	23545	65503	530	1017.48	7.81891
20201014 04:43	738078.196875807	1.96288	5801.58	439.271	12.4466576271186	1.32991666666667	0.246516666666667	0.560333	0.539133	0.256533	0.228466666666667	468	8.42	77.19	23529	65503	528	1017.49	7.55036
20201014 04:44	738078.197570494	1.96325	5816.08	441.554	12.459125	1.3297	0.253333333333333	0.56215	0.555717	0.257517	0.232116666666667	461	8.3	77.04	23551	65503	522	1017.45	7.63444
20201014 04:45	738078.198263037	1.96342	5821.11	438.205	12.4513745762712	1.3299	0.262816666666667	0.56335	0.563617	0.259817	0.235133333333333	465	8.23	77.71	23541	65502	524	1017.47	7.94236
20201014 04:46	738078.19895533	1.96924	5838.75	429.768	12.449465	1.32996666666667	0.25395	0.558867	0.5532	0.25605	0.228883333333333	470	8.31	77.74	23528	65502	528	1017.47	7.77964
20201014 04:47	738078.199649383	1.96805	5859.27	432.396	12.4471220338983	1.32966666666667	0.255066666666667	0.56335	0.55645	0.25765	0.23175	468	8.38	77.3	23531	65503	527	1017.52	7.82981
20201014 04:48	738078.200344475	1.96549	5777.12	435.401	12.4563666666667	1.33001666666667	0.2627	0.565167	0.563733	0.2622	0.2355	462	8.26	76.67	23551	65502	518	1017.51	8.11491
20201014 04:49	738078.201044827	1.96491	5807.62	435.953	12.451385	1.33001666666667	0.267116666666667	0.56675	0.56555	0.261433	0.235766666666667	479	8.3	78.52	23499	65502	532	1017.5	8.16056
20201014 04:50	738078.201737771	1.96489	5812.09	435.308	12.4624542372881	1.33001666666667	0.255716666666667	0.562467	0.557067	0.256533	0.229833333333333	480	8.26	78.92	23498	65502	534	1017.48	7.68036
20201014 04:51	738078.202430971	1.96633	5843.29	434.913	12.449155	1.32971186440678	0.252694915254237	0.561508	0.552559	0.257424	0.225152542372881	481	8.4	79.01	23492	65503	540	1017.5	7.62109
20201014 04:52	738078.20312451	1.96614	5777.99	434.297	12.459493220339	1.32976666666667	0.244333333333333	0.560867	0.544067	0.2535	0.224116666666667	466	8.28	77.1	23537	65503	522	1017.5	7.39278
20201014 04:53	738078.203819219	1.96187	5821.06	438.677	12.4527183333333	1.33001666666667	0.257783333333333	0.564867	0.555383	0.2561	0.228266666666667	470	8.16	78.6	23526	65502	528	1017.55	7.79236
20201014 04:54	738078.204512502	1.96613	5909.05	437.202	12.4528305084746	1.3297	0.268183333333333	0.565417	0.5645	0.260183	0.233166666666667	481	8.06	79.15	23495	65502	528	1017.56	8.24255
20201014 04:55	738078.205205101	1.96331	5784.12	437.289	12.4550983333333	1.32966666666667	0.272516666666667	0.565617	0.563333	0.263067	0.2346	484	8.24	79.53	23486	65502	537	1017.61	8.615
20201014 04:56	738078.205903869	1.96338	5765.08	439.57	12.45136	1.32996666666667	0.265133333333333	0.559767	0.54955	0.261217	0.227783333333334	488	8.3	79.61	23473	65502	540	1017.61	8.25436
20201014 04:57	738078.206598612	1.96224	5872.63	438.535	12.4608881355932	1.32978333333333	0.267	0.562933	0.559683	0.258617	0.225716666666667	487	8.27	79.7	23475	65502	539	1017.66	8.02073
20201014 04:58	738078.207293671	1.96425	5794.51	435.558	12.4527916666667	1.3297	0.268116666666667	0.56545	0.5629	0.25865	0.229516666666667	471	8.24	78.05	23524	65502	527	1017.69	8.10074
20201014 04:59	738078.207986908	1.96088	5869.49	440.107	12.4655983050847	1.32996666666667	0.268416666666667	0.56685	0.568317	0.259317	0.231466666666667	472	8.3	77.88	23523	65502	528	1017.66	8.19182
20201014 05:00	738078.208679234	1.96324	5864.5	442.053	12.4499766666667	1.32988333333333	0.267333333333333	0.566933	0.566017	0.259083	0.231816666666667	480	8.32	78.75	23497	65502	535	1017.66	8.15927
20201014 05:01	738078.209372691	1.96346	5862.47	439.692	12.4512186440678	1.32978333333333	0.2656	0.566933	0.562083	0.259317	0.233716666666667	475	8.52	78.08	23508	65503	538	1017.68	8.07907
20201014 05:02	738078.210067455	1.96048	5802.18	440.495	12.4661733333333	1.32978333333333	0.26545	0.568667	0.565517	0.26015	0.235533333333333	468	8.61	77.01	23527	65504	533	1017.69	8.07309
20201014 05:03	738078.210766564	1.96106	5830.61	440.282	12.4637816666667	1.32995	0.262883333333333	0.568617	0.566433	0.26115	0.23465	470	8.76	76.72	23520	65504	537	1017.67	7.89182
20201014 05:04	738078.211459199	1.96498	5850.07	432.522	12.4646796610169	1.32978333333333	0.249616666666667	0.563683	0.555567	0.25815	0.229683333333333	480	8.94	76.78	23491	65504	544	1017.65	7.56556
20201014 05:05	738078.21215247	1.96627	5867.26	430.529	12.4541533333333	1.32991666666667	0.249233333333333	0.563017	0.545633	0.255183	0.2212	467	8.85	75.71	23530	65504	533	1017.63	7.44382
20201014 05:06	738078.212846898	1.96402	5924.59	432.933	12.4616423728814	1.32996666666667	0.260616666666667	0.566117	0.563067	0.25755	0.226416666666667	459	8.79	75.39	23552	65504	528	1017.63	7.74148
20201014 05:07	738078.213541944	1.96629	5839.17	431.819	12.455355	1.32998333333333	0.267216666666667	0.5675	0.568017	0.258817	0.227666666666667	464	8.78	75.65	23539	65504	530	1017.63	8.018
20201014 05:08	738078.214235685	1.96223	5935.16	436.215	12.4584186440678	1.32971666666667	0.2571	0.5638	0.5572	0.257733	0.228366666666667	471	8.89	76	23517	65504	536	1017.68	7.89691
20201014 05:09	738078.214928327	1.964	5871.16	434.052	12.4557483333333	1.3301	0.246733333333333	0.5624	0.55455	0.2547	0.22735	474	8.96	76.03	23507	65504	539	1017.67	7.67278
20201014 05:10	738078.215627246	1.9661	5943.87	433.22	12.4538083333333	1.32993333333333	0.261733333333333	0.565967	0.561133	0.259983	0.23425	461	8.72	75.51	23548	65504	527	1017.67	8.12382
20201014 05:11	738078.216321473	1.9645	5825.22	433.042	12.4612389830508	1.32968333333333	0.265716666666667	0.566417	0.566217	0.26185	0.233833333333333	466	8.73	75.71	23532	65504	528	1017.7	8.10309
20201014 05:12	738078.217016289	1.96203	5919.61	437.297	12.463355	1.3298	0.255733333333333	0.56155	0.543183	0.261683	0.231166666666667	472	8.78	76.98	23515	65504	539	1017.69	7.9013
20201014 05:13	738078.217709287	1.96151	5828.19	440.051	12.4658050847458	1.32986666666667	0.2555	0.564783	0.559567	0.258217	0.229633333333333	468	8.67	76.67	23527	65504	533	1017.68	7.67782
20201014 05:14	738078.218402662	1.95992	5949.72	439.752	12.45866	1.3299	0.260216666666667	0.568083	0.568033	0.260867	0.236	466	8.48	76.72	23537	65503	527	1017.7	7.75091
20201014 05:15	738078.219095967	1.96141	5898.93	439.037	12.4634627118644	1.32986666666667	0.264233333333333	0.56915	0.5685	0.26165	0.2379	460	8.74	76.2	23551	65504	532	1017.69	7.98852
20201014 05:16	738078.219790176	1.95883	5975.41	441.76	12.4659183333333	1.32976666666667	0.26735	0.56795	0.567733	0.26265	0.237	469	8.86	76.17	23524	65504	536	1017.68	8.186
20201014 05:17	738078.220485228	1.95985	5918.05	441.897	12.4629610169492	1.32983333333333	0.2671	0.569117	0.5651	0.2626	0.235416666666667	465	9.03	75.62	23531	65505	538	1017.67	8.26145
20201014 05:18	738078.221179899	1.95906	5925.16	441.575	12.4614266666667	1.32959322033898	0.266237288135593	0.567407	0.560373	0.262949	0.235745762711864	466	9.02	75.28	23529	65505	536	1017.69	8.32926
20201014 05:19	738078.221873007	1.9598	5895.05	440.761	12.4610305084746	1.32961666666667	0.2483	0.56105	0.5271	0.255567	0.22425	470	9.17	75.6	23516	65505	544	1017.69	7.91855
20201014 05:20	738078.222565841	1.96248	5944.95	436.422	12.4758666666667	1.3293	0.2421	0.559417	0.531417	0.25275	0.219366666666667	459	8.94	75.02	23548	65505	531	1017.69	7.59564
20201014 05:21	738078.223265565	1.96121	5915.9	434.141	12.463495	1.32965	0.245983333333333	0.563283	0.54415	0.254717	0.223583333333333	458	8.83	75.39	23555	65504	530	1017.68	7.57852
20201014 05:22	738078.223960428	1.96391	5885.42	433.236	12.4508389830509	1.3297	0.257916666666667	0.56645	0.559967	0.25785	0.2252	461	8.48	76.2	23551	65503	523	1017.7	7.804
20201014 05:23	738078.224649936	1.96315	5918.79	434.851	12.4602440677966	1.32981666666667	0.251083333333333	0.5611	0.544967	0.25605	0.22415	467	8.5	77.65	23534	65503	534	1017.67	7.66111
20201014 05:24	738078.225344721	1.96229	5936.66	433.778	12.4587516666667	1.32965	0.250583333333333	0.560317	0.540617	0.255017	0.222833333333333	477	8.53	78.2	23503	65503	538	1017.69	7.63036
20201014 05:25	738078.226043467	1.96075	5839.84	437.816	12.470065	1.32971666666667	0.2549	0.56145	0.55665	0.2555	0.22275	464	8.22	78.11	23542	65503	527	1017.7	7.65818
20201014 05:26	738078.226735939	1.96194	5975.44	432.694	12.4791440677966	1.32991666666667	0.2639	0.565333	0.562933	0.2605	0.232716666666667	468	8.06	79.15	23532	65502	528	1017.7	7.91019
20201014 05:27	738078.227429579	1.95982	5936.08	436.564	12.46711	1.3299	0.26655	0.566867	0.5695	0.26125	0.235066666666667	466	8.2	78.52	23540	65502	529	1017.7	7.93236
20201014 05:28	738078.228124801	1.96037	5956.16	435.509	12.4618694915254	1.32965	0.266566666666667	0.5677	0.57365	0.261467	0.2352	482	8.13	79.82	23491	65502	535	1017.71	7.844
20201014 05:29	738078.228820109	1.96099	6017.52	436.291	12.4783083333333	1.32955	0.267733333333333	0.56865	0.574633	0.2623	0.236083333333333	476	8.37	79.04	23505	65503	538	1017.72	7.94241
20201014 05:30	738078.229514846	1.9619	5968.05	435.211	12.4714593220339	1.32973333333333	0.261116666666667	0.566317	0.562283	0.26185	0.23505	468	8.62	77.94	23529	65503	540	1017.7	7.76164
20201014 05:31	738078.230207756	1.96229	5916.83	433.757	12.473005	1.32998333333333	0.25785	0.56455	0.555833	0.259417	0.229816666666667	475	8.64	77.65	23506	65504	539	1017.7	7.69455
20201014 05:32	738078.230906287	1.96053	5917.98	435.027	12.47464	1.32985	0.25055	0.562133	0.54635	0.25635	0.227016666666667	465	8.58	77.1	23536	65504	533	1017.7	7.53407
20201014 05:33	738078.231599808	1.95962	5930.75	434.149	12.4738372881356	1.32983333333333	0.2582	0.566783	0.561383	0.260233	0.23355	466	8.46	77.21	23537	65503	529	1017.71	7.788
20201014 05:34	738078.23228897	1.9612	5870.96	432.914	12.4682406779661	1.32968333333333	0.264466666666667	0.56785	0.567967	0.26195	0.2361	466	8.28	78	23536	65503	528	1017.75	8.05309
20201014 05:35	738078.232984434	1.96347	5994.17	431.027	12.47004	1.32978333333333	0.260516666666667	0.566533	0.55995	0.25925	0.2295	475	8.4	79.12	23509	65503	540	1017.73	7.96185
20201014 05:36	738078.233678711	1.96296	6060.36	429.948	12.4776898305085	1.32991666666667	0.258533333333333	0.56635	0.561283	0.258417	0.231016666666667	473	8.48	79.18	23516	65503	544	1017.71	7.82909
20201014 05:37	738078.234371171	1.96406	6026.11	430.264	12.478195	1.32981666666667	0.264683333333333	0.56865	0.566867	0.260867	0.2332	470	8.51	78.11	23523	65503	537	1017.73	7.93722
20201014 05:38	738078.235069719	1.96261	6045.79	430.067	12.4781433333333	1.32975	0.247666666666667	0.564383	0.558033	0.25225	0.22525	470	8.49	77.88	23523	65503	535	1017.7	7.51564
20201014 05:39	738078.235764244	1.96102	6042.87	430.871	12.4785	1.32963333333333	0.249866666666667	0.5675	0.565617	0.25295	0.228333333333333	472	8.6	78.28	23518	65503	542	1017.7	7.59836
20201014 05:40	738078.236458805	1.95794	5995.11	437.512	12.4860466666667	1.32968333333333	0.259383333333333	0.5677	0.5638	0.257967	0.230233333333333	465	8.32	78.28	23539	65503	532	1017.7	7.80315
20201014 05:41	738078.237151774	1.95838	6069.73	440.088	12.4962813559322	1.32971666666667	0.267683333333333	0.566867	0.5629	0.263667	0.234366666666667	474	8.51	78.75	23513	65503	542	1017.72	8.14909
20201014 05:42	738078.237844723	1.95672	6030.61	440.66	12.5066066666667	1.3299	0.272216666666667	0.568267	0.563067	0.266417	0.236283333333333	466	8.57	77.71	23535	65503	537	1017.71	8.39418
20201014 05:43	738078.238544197	1.96172	6055.32	434.291	12.5037483333333	1.32998333333333	0.27315	0.569383	0.56475	0.264033	0.236733333333333	477	8.52	78.86	23504	65503	543	1017.71	8.41222
20201014 05:44	738078.239239057	1.96008	6111.34	431.903	12.5132610169492	1.32983333333333	0.263683333333333	0.565617	0.550717	0.260333	0.22955	483	8.55	78.86	23485	65503	544	1017.71	8.152
20201014 05:45	738078.239928409	1.95972	6200.09	435.066	12.5057338983051	1.32966101694915	0.257016949152542	0.565712	0.550983	0.258237	0.228152542372881	479	8.75	78.6	23493	65504	550	1017.73	7.86648
20201014 05:46	738078.24062247	1.95712	6061.08	439.584	12.5043916666667	1.32973333333333	0.263416666666667	0.568667	0.559867	0.260967	0.23315	467	8.54	77.33	23533	65503	533	1017.77	7.98527
20201014 05:47	738078.241321095	1.96049	6133.81	437.411	12.506335	1.32985	0.27055	0.568267	0.565483	0.263617	0.2358	465	8.58	77.59	23540	65503	536	1017.72	8.29182
20201014 05:48	738078.242013764	1.96038	6120.27	432.93	12.5005542372881	1.32973333333333	0.271516666666667	0.569483	0.5634	0.265333	0.236966666666667	471	8.76	77.97	23517	65504	546	1017.73	8.262
20201014 05:49	738078.242708283	1.95905	6090.79	434.799	12.5070083333333	1.32963333333333	0.26135	0.566933	0.5549	0.26245	0.2328	471	8.76	77.19	23517	65504	540	1017.75	8.06444
20201014 05:50	738078.2434034	1.95459	6138.05	439.697	12.5135796610169	1.32975	0.26855	0.5697	0.559217	0.265967	0.238416666666667	473	8.84	77.85	23512	65504	548	1017.71	8.39745
20201014 05:51	738078.244098607	1.96101	6197.54	430.96	12.505405	1.32976666666667	0.2612	0.568433	0.555733	0.26125	0.233166666666667	470	8.72	76.87	23520	65504	536	1017.71	8.15574
20201014 05:52	738078.244791679	1.95865	6206.3	431.685	12.4951101694915	1.32978333333333	0.266783333333333	0.570583	0.56275	0.263117	0.237433333333333	473	8.75	77.62	23513	65504	543	1017.71	8.37655
20201014 05:53	738078.245484233	1.96112	6236.09	430.566	12.5068016666667	1.32993333333333	0.266866666666667	0.568917	0.5667	0.263083	0.2333	475	8.64	78	23506	65504	541	1017.7	8.26418
20201014 05:54	738078.246183383	1.95967	6231.88	434.226	12.4988016666667	1.32963333333333	0.269516666666667	0.569617	0.56955	0.26335	0.233666666666667	473	8.78	78.2	23512	65504	548	1017.7	8.40944
20201014 05:55	738078.246878279	1.96091	6285.38	430.671	12.5091440677966	1.32976666666667	0.27255	0.569517	0.565783	0.266267	0.238166666666667	471	8.74	77.59	23517	65504	542	1017.71	8.65418
20201014 05:56	738078.247567474	1.95983	6264.42	432.479	12.5046	1.32971666666667	0.272266666666667	0.56985	0.569333	0.26535	0.235416666666667	474	8.85	77.33	23507	65504	544	1017.69	8.71836
20201014 05:57	738078.248262461	1.9559	6278.48	438.5	12.5039483333333	1.32965	0.27185	0.570533	0.569383	0.26455	0.237433333333333	472	8.88	77.65	23515	65504	548	1017.69	8.73111
20201014 05:58	738078.248961027	1.95645	6283.3	437.351	12.501825	1.32958333333333	0.273283333333333	0.570683	0.570167	0.264733	0.238516666666667	473	8.96	77.21	23510	65504	548	1017.65	8.90473
20201014 05:59	738078.249653396	1.95782	6279.1	433.864	12.4976779661017	1.3298	0.272983333333333	0.571567	0.56975	0.265567	0.239616666666667	477	9	76.95	23500	65504	547	1017.68	8.93527
20201014 06:00	738078.25034752	1.9615	6287.77	429.959	12.5046766666667	1.33	0.272233333333333	0.570183	0.567817	0.266517	0.240483333333333	476	9.12	76.93	23503	65504	551	1017.69	8.99648
20201014 06:01	738078.251042649	1.95603	6356.53	434.103	12.5126949152542	1.32968333333333	0.2726	0.5702	0.566933	0.26715	0.237233333333333	471	9.1	76.81	23515	65505	550	1017.69	9.07345
20201014 06:02	738078.251736324	1.95821	6348.44	429.053	12.5077116666667	1.3298	0.264583333333333	0.567683	0.560033	0.2645	0.23375	476	9.08	76.98	23498	65505	550	1017.69	8.67564
20201014 06:03	738078.252434236	1.95831	6278.18	432.303	12.5054866666667	1.32965	0.256816666666667	0.566067	0.555767	0.26	0.227733333333333	472	9.07	76.55	23511	65505	547	1017.67	8.22537
20201014 06:04	738078.253127255	1.95905	6400.12	430.689	12.5130016949153	1.3296	0.24585	0.565583	0.5475	0.252467	0.22055	460	8.9	76.12	23547	65505	537	1017.65	7.81873
20201014 06:05	738078.253816354	1.96045	6413.29	429.267	12.5083762711864	1.32951666666667	0.248316666666667	0.567283	0.55595	0.253367	0.222616666666667	460	8.9	76	23547	65505	537	1017.63	7.76055
20201014 06:06	738078.254510744	1.96077	6423.91	429.811	12.5052933333333	1.3298	0.252333333333333	0.567783	0.555233	0.25625	0.221366666666667	465	8.81	76.61	23534	65504	537	1017.6	7.78556
20201014 06:07	738078.255209593	1.95919	6434.03	430.329	12.502415	1.3296	0.25725	0.56745	0.55885	0.259017	0.2268	464	8.68	76.9	23537	65504	535	1017.58	7.99
20201014 06:08	738078.255902153	1.95704	6424.07	429.209	12.5094033898305	1.32958333333333	0.254666666666667	0.5668	0.563383	0.256333	0.22265	465	8.71	76.9	23536	65504	536	1017.55	7.82222
20201014 06:09	738078.256595599	1.95816	6394.86	431.747	12.5007766666667	1.3296	0.261583333333333	0.567283	0.564683	0.257283	0.22615	472	8.63	77.94	23516	65504	541	1017.55	7.99
20201014 06:10	738078.257290373	1.959	6433.1	428.647	12.5123711864407	1.32981666666667	0.260216666666667	0.568167	0.564317	0.255083	0.222933333333333	465	8.7	77.39	23535	65504	539	1017.53	7.85545
20201014 06:11	738078.25798348	1.95881	6456.4	430.443	12.497315	1.32978333333333	0.269866666666667	0.569217	0.56615	0.26135	0.231883333333333	467	8.62	77.36	23530	65504	536	1017.51	8.35019
20201014 06:12	738078.258682281	1.95527	6454.7	431.926	12.5004833333333	1.32972881355932	0.270406779661017	0.568407	0.564695	0.264288	0.234762711864407	468	8.66	77.85	23526	65504	541	1017.53	8.54145
20201014 06:13	738078.259375541	1.955	6486.79	435.58	12.5084813559322	1.32955	0.264566666666667	0.5679	0.565017	0.261967	0.229866666666667	473	8.66	78.26	23513	65504	544	1017.52	8.29636
20201014 06:14	738078.260069935	1.95741	6467.17	432.35	12.5162533333333	1.3301	0.269433333333333	0.5692	0.5668	0.2631	0.234316666666667	477	8.68	78.98	23499	65504	550	1017.56	8.55537
20201014 06:15	738078.260764296	1.95639	6536.32	430.318	12.510879661017	1.32968333333333	0.273316666666667	0.570583	0.570133	0.264817	0.237116666666667	474	8.67	78.11	23508	65504	543	1017.59	8.76073
20201014 06:16	738078.261457565	1.95514	6491.73	436.937	12.5088316666667	1.32951666666667	0.2726	0.5685	0.56685	0.265317	0.237716666666667	475	8.82	78.05	23506	65504	548	1017.59	8.77473
20201014 06:17	738078.262151111	1.95821	6478.21	429.979	12.4991016949153	1.32965	0.27405	0.569733	0.564867	0.26745	0.241383333333333	478	8.92	77.85	23496	65504	551	1017.61	9.08889
20201014 06:18	738078.262844338	1.95666	6539.91	433.965	12.509985	1.32963333333333	0.265633333333333	0.5674	0.560183	0.261967	0.2365	478	8.87	77.53	23496	65504	546	1017.6	8.76364
20201014 06:19	738078.26353879	1.95987	6575.62	429.639	12.5054559322034	1.32963333333333	0.258016666666667	0.565083	0.556417	0.258967	0.231533333333333	484	8.9	78.28	23480	65504	553	1017.61	8.37927
20201014 06:20	738078.26423373	1.95858	6582.04	430.308	12.50602	1.32948333333333	0.253266666666667	0.565333	0.554	0.25775	0.2308	469	8.9	76.75	23522	65504	542	1017.64	8.15556
20201014 06:21	738078.264933056	1.95588	6501.42	435.53	12.5096516666667	1.32938333333333	0.2418	0.563883	0.551033	0.250133	0.219566666666667	461	8.74	76.38	23548	65504	533	1017.66	7.62145
20201014 06:22	738078.265625957	1.95658	6511.08	433.313	12.5148745762712	1.32973333333333	0.248866666666667	0.568317	0.563017	0.25665	0.2266	465	8.63	77.3	23536	65504	536	1017.66	7.62333
20201014 06:23	738078.266319226	1.95779	6568.14	431.081	12.5078316666667	1.32958333333333	0.254766666666667	0.568067	0.567817	0.2596	0.231066666666667	466	8.56	77.62	23532	65504	536	1017.62	7.98618
20201014 06:24	738078.267013711	1.95756	6578.4	429.964	12.5192508474576	1.3298	0.261216666666667	0.569583	0.570933	0.26055	0.23385	465	8.66	77.71	23535	65504	540	1017.63	8.04164
20201014 06:25	738078.267708754	1.96003	6536.15	430.104	12.50712	1.32956666666667	0.264816666666667	0.5676	0.558967	0.2632	0.235566666666667	473	8.64	78.31	23512	65504	544	1017.6	8.22259
20201014 06:26	738078.268403654	1.95625	6569.83	429.91	12.5139118644068	1.32958333333333	0.268266666666667	0.569883	0.5656	0.263833	0.236433333333333	464	8.88	77.1	23537	65504	544	1017.6	8.33418
20201014 06:27	738078.269096741	1.95867	6633.69	427.176	12.5174933333333	1.32988333333333	0.26815	0.570383	0.570333	0.262833	0.235333333333333	469	8.88	76.43	23523	65504	539	1017.6	8.21418
20201014 06:28	738078.269789737	1.95816	6625.28	426.824	12.5112813559322	1.32965	0.2704	0.570217	0.570533	0.264483	0.236466666666667	468	9.07	76.55	23523	65505	547	1017.6	8.40426
20201014 06:29	738078.27048298	1.96072	6656.03	426.844	12.5058516666667	1.32988333333333	0.26335	0.5669	0.5624	0.2659	0.235233333333333	469	9.16	75.83	23519	65505	545	1017.6	8.31327
20201014 06:30	738078.271177622	1.959	6622.64	428.129	12.5045169491525	1.32946666666667	0.2656	0.569317	0.562683	0.264317	0.235716666666667	465	9.16	75.31	23532	65505	541	1017.6	8.37241
20201014 06:31	738078.27187176	1.9572	6653.32	429.199	12.5058383333333	1.32966666666667	0.268733333333333	0.570117	0.566017	0.265283	0.235816666666667	470	9.08	75.65	23518	65505	541	1017.6	8.43909
20201014 06:32	738078.272570768	1.95597	6575.96	433.278	12.5126266666667	1.32953333333333	0.265183333333333	0.569217	0.56815	0.263333	0.234716666666667	466	9.21	74.93	23524	65506	540	1017.6	8.25764
20201014 06:33	738078.273263656	1.9565	6656.28	432.626	12.5138627118644	1.32978333333333	0.262766666666667	0.5695	0.567833	0.264	0.2346	464	9.34	74.87	23531	65506	545	1017.68	8.06
20201014 06:34	738078.273957322	1.95656	6712.51	433.805	12.5203066666667	1.32973333333333	0.243766666666667	0.563033	0.535233	0.259033	0.229366666666667	461	9.35	73.95	23540	65506	538	1017.63	7.83855
20201014 06:35	738078.274652499	1.96028	6626.67	426.65	12.5174762711864	1.32941666666667	0.246733333333333	0.5656	0.5462	0.257033	0.2282	455	9.28	73.95	23559	65506	536	1017.6	7.80109
20201014 06:36	738078.275347103	1.9596	6616.78	430.571	12.5000916666667	1.32950847457627	0.239322033898305	0.564898	0.548458	0.252085	0.221457627118644	452	9	74.7	23569	65505	531	1017.56	7.49056
20201014 06:37	738078.276040194	1.95822	6616.83	430.925	12.519313559322	1.32968333333333	0.23295	0.560083	0.5404	0.24895	0.218433333333333	453	8.93	74.99	23568	65505	530	1017.55	7.40891
20201014 06:38	738078.276733007	1.95703	6626.84	432.399	12.51616	1.32955	0.239683333333333	0.563983	0.553033	0.253	0.2256	459	8.75	75.68	23550	65505	529	1017.6	7.59382
20201014 06:39	738078.277432436	1.95493	6706.25	434.799	12.5081616666667	1.32938333333333	0.256216666666667	0.56515	0.557617	0.259883	0.233533333333333	461	8.41	77.3	23548	65504	528	1017.62	8.02
20201014 06:40	738078.278127208	1.95988	6640.18	427.607	12.5189084745763	1.3297	0.258133333333333	0.566783	0.561383	0.258967	0.227783333333334	468	8.44	78.46	23530	65503	537	1017.66	7.82509
20201014 06:41	738078.278816753	1.96037	6697.23	429.917	12.5185779661017	1.32951666666667	0.2659	0.56885	0.567617	0.262683	0.233	481	8.37	79.44	23492	65503	541	1017.64	7.91618
20201014 06:42	738078.279511531	1.96164	6740.5	426.636	12.5168916666667	1.3294	0.249433333333333	0.5625	0.5488	0.254733	0.222966666666667	480	8.36	79.79	23494	65503	544	1017.61	7.57352
20201014 06:43	738078.280210773	1.96012	6691.09	427.717	12.51333	1.32948333333333	0.252933333333333	0.563617	0.5477	0.255817	0.222733333333333	474	8.39	79.61	23511	65503	543	1017.61	7.74382
20201014 06:44	738078.280903523	1.95699	6640.57	433.81	12.5113966101695	1.32948333333333	0.263716666666667	0.56695	0.561767	0.260417	0.226716666666667	465	8.19	78.69	23540	65503	530	1017.64	7.96636
20201014 06:45	738078.281596931	1.95666	6705.88	430.494	12.5231066666667	1.32945	0.271183333333333	0.569433	0.566883	0.262967	0.233083333333333	473	8.25	79.53	23515	65503	537	1017.6	8.33315
20201014 06:46	738078.282291979	1.96056	6746.17	428.86	12.5221627118644	1.3296	0.268483333333333	0.56795	0.5578	0.263383	0.233683333333333	480	8.27	80.51	23495	65503	545	1017.6	8.23436
20201014 06:47	738078.282985864	1.95834	6771.11	431.256	12.516865	1.32973333333333	0.26225	0.567433	0.560517	0.259233	0.2275	477	8.42	80.48	23503	65503	550	1017.6	7.99704
20201014 06:48	738078.283678491	1.95551	6765.96	432.527	12.5296271186441	1.3296	0.269816666666667	0.570017	0.5707	0.26295	0.23445	478	8.36	79.38	23504	65502	541	1017.59	8.23364
20201014 06:49	738078.284371361	1.9582	6797.23	430.649	12.5259983333333	1.32971666666667	0.266	0.57025	0.56985	0.2626	0.235866666666667	474	8.4	79.56	23513	65503	543	1017.6	8.08709
20201014 06:50	738078.285071399	1.95991	6707.72	429.029	12.514155	1.32963333333333	0.258933333333333	0.564117	0.53895	0.2608	0.2331	482	8.56	79.79	23488	65503	551	1017.59	8.10519
20201014 06:51	738078.285766363	1.96088	6791.9	426.698	12.5119525423729	1.32963333333333	0.262966666666667	0.567467	0.5571	0.261167	0.234783333333333	468	8.52	78.69	23527	65504	542	1017.59	8.18164
20201014 06:52	738078.286460287	1.9581	6826.88	431.405	12.5217466666667	1.32975	0.264316666666667	0.569233	0.5646	0.261767	0.2344	468	8.5	78.6	23529	65503	540	1017.58	8.12545
20201014 06:53	738078.287152848	1.9562	6803.74	433.249	12.5261813559322	1.32955	0.2668	0.570683	0.5708	0.263567	0.238733333333333	470	8.5	78.63	23523	65503	541	1017.54	8.12426
20201014 06:54	738078.287845678	1.95999	6820.17	429.57	12.517455	1.32955	0.259816666666667	0.568083	0.565483	0.261417	0.23725	473	8.6	78.63	23515	65503	544	1017.57	8.01709
20201014 06:55	738078.288540443	1.95934	6722.82	428.067	12.5196610169492	1.3296	0.266716666666667	0.567617	0.566283	0.264417	0.237816666666667	466	8.78	78.02	23532	65504	546	1017.53	8.246
20201014 06:56	738078.289235385	1.95942	6784.6	426.528	12.5216266666667	1.32973333333333	0.271566666666667	0.569933	0.56835	0.264817	0.23805	462	8.79	77.13	23543	65504	541	1017.57	8.52556
20201014 06:57	738078.289928968	1.95988	6859.87	426.985	12.5243474576271	1.32978333333333	0.2689	0.5685	0.56595	0.265783	0.238483333333333	474	8.8	78.31	23508	65504	550	1017.6	8.49255
20201014 06:58	738078.290621422	1.95898	6777.87	428.2	12.5274766666667	1.32935	0.266016666666667	0.569	0.56665	0.263783	0.2373	475	8.82	78.17	23506	65504	549	1017.6	8.5113
20201014 06:59	738078.29132061	1.95835	6789.14	429.58	12.533465	1.32946666666667	0.2542	0.566167	0.5451	0.25815	0.228316666666667	473	8.84	77.82	23511	65504	548	1017.58	8.13582
20201014 07:00	738078.292015204	1.96118	6819.75	426.406	12.5320898305085	1.32963333333333	0.257733333333333	0.56635	0.5514	0.258867	0.228866666666667	465	8.79	77.19	23535	65504	541	1017.6	8.18164
20201014 07:01	738078.292710399	1.96309	6839.05	426.204	12.532355	1.32961666666667	0.24855	0.564867	0.556767	0.256967	0.226066666666667	472	8.68	77.97	23516	65504	543	1017.6	7.90889
20201014 07:02	738078.293405166	1.95774	6890.73	429.724	12.5285779661017	1.32981666666667	0.2586	0.568033	0.565867	0.260167	0.228016666666667	462	8.57	77.45	23543	65504	535	1017.6	7.98218
20201014 07:03	738078.29409834	1.96192	6833.86	428.022	12.5263233333333	1.32959322033898	0.257508474576271	0.566644	0.560932	0.261322	0.229474576271187	470	8.53	78.49	23525	65503	541	1017.61	7.94091
20201014 07:04	738078.294790635	1.95974	6889.47	428.374	12.5279050847458	1.3295	0.250433333333333	0.565017	0.5491	0.2571	0.228333333333333	470	8.6	78.17	23521	65504	541	1017.6	7.8
20201014 07:05	738078.295484033	1.96145	6776.3	426.324	12.521855	1.32973333333333	0.258533333333333	0.568033	0.560533	0.259183	0.229983333333333	467	8.52	78.05	23529	65504	537	1017.61	7.97764
20201014 07:06	738078.29617849	1.96165	6864.11	425.987	12.5305220338983	1.32933333333333	0.257883333333333	0.566367	0.55765	0.259033	0.228866666666667	466	8.51	78.14	23535	65503	538	1017.58	7.86891
20201014 07:07	738078.296871421	1.96113	6791.04	427.266	12.5339183333333	1.32948333333333	0.265	0.56855	0.565133	0.260733	0.2288	467	8.5	78.63	23533	65503	541	1017.56	8.08315
20201014 07:08	738078.297570527	1.96016	6807.78	425.966	12.53322	1.32958333333333	0.2665	0.56635	0.5596	0.262917	0.231816666666667	465	8.54	78.14	23540	65503	539	1017.58	8.182
20201014 07:09	738078.29826387	1.96259	6942.56	426.341	12.5301830508475	1.32945	0.260516666666667	0.566017	0.5527	0.26295	0.231016666666667	466	8.58	79.04	23535	65503	546	1017.57	8.06818
20201014 07:10	738078.298958765	1.96054	6894.16	427.552	12.524155	1.32941666666667	0.266633333333333	0.570633	0.565083	0.263817	0.2359	465	8.53	77.94	23538	65503	537	1017.54	8.27296
20201014 07:11	738078.299653853	1.96086	6834.05	429.425	12.5359762711864	1.32948333333333	0.269216666666667	0.56975	0.564433	0.264633	0.235516666666667	470	8.52	78.23	23523	65503	539	1017.56	8.45236
20201014 07:12	738078.300348089	1.95523	6888.31	435.082	12.5324633333333	1.32963333333333	0.272916666666667	0.570067	0.566017	0.26455	0.2352	469	8.67	78.83	23524	65504	548	1017.55	8.58964
20201014 07:13	738078.301041076	1.95808	6835.45	430.71	12.5381084745763	1.32971666666667	0.268933333333333	0.569083	0.5595	0.2641	0.233183333333333	474	8.74	78.72	23509	65504	550	1017.53	8.49537
20201014 07:14	738078.3017337	1.95939	6899.4	429.658	12.5349666666667	1.32953333333333	0.268516666666667	0.5704	0.561817	0.264667	0.236283333333333	466	8.78	77.91	23532	65504	546	1017.51	8.61309
20201014 07:15	738078.302427928	1.96095	6991.97	427.743	12.5363728813559	1.3297	0.266333333333333	0.570933	0.57055	0.264033	0.23725	467	8.72	77.71	23530	65504	542	1017.5	8.48167
20201014 07:16	738078.303123255	1.96188	6907.87	426.189	12.54054	1.32961666666667	0.26015	0.571633	0.574217	0.262283	0.2352	475	8.88	78.31	23505	65504	552	1017.48	8.24164
20201014 07:17	738078.303818396	1.9605	6858.12	429.329	12.5385457627119	1.32975	0.264266666666667	0.5698	0.573867	0.265133	0.2314	469	8.82	77.21	23523	65504	542	1017.48	8.35582
20201014 07:18	738078.304513205	1.96179	6887.77	426.428	12.5432583333333	1.32981666666667	0.263716666666667	0.56945	0.5734	0.263067	0.227566666666667	470	8.9	77.82	23520	65504	549	1017.47	8.19036
20201014 07:19	738078.305211557	1.96136	6896.11	425.486	12.5396416666667	1.32948333333333	0.263633333333333	0.5699	0.560883	0.264183	0.230966666666667	464	8.81	77.56	23537	65504	544	1017.49	8.22352
20201014 07:20	738078.305904152	1.96203	6890.05	426.074	12.548986440678	1.32963333333333	0.264233333333333	0.571367	0.566633	0.264617	0.237083333333333	462	8.89	77.16	23541	65505	544	1017.49	8.31145
20201014 07:21	738078.306598483	1.96169	6973.44	428.686	12.5485683333333	1.3296	0.268816666666667	0.569717	0.56735	0.266667	0.240766666666667	474	8.84	78.4	23504	65505	552	1017.5	8.64796
20201014 07:22	738078.30729343	1.96028	6855.89	427.465	12.5472016949153	1.32973333333333	0.262633333333333	0.56465	0.554417	0.266383	0.236733333333333	465	8.85	78.02	23532	65505	549	1017.5	8.51073
20201014 07:23	738078.307986976	1.96028	6925.15	430.472	12.5444166666667	1.32961666666667	0.258616666666667	0.565417	0.558883	0.263167	0.23175	463	8.88	77.85	23541	65504	549	1017.5	8.33145
20201014 07:24	738078.308679618	1.96269	7003.98	425.076	12.5422847457627	1.32953333333333	0.26455	0.565767	0.558633	0.263867	0.231583333333333	461	8.8	76.81	23546	65504	539	1017.53	8.59259
20201014 07:25	738078.30937258	1.96222	6916.77	426.273	12.5443866666667	1.32958333333333	0.258683333333333	0.562383	0.547617	0.259433	0.225233333333333	462	8.73	76.9	23543	65504	537	1017.53	8.34182
20201014 07:26	738078.310066844	1.96028	6927.51	427.129	12.5513898305085	1.32945	0.253416666666667	0.559567	0.5368	0.256267	0.22175	464	8.66	77.88	23539	65504	541	1017.55	8.18796
20201014 07:27	738078.310760161	1.96332	6945.69	426.532	12.5462466666667	1.32961666666667	0.246916666666667	0.5591	0.537817	0.250367	0.220133333333333	462	8.58	77.36	23546	65503	535	1017.6	7.87836
20201014 07:28	738078.311459139	1.95862	6864.63	432.144	12.5545083333333	1.32948333333333	0.245166666666667	0.56185	0.551367	0.253167	0.2259	462	8.45	77.33	23549	65503	530	1017.59	7.70091
20201014 07:29	738078.312152119	1.96228	6970.24	427.434	12.5341508474576	1.32961016949153	0.252372881355932	0.565254	0.55978	0.257424	0.229508474576271	463	8.31	77.71	23543	65503	527	1017.59	7.82648
20201014 07:30	738078.312846752	1.96362	6914.42	424.826	12.5553016666667	1.3296	0.263033333333333	0.568783	0.56585	0.259783	0.234016666666667	466	8.27	78.72	23535	65503	533	1017.57	8.22073
20201014 07:31	738078.313541563	1.96368	7009.03	424.792	12.5500813559322	1.32946666666667	0.263966666666667	0.567483	0.56535	0.2619	0.23485	463	8.4	78.66	23543	65503	537	1017.57	8.20778
20201014 07:32	738078.314234692	1.96303	6948.54	425.682	12.546255	1.32965	0.269366666666667	0.57145	0.571633	0.26395	0.237483333333333	475	8.48	79.85	23509	65503	548	1017.61	8.47782
20201014 07:33	738078.314933351	1.9601	6986.29	426.803	12.5638466666667	1.32956666666667	0.262866666666667	0.56445	0.55505	0.263317	0.232633333333333	473	8.5	78.75	23514	65503	541	1017.6	8.31436
20201014 07:34	738078.315626353	1.96385	6901.17	424.918	12.5436881355932	1.32946666666667	0.269633333333334	0.567233	0.567967	0.263167	0.233783333333333	479	8.52	80.28	23499	65503	553	1017.6	8.50889
20201014 07:35	738078.316321165	1.96406	6971.78	426.591	12.547105	1.32953333333333	0.2595	0.565333	0.559283	0.260067	0.2296	466	8.49	77.88	23536	65503	535	1017.6	8.28127
20201014 07:36	738078.317016421	1.96588	7042.66	424.417	12.5500847457627	1.3297	0.262666666666667	0.5678	0.566533	0.259517	0.230733333333333	471	8.62	78.17	23517	65504	542	1017.61	8.37036
20201014 07:37	738078.317710057	1.96432	6920.23	423.62	12.5581716666667	1.32968333333333	0.271	0.570733	0.571233	0.2617	0.235316666666667	467	8.47	78.95	23533	65503	542	1017.65	8.67074
20201014 07:38	738078.318402046	1.96505	7075.66	425.712	12.5450288135593	1.32946666666667	0.258733333333333	0.56495	0.55255	0.259167	0.230933333333333	466	8.7	78.83	23533	65504	549	1017.65	8.46273
20201014 07:39	738078.31909547	1.96442	7040.4	424.261	12.560465	1.32943333333333	0.26125	0.5665	0.56045	0.26185	0.2316	476	8.75	79.27	23503	65504	554	1017.67	8.44509
20201014 07:40	738078.319790366	1.96338	6895.91	423.467	12.5482610169492	1.32936666666667	0.257333333333333	0.562383	0.551317	0.259217	0.230716666666667	466	8.56	77.76	23536	65503	537	1017.66	8.39204
20201014 07:41	738078.320484889	1.9617	6889.53	430.196	12.558015	1.32955	0.258483333333333	0.562933	0.556217	0.258517	0.227733333333334	467	8.6	78.66	23530	65504	545	1017.67	8.31145
20201014 07:42	738078.321183727	1.96369	6985.19	427.105	12.5708616666667	1.32951666666667	0.26085	0.56695	0.564317	0.259317	0.229416666666667	462	8.46	78.05	23546	65503	535	1017.66	8.35056
20201014 07:43	738078.321876469	1.96514	6909.52	425.974	12.5650677966102	1.32921666666667	0.2642	0.56955	0.567917	0.262117	0.232066666666667	465	8.38	78.34	23540	65503	534	1017.66	8.30891
20201014 07:44	738078.32257034	1.96268	6994.29	428.787	12.5649783333333	1.32941666666667	0.270216666666667	0.569583	0.5697	0.265567	0.2328	470	8.52	79.9	23524	65503	550	1017.67	8.46727
20201014 07:45	738078.323265181	1.96201	7023.04	427.981	12.5777474576271	1.32951666666667	0.267883333333333	0.5676	0.568467	0.2644	0.233566666666667	468	8.56	78.43	23526	65504	542	1017.68	8.48167
20201014 07:46	738078.323959326	1.96604	6961.32	424.134	12.5593116666667	1.32925	0.273883333333333	0.571733	0.572083	0.265667	0.235033333333333	468	8.6	79.01	23527	65504	547	1017.69	8.75927
20201014 07:47	738078.324651893	1.96652	6967.47	423.626	12.559493220339	1.3296	0.27565	0.571767	0.573483	0.266033	0.2334	467	8.72	78	23529	65504	544	1017.69	8.936
20201014 07:48	738078.32534446	1.963	6938.52	427.556	12.5603133333333	1.32956666666667	0.272516666666667	0.56995	0.5714	0.266117	0.23685	472	8.8	78.66	23514	65504	552	1017.69	8.9337
20201014 07:49	738078.326039187	1.96827	6985.21	424.868	12.560906779661	1.3296	0.266083333333333	0.568617	0.565567	0.264583	0.238616666666667	464	8.88	77.85	23537	65504	549	1017.69	8.72364
20201014 07:50	738078.326734068	1.96265	7001.83	431.737	12.559725	1.32951666666667	0.2574	0.568667	0.560933	0.260817	0.228833333333333	462	8.88	77.71	23544	65504	548	1017.69	8.42836
20201014 07:51	738078.327432987	1.9618	6925.53	430.789	12.56875	1.32945	0.26125	0.570433	0.565717	0.262817	0.230733333333333	462	8.78	77.13	23543	65504	540	1017.69	8.45815
20201014 07:52	738078.328125115	1.96202	7014.38	430.355	12.5822627118644	1.32936666666667	0.26055	0.5691	0.563667	0.26165	0.22965	469	8.81	78.75	23522	65504	553	1017.69	8.46745
20201014 07:53	738078.328818797	1.96298	7068.38	427.825	12.5687783333333	1.32956666666667	0.261516666666667	0.5675	0.553683	0.262717	0.232633333333333	468	8.87	78.49	23522	65505	553	1017.71	8.61145
20201014 07:54	738078.329513874	1.96331	6979.32	426.292	12.5650813559322	1.32945	0.2529	0.563383	0.547867	0.260167	0.230583333333333	462	8.82	77.36	23539	65505	543	1017.7	8.36333
20201014 07:55	738078.330207886	1.96619	6999.69	424.192	12.565345	1.32949152542373	0.258033898305085	0.566034	0.557424	0.261593	0.23435593220339	464	8.82	77.3	23538	65504	543	1017.71	8.47127
20201014 07:56	738078.330906396	1.9662	6997.54	425.854	12.5683183333333	1.32938333333333	0.25505	0.566183	0.558583	0.259967	0.234366666666667	459	8.74	76.75	23554	65504	536	1017.7	8.28927
20201014 07:57	738078.331599174	1.96793	7066.96	422.918	12.5729016949153	1.32951666666667	0.2571	0.5708	0.56875	0.261833	0.2378	460	8.77	77.27	23551	65504	541	1017.78	8.265
20201014 07:58	738078.33229376	1.96588	7045.53	425.575	12.56944	1.32958333333333	0.2559	0.56555	0.551433	0.2617	0.2343	463	8.68	77.5	23540	65504	539	1017.76	8.21073
20201014 07:59	738078.3329887	1.96492	6960.14	422.652	12.5772050847458	1.3295	0.25195	0.565117	0.550783	0.2592	0.230316666666667	466	8.83	78.66	23533	65504	553	1017.79	8.05509
20201014 08:00	738078.333683449	1.96393	6943.01	427.157	12.56555	1.32923333333333	0.260216666666667	0.568917	0.560717	0.261617	0.233833333333333	459	8.65	77.59	23553	65504	539	1017.79	8.18167
20201014 08:01	738078.334376049	1.96005	6953.19	430.021	12.5765440677966	1.32958333333333	0.267233333333333	0.57105	0.57	0.263733	0.237033333333333	464	8.72	77.45	23538	65504	541	1017.78	8.41164
20201014 08:02	738078.335068747	1.96042	6965.06	430.967	12.582155	1.32936666666667	0.266883333333333	0.56995	0.567833	0.260967	0.229233333333333	468	8.85	77.5	23527	65504	545	1017.76	8.41
20201014 08:03	738078.335762453	1.96367	7071.82	425.179	12.5717338983051	1.32935	0.265883333333333	0.567683	0.56005	0.262717	0.230833333333333	464	8.84	77.65	23538	65504	546	1017.76	8.41655
20201014 08:04	738078.336456972	1.96438	7008.73	430.405	12.5725766666667	1.32945	0.2543	0.562217	0.544967	0.257617	0.225816666666667	466	8.94	76.84	23529	65505	544	1017.8	8.19345
20201014 08:05	738078.337156027	1.96363	7003.95	424.851	12.584965	1.32943333333333	0.2523	0.563917	0.554633	0.255267	0.22555	461	8.84	76.58	23548	65504	539	1017.81	8.07889
20201014 08:06	738078.337848278	1.96523	7000.19	422.772	12.5826288135593	1.32946666666667	0.24415	0.562133	0.554633	0.24985	0.221316666666667	466	8.62	76.95	23532	65504	533	1017.8	7.80327
20201014 08:07	738078.338542345	1.96587	6986.61	422.56	12.57765	1.32926666666667	0.255716666666667	0.56545	0.558117	0.255017	0.225083333333333	461	8.66	77.71	23548	65504	540	1017.8	7.95109
20201014 08:08	738078.339237482	1.96217	6996.36	423.678	12.5927915254237	1.32961666666667	0.26175	0.567317	0.571617	0.258817	0.228633333333333	460	8.57	77.39	23549	65504	534	1017.81	8.08778
20201014 08:09	738078.339932614	1.96352	6964.43	422.513	12.5947466666667	1.3294	0.265116666666667	0.568933	0.56805	0.26165	0.23205	460	8.7	77.47	23551	65504	540	1017.8	8.30618
20201014 08:10	738078.340626278	1.96269	6964.43	422.426	12.5891084745763	1.32951666666667	0.273	0.5724	0.5706	0.264567	0.240233333333333	461	8.76	77.42	23546	65504	542	1017.79	8.81109
20201014 08:11	738078.341318909	1.96189	6939.1	423.055	12.5860483333333	1.32945	0.277583333333333	0.572583	0.572533	0.26785	0.243883333333333	462	8.88	77.53	23543	65504	547	1017.8	9.09704
20201014 08:12	738078.342011753	1.96009	6933.66	424.887	12.5934881355932	1.32933333333333	0.276983333333333	0.572917	0.574033	0.2677	0.24155	473	8.9	78.66	23513	65504	555	1017.79	8.95782
20201014 08:13	738078.342706567	1.96261	6999.49	424.179	12.590625	1.32958333333333	0.272916666666667	0.572067	0.568483	0.268933	0.2409	470	9.02	78	23520	65504	555	1017.79	8.89527
20201014 08:14	738078.343400928	1.96116	6934.56	425.858	12.5903491525424	1.32928333333333	0.268033333333333	0.570333	0.565833	0.268117	0.236383333333333	465	9.19	77.19	23531	65505	556	1017.8	8.73796
20201014 08:15	738078.344093859	1.9627	6972.52	424.423	12.5933483333333	1.32913333333333	0.268	0.570333	0.565233	0.266467	0.23705	461	9.21	76.49	23541	65506	551	1017.79	8.85018
20201014 08:16	738078.344792809	1.96045	6900.56	426.617	12.5990133333333	1.32948333333333	0.266333333333333	0.571167	0.56935	0.2663	0.2384	456	9.2	75.68	23555	65506	546	1017.8	8.88218
20201014 08:17	738078.345486184	1.96112	6842.68	424.879	12.595	1.32935	0.250083333333333	0.566033	0.561533	0.260217	0.232616666666667	461	9.2	75.97	23540	65506	548	1017.8	8.42407
20201014 08:18	738078.346181281	1.95933	6859.05	428.649	12.5951516666667	1.32928333333333	0.241016666666667	0.563683	0.558333	0.252517	0.225983333333333	457	9.21	76.09	23552	65506	549	1017.83	8.25618
20201014 08:19	738078.346876376	1.96141	6808.45	425.292	12.5869576271186	1.32941666666667	0.255833333333333	0.569167	0.566783	0.259383	0.231633333333333	456	9.04	75.45	23558	65505	538	1017.83	8.42382
20201014 08:20	738078.347570224	1.96366	6838.04	422.542	12.5931683333333	1.3295	0.267316666666667	0.572367	0.567317	0.264633	0.23755	454	9.05	76	23563	65505	542	1017.83	8.76426
20201014 08:21	738078.348262856	1.964	6787.92	422.569	12.5933457627119	1.32931666666667	0.273583333333333	0.573633	0.5706	0.266383	0.239866666666667	459	9.12	75.97	23549	65505	544	1017.84	9.09782
20201014 08:22	738078.348955541	1.96407	6801.45	422.832	12.5910733333333	1.32949152542373	0.26364406779661	0.57061	0.559593	0.26139	0.235067796610169	461	9.21	76.49	23539	65506	551	1017.82	8.80509
20201014 08:23	738078.349650167	1.96315	6859.78	422.446	12.5938559322034	1.32928333333333	0.247966666666667	0.567083	0.5474	0.255933	0.227683333333334	466	9.4	76.35	23527	65506	558	1017.79	8.31185
20201014 08:24	738078.350344358	1.9632	6810.1	423.941	12.59064	1.32945	0.251766666666667	0.570867	0.566067	0.25785	0.233916666666667	457	9.27	74.58	23553	65506	540	1017.79	8.33836
20201014 08:25	738078.351043231	1.96222	6822.13	424.772	12.5983383333333	1.32925	0.254983333333333	0.56985	0.562567	0.258917	0.23225	457	9.07	75.51	23553	65506	539	1017.79	8.38764
20201014 08:26	738078.351735538	1.96467	6725.18	422.481	12.5935610169492	1.32913333333333	0.267866666666667	0.57375	0.56685	0.26555	0.23905	460	9.19	76.78	23543	65506	553	1017.79	8.80481
20201014 08:27	738078.352429908	1.96325	6715.94	422.652	12.6069533333333	1.32946666666667	0.27475	0.5735	0.57055	0.270317	0.245016666666667	455	9.24	75.68	23559	65506	547	1017.78	9.22927
20201014 08:28	738078.353124067	1.9611	6719.54	426.907	12.6003576271186	1.32911666666667	0.260566666666667	0.563967	0.552267	0.266283	0.237633333333333	464	9.36	76.69	23530	65506	559	1017.76	8.97255
20201014 08:29	738078.353816767	1.96109	6667.84	428.624	12.6046	1.32936666666667	0.262466666666667	0.565983	0.548583	0.264233	0.234883333333333	463	9.28	76.78	23533	65506	556	1017.78	8.91667
20201014 08:30	738078.354515487	1.96207	6772.88	424.681	12.6050316666667	1.32928333333333	0.267216666666667	0.5694	0.5593	0.26695	0.237033333333333	454	9.08	75.31	23563	65505	538	1017.75	9.04909
20201014 08:31	738078.355209012	1.96486	6735.49	422.982	12.6009457627119	1.32915	0.271016666666667	0.5738	0.571083	0.267667	0.240133333333333	456	9.26	75.39	23557	65505	545	1017.75	9.23564
20201014 08:32	738078.355904047	1.96113	6692.36	427.561	12.608405	1.32941666666667	0.275383333333333	0.574617	0.5747	0.268267	0.24025	455	9.25	75.28	23560	65505	545	1017.72	9.48296
20201014 08:33	738078.356598688	1.96303	6676.8	423.564	12.6019745762712	1.32926666666667	0.272483333333333	0.572917	0.5719	0.2682	0.23745	461	9.45	75.71	23541	65506	555	1017.69	9.47345
20201014 08:34	738078.3572916	1.96068	6690.41	429.325	12.6021016666667	1.32918333333333	0.258583333333333	0.566617	0.554833	0.261717	0.231166666666667	457	9.43	75.65	23552	65506	554	1017.7	9.12037
20201014 08:35	738078.357989951	1.96024	6670.12	430.715	12.60618	1.3292	0.2444	0.563917	0.5488	0.253167	0.2254	460	9.53	75.08	23542	65506	553	1017.69	8.61327
20201014 08:36	738078.358683552	1.96059	6718.99	430.75	12.5985288135593	1.32903333333333	0.258	0.569117	0.56415	0.26005	0.233666666666667	455	9.18	75.34	23559	65506	542	1017.7	8.89782
20201014 08:37	738078.359372748	1.96155	6690.37	427.625	12.6030423728814	1.32933333333333	0.258616666666667	0.566817	0.555867	0.262167	0.235633333333333	453	9.1	75.1	23568	65505	538	1017.7	8.89037
20201014 08:38	738078.360066143	1.96484	6670.28	424.624	12.6041666666667	1.32916666666667	0.24395	0.561633	0.5552	0.2559	0.229116666666667	455	9.24	76.43	23557	65506	552	1017.7	8.53255
20201014 08:39	738078.360764345	1.96417	6737.22	424.842	12.6117033333333	1.32911666666667	0.25325	0.568017	0.565883	0.259733	0.234733333333333	457	9.17	75.31	23554	65505	541	1017.7	8.85455
20201014 08:40	738078.36145757	1.96066	6614.38	428.917	12.606886440678	1.32901666666667	0.268733333333333	0.572317	0.572317	0.265617	0.23775	453	8.92	75.6	23567	65505	535	1017.71	9.2713
20201014 08:41	738078.362152211	1.96444	6646.34	425.852	12.6139283333333	1.3293	0.267483333333333	0.567033	0.5662	0.26245	0.2357	464	9.12	77.19	23534	65505	553	1017.71	9.15145
20201014 08:42	738078.362846029	1.96559	6634.27	422.409	12.6074644067797	1.32936666666667	0.272	0.5723	0.569867	0.26565	0.237266666666667	465	9.18	77.68	23532	65505	559	1017.72	9.27891
20201014 08:43	738078.363538245	1.96135	6605.83	429.76	12.6166566666667	1.3296	0.275733333333333	0.57355	0.571333	0.266417	0.236516666666667	460	9.34	74.99	23547	65505	546	1017.71	9.46833
20201014 08:44	738078.364237074	1.96354	6544.81	427.48	12.6175033333333	1.32925	0.272816666666667	0.572283	0.568283	0.264783	0.234816666666667	464	9.34	76.38	23534	65505	556	1017.74	9.41164
20201014 08:45	738078.364931616	1.96597	6661.2	422.039	12.6243559322034	1.32911666666667	0.262583333333333	0.5674	0.552017	0.261367	0.231633333333333	464	9.56	76.15	23532	65506	562	1017.73	9.12833
20201014 08:46	738078.365626059	1.96491	6723.92	429.941	12.6213166666667	1.32918333333333	0.264516666666667	0.57095	0.56415	0.2634	0.235316666666667	461	9.41	74.5	23541	65506	544	1017.72	9.064
20201014 08:47	738078.366318739	1.96355	6607.07	426.677	12.6223169491525	1.32916666666667	0.265083333333333	0.569217	0.561833	0.265317	0.236116666666667	456	9.5	73.77	23554	65506	543	1017.76	9.10327
20201014 08:48	738078.367011622	1.96625	6710.99	424.076	12.623115	1.329	0.261333333333333	0.570817	0.5558	0.264967	0.234983333333333	463	9.5	75.68	23533	65506	557	1017.78	9.17296
20201014 08:49	738078.367711046	1.96543	6645.02	424.564	12.632735	1.32906779661017	0.272627118644068	0.575729	0.570458	0.266966	0.239084745762712	457	9.44	74.09	23553	65506	543	1017.78	9.60927
20201014 08:50	738078.368405227	1.96436	6665.34	425.24	12.6253644067797	1.329	0.27825	0.575233	0.57375	0.269	0.23695	463	9.45	76.61	23533	65506	562	1017.78	9.82582
20201014 08:51	738078.369098549	1.96428	6668.72	430.501	12.6225133333333	1.32915	0.2792	0.575417	0.576233	0.269117	0.238633333333333	469	9.56	76.98	23516	65506	569	1017.8	9.83778
20201014 08:52	738078.369790989	1.96421	6689.03	425.445	12.6191305084746	1.32915	0.27455	0.573483	0.568667	0.2663	0.237366666666667	470	9.66	76.23	23512	65507	567	1017.81	9.80018
20201014 08:53	738078.370484353	1.96608	6623.06	425.352	12.6373233333333	1.32916666666667	0.277783333333333	0.571917	0.574817	0.26935	0.241283333333333	465	9.72	76.06	23526	65507	568	1017.81	10.016
20201014 08:54	738078.371179182	1.96549	6660.1	427.47	12.6269084745763	1.32923333333333	0.276483333333333	0.574117	0.577733	0.2695	0.24325	459	9.78	74.93	23543	65507	562	1017.81	9.89444
20201014 08:55	738078.371872934	1.96466	6644.13	428.892	12.6399033333333	1.329	0.248983333333333	0.564117	0.549867	0.256833	0.229083333333333	458	9.9	73.83	23548	65507	558	1017.81	9.12164
20201014 08:56	738078.372571516	1.97155	6614.14	426.679	12.633495	1.32903333333333	0.2513	0.5688	0.557717	0.255733	0.227333333333333	459	9.94	74.24	23543	65507	562	1017.81	9.15055
20201014 08:57	738078.373264059	1.96883	6614.68	427.667	12.630513559322	1.32908333333333	0.253933333333333	0.567683	0.556667	0.259717	0.232716666666667	452	9.64	72.19	23565	65507	536	1017.84	9.21056
20201014 08:58	738078.373958906	1.96826	6682.56	431.79	12.63517	1.32893333333333	0.252516666666667	0.568417	0.557683	0.258717	0.229166666666667	458	9.74	73.41	23546	65507	549	1017.83	9.10545
20201014 08:59	738078.374653029	1.96771	6643.65	429.136	12.636106779661	1.3291	0.264433333333333	0.576083	0.571817	0.264933	0.2372	453	9.52	72.58	23561	65507	534	1017.85	9.32611
20201014 09:00	738078.37534542	1.97224	6649.33	429.963	12.6397133333333	1.32891666666667	0.272216666666667	0.577617	0.57725	0.267767	0.24175	458	9.65	74.7	23548	65507	555	1017.85	9.74164
20201014 09:01	738078.376044065	1.96857	6710.74	425.723	12.63781	1.32908333333333	0.279083333333333	0.573133	0.572033	0.271083	0.244716666666667	461	9.78	75.86	23536	65507	569	1017.85	10.1076
20201014 09:02	738078.376738166	1.96924	6769.02	425.808	12.6362644067797	1.3293	0.2774	0.575283	0.567867	0.271033	0.241966666666667	468	9.86	75.36	23518	65507	568	1017.87	10.1393
20201014 09:03	738078.37742748	1.96888	6730.6	427.548	12.6448796610169	1.32913333333333	0.271166666666667	0.572767	0.573483	0.26565	0.239	459	9.98	72.93	23545	65507	554	1017.83	9.87093
20201014 09:04	738078.378122242	1.96869	6752.2	426.27	12.63868	1.32888333333333	0.256783333333333	0.569433	0.564033	0.26335	0.23555	463	10.07	74.56	23527	65508	570	1017.81	9.40855
20201014 09:05	738078.378821185	1.96807	6763.83	425.923	12.6421116666667	1.32903333333333	0.254216666666667	0.569633	0.560967	0.26275	0.2352	454	10.03	71.59	23556	65508	545	1017.81	9.26291
20201014 09:06	738078.379513522	1.97038	6685.76	422.323	12.6406016949153	1.32888333333333	0.26515	0.573367	0.573967	0.265733	0.237633333333333	451	9.84	72.01	23563	65508	542	1017.81	9.5387
20201014 09:07	738078.380207264	1.97123	6770.01	423.357	12.6451216666667	1.32866666666667	0.25445	0.565833	0.55845	0.259967	0.228566666666667	452	10.01	72.61	23560	65508	552	1017.82	9.21945
20201014 09:08	738078.380902041	1.97079	6747.29	429.825	12.6493491525424	1.32881666666667	0.24795	0.56735	0.551433	0.25645	0.224183333333333	452	10.11	72.16	23560	65508	553	1017.81	8.965
20201014 09:09	738078.381595168	1.97048	6760.66	428.634	12.6632616666667	1.3291	0.254083333333333	0.56785	0.56185	0.2588	0.22815	444	9.8	70.94	23583	65508	532	1017.82	9.09018
20201014 09:10	738078.382294142	1.97147	6742.92	427.076	12.6503266666667	1.32896666666667	0.258233333333333	0.567567	0.544183	0.26285	0.232283333333333	450	9.78	72.61	23567	65508	544	1017.8	9.27018
20201014 09:11	738078.382986878	1.96951	6807.02	425.494	12.6522237288136	1.3288	0.26745	0.570767	0.560167	0.26485	0.2342	448	9.82	72.96	23573	65508	548	1017.81	9.50222
20201014 09:12	738078.38368157	1.96739	6772.74	430.176	12.654095	1.32921666666667	0.25525	0.5682	0.554817	0.2608	0.23185	449	9.82	72.61	23572	65507	545	1017.8	9.19418
20201014 09:13	738078.384375859	1.96985	6740.75	427.152	12.6479288135593	1.32895	0.265616666666667	0.570383	0.570133	0.2666	0.240966666666667	454	9.79	73.23	23557	65507	549	1017.81	9.59855
20201014 09:14	738078.385068504	1.97303	6861.78	423.667	12.658735	1.32891666666667	0.2684	0.568967	0.573467	0.268633	0.24245	455	9.74	73.89	23554	65507	552	1017.8	9.70259
20201014 09:15	738078.385766742	1.97237	6802.02	425.24	12.657535	1.32881355932203	0.272474576271186	0.572153	0.579068	0.267339	0.239152542372881	455	9.7	73.86	23556	65507	551	1017.8	9.63745
20201014 09:16	738078.386460752	1.97346	6811.9	422.752	12.6595593220339	1.32923333333333	0.27315	0.573783	0.575117	0.2665	0.234883333333333	454	9.84	73.62	23559	65507	554	1017.79	9.71836
20201014 09:17	738078.387149954	1.97419	6821.65	427.945	12.6531220338983	1.3291	0.27255	0.575267	0.572567	0.266667	0.234633333333333	452	10.01	72.61	23560	65508	552	1017.82	9.58759
20201014 09:18	738078.387844407	1.97246	6805.42	422.423	12.6552683333333	1.32886666666667	0.260333333333333	0.56605	0.558633	0.261717	0.22875	454	9.98	73.8	23556	65508	560	1017.81	9.22327
20201014 09:19	738078.388543476	1.9741	6797.61	424.137	12.64902	1.32895	0.254	0.5639	0.54455	0.2567	0.220083333333333	455	9.98	73.68	23551	65508	560	1017.81	9.02444
20201014 09:20	738078.389236245	1.97489	6765.33	423.434	12.6596389830508	1.32893333333333	0.250883333333333	0.5623	0.552	0.253433	0.21895	448	9.7	72.25	23575	65507	539	1017.82	8.81182
20201014 09:21	738078.389929817	1.97393	6845.2	425.136	12.67007	1.32885	0.2436	0.560383	0.543133	0.2502	0.219066666666667	448	9.66	72.58	23577	65507	539	1017.83	8.58709
20201014 09:22	738078.390624847	1.97278	6760.43	428.051	12.6630677966102	1.32885	0.245866666666667	0.565317	0.558317	0.2521	0.226416666666667	447	9.44	72.22	23579	65507	529	1017.83	8.54833
20201014 09:23	738078.391318599	1.97563	6753.74	424.97	12.6583516666667	1.32898333333333	0.25635	0.568317	0.56445	0.25945	0.23225	446	9.27	72.73	23583	65506	526	1017.83	8.71364
20201014 09:24	738078.392017066	1.97829	6873.28	422.053	12.6595583333333	1.32901666666667	0.261316666666667	0.56705	0.563817	0.257817	0.221883333333333	455	9.34	75.02	23557	65506	546	1017.81	8.76418
20201014 09:25	738078.392709924	1.97492	6768.88	426.348	12.6713254237288	1.32876666666667	0.254933333333333	0.5645	0.55815	0.2548	0.222966666666667	452	9.38	74.87	23565	65506	546	1017.8	8.54685
20201014 09:26	738078.393404761	1.97272	6824.93	429.057	12.6655133333333	1.32895	0.262483333333333	0.567433	0.560317	0.261417	0.2329	454	9.41	73.74	23561	65506	539	1017.8	8.874
20201014 09:27	738078.394099039	1.97766	6845.95	422.464	12.6766813559322	1.3289	0.273933333333333	0.571983	0.5692	0.265583	0.23775	444	9.27	73.32	23590	65506	531	1017.8	9.29927
20201014 09:28	738078.394792138	1.97807	6731.7	425.233	12.670195	1.32906666666667	0.273783333333333	0.570467	0.569517	0.265017	0.23585	450	9.36	74.58	23571	65506	543	1017.8	9.33296
20201014 09:29	738078.395485087	1.9747	6744.4	426.659	12.6784728813559	1.32915	0.266266666666667	0.563967	0.551683	0.26455	0.232616666666667	460	9.54	75.39	23542	65506	556	1017.79	9.15036
20201014 09:30	738078.396178229	1.97739	6807.8	428.295	12.6754183333333	1.32915	0.273083333333333	0.569033	0.567183	0.266183	0.2378	455	9.44	74.3	23559	65506	544	1017.8	9.51407
20201014 09:31	738078.396873027	1.97751	6847.94	426.271	12.6734186440678	1.32911666666667	0.26795	0.568017	0.569767	0.264933	0.2345	450	9.46	73.17	23572	65506	536	1017.75	9.35218
20201014 09:32	738078.397566618	1.97755	6847.92	428.497	12.66783	1.32891666666667	0.2683	0.572433	0.565517	0.267	0.238966666666667	457	9.58	74.12	23553	65506	548	1017.75	9.47909
20201014 09:33	738078.398265183	1.97954	6824.59	424.489	12.678205	1.329	0.272033333333333	0.575233	0.569667	0.266867	0.239583333333333	453	9.42	73.53	23564	65506	538	1017.76	9.60167
20201014 09:34	738078.398957612	1.97973	6770.86	422.523	12.6814610169492	1.32916666666667	0.275133333333333	0.576317	0.57445	0.26765	0.24375	459	9.56	75.74	23545	65506	559	1017.76	9.70655
20201014 09:35	738078.399652246	1.9819	6794.4	423.831	12.6813133333333	1.32911666666667	0.277483333333333	0.574417	0.5746	0.27005	0.242666666666667	470	9.68	76.03	23513	65506	566	1017.79	9.93691
20201014 09:36	738078.400347359	1.98103	6790.11	426.361	12.6810542372881	1.32915	0.27715	0.572483	0.5729	0.268417	0.239383333333333	464	9.8	75.57	23529	65507	567	1017.78	9.90833
20201014 09:37	738078.401040443	1.98425	6780.72	421.753	12.6890666666667	1.329	0.265916666666667	0.566233	0.559883	0.2644	0.230333333333333	461	9.9	75.16	23537	65507	568	1017.76	9.616
20201014 09:38	738078.401738878	1.98583	6877.23	421.369	12.683	1.32885	0.265566666666667	0.570733	0.56075	0.264617	0.23285	452	10.02	72.22	23559	65508	550	1017.77	9.72655
20201014 09:39	738078.402431852	1.98511	6844.67	422.66	12.6860847457627	1.32916666666667	0.273033333333333	0.572133	0.571517	0.26675	0.2369	450	9.72	71.48	23571	65507	533	1017.72	10.0187
20201014 09:40	738078.403126803	1.98438	6873.67	422.483	12.6875766666667	1.32906666666667	0.262466666666667	0.565417	0.55955	0.263667	0.2309	459	9.86	74.15	23544	65507	559	1017.71	9.60055
20201014 09:41	738078.403822063	1.98234	6925.62	425.514	12.6956254237288	1.32906666666667	0.257683333333333	0.5697	0.563733	0.262317	0.231533333333333	452	9.88	73.83	23563	65507	557	1017.7	9.44164
20201014 09:42	738078.40451582	1.98424	6817.46	424.738	12.696005	1.32908474576271	0.265932203389831	0.576424	0.571305	0.265966	0.238847457627119	448	9.67	71.71	23576	65507	533	1017.71	9.73704
20201014 09:43	738078.405208168	1.98292	6818.4	427.39	12.6875661016949	1.32921666666667	0.25075	0.5651	0.55555	0.25745	0.227116666666667	454	9.83	73.35	23558	65507	552	1017.7	9.30273
20201014 09:44	738078.405900771	1.98472	6798.98	423.044	12.6852733333333	1.329	0.258683333333333	0.571	0.567183	0.259817	0.23105	459	9.86	75.28	23545	65507	567	1017.68	9.56055
20201014 09:45	738078.406595385	1.98709	6846.35	422.38	12.6872542372881	1.32915	0.268883333333333	0.578017	0.577083	0.265517	0.239783333333333	448	9.72	71.83	23577	65507	536	1017.68	9.73222
20201014 09:46	738078.407290082	1.98922	6841.41	427.26	12.6999366666667	1.3292	0.259883333333333	0.56895	0.559617	0.26375	0.237116666666667	459	9.94	73.68	23543	65507	558	1017.63	9.53236
20201014 09:47	738078.407989028	1.98614	6842.08	421.887	12.70494	1.32885	0.263666666666667	0.574233	0.562983	0.264917	0.238116666666667	458	10.04	74.47	23543	65508	568	1017.67	9.65259
20201014 09:48	738078.408681395	1.98636	6838.23	423.112	12.6969593220339	1.32895	0.2677	0.573433	0.578017	0.265783	0.2363	444	9.87	71.15	23583	65508	536	1017.62	9.66527
20201014 09:49	738078.409374726	1.98514	6789.95	427.701	12.6986583333333	1.32891666666667	0.272933333333333	0.57525	0.571067	0.268733	0.237866666666667	452	9.98	73.32	23559	65508	557	1017.63	9.96745
20201014 09:50	738078.410069659	1.98553	6796.13	427.291	12.7000745762712	1.32911666666667	0.276883333333333	0.57855	0.57525	0.269567	0.240983333333333	443	10.08	72.55	23584	65509	554	1017.63	10.2228
20201014 09:51	738078.410764205	1.98742	6774.13	426.728	12.7042783333333	1.32896666666667	0.279	0.57805	0.578733	0.272	0.243666666666667	459	10.17	73.77	23537	65509	568	1017.63	10.4464
20201014 09:52	738078.411457399	1.98796	6832.32	428.75	12.7055966101695	1.32908333333333	0.272133333333333	0.574117	0.5666	0.271617	0.240916666666667	452	10.24	73.44	23556	65509	568	1017.65	10.3585
20201014 09:53	738078.412149866	1.98693	6793.17	424.283	12.6951783333333	1.32885	0.275116666666667	0.577433	0.577433	0.26885	0.23715	450	10.25	74.27	23563	65509	575	1017.61	10.4128
20201014 09:54	738078.412844217	1.98922	6875.08	424.694	12.7026525423729	1.32905	0.272483333333333	0.57555	0.5712	0.267967	0.238433333333333	451	10.22	73.68	23560	65509	569	1017.6	10.3511
20201014 09:55	738078.413539349	1.98789	6853.12	425.493	12.7041116666667	1.32906666666667	0.270183333333333	0.5746	0.56485	0.268867	0.2401	459	10.38	73.26	23538	65509	572	1017.63	10.3593
20201014 09:56	738078.414234585	1.98656	6764.75	423.334	12.7152406779661	1.32901666666667	0.26875	0.576783	0.572233	0.268317	0.239283333333333	445	10.37	70.25	23579	65509	548	1017.63	10.3681
20201014 09:57	738078.414928269	1.99035	6822.81	421.298	12.7071433333333	1.32911666666667	0.274483333333333	0.580033	0.573333	0.26855	0.24125	451	10.3	73.17	23561	65509	568	1017.64	10.6311
20201014 09:58	738078.415627193	1.99021	6769.86	422	12.7077116666667	1.32898333333333	0.274183333333333	0.5791	0.571733	0.2698	0.240016666666667	458	10.39	73.29	23540	65509	573	1017.61	10.6398
20201014 09:59	738078.416319868	1.98837	6852.26	425.097	12.7114694915254	1.32903333333333	0.27265	0.57775	0.574567	0.270667	0.239583333333333	457	10.38	73.77	23542	65509	576	1017.63	10.5776
20201014 10:00	738078.417014063	1.98934	6878.64	423.775	12.706315	1.32868333333333	0.272066666666667	0.579117	0.5758	0.2701	0.2381	461	10.33	74.44	23531	65509	579	1017.65	10.6316
20201014 10:01	738078.41770914	1.99157	6778.41	422.491	12.7159762711864	1.32881666666667	0.272783333333333	0.583317	0.578133	0.27225	0.241983333333333	456	10.44	72.19	23544	65509	566	1017.69	10.7648
20201014 10:02	738078.418403236	1.99151	6811.6	421.118	12.71068	1.3291	0.266316666666667	0.578683	0.5683	0.268383	0.241083333333333	453	10.66	71.77	23551	65510	571	1017.69	10.596
20201014 10:03	738078.419096285	1.98784	6794.84	424.718	12.7282322033898	1.329	0.268066666666667	0.580167	0.576483	0.268867	0.241933333333333	456	10.66	73.41	23541	65510	584	1017.69	10.6005
20201014 10:04	738078.419789078	1.98699	6772.49	426.689	12.7211266666667	1.32891666666667	0.254533333333333	0.569167	0.551333	0.2618	0.234783333333333	455	10.71	72.43	23544	65510	578	1017.73	10.3281
20201014 10:05	738078.420483136	1.98936	6847.61	423.32	12.7239779661017	1.32888333333333	0.248833333333333	0.564717	0.561617	0.260867	0.2334	450	10.84	72.43	23556	65511	583	1017.76	10.1424
20201014 10:06	738078.421178244	1.9909	6843.66	422.139	12.7169816666667	1.32885	0.265233333333333	0.57685	0.57535	0.2656	0.239616666666667	448	10.53	70.97	23567	65510	560	1017.76	10.7224
20201014 10:07	738078.421878294	1.98814	6884.57	426.152	12.7223766666667	1.32855	0.273416666666667	0.581183	0.582867	0.270667	0.244116666666667	442	10.54	69.18	23588	65509	545	1017.71	10.9955
20201014 10:08	738078.422570506	1.9884	6796.91	428.425	12.7223016949153	1.32898305084746	0.270983050847458	0.581831	0.580542	0.269153	0.242203389830508	458	10.64	72.7	23536	65510	577	1017.73	10.7642
20201014 10:09	738078.423263168	1.99235	6764.42	423.763	12.7242883333333	1.3288	0.2755	0.583783	0.58185	0.27215	0.246283333333333	461	10.77	73.05	23528	65510	585	1017.74	10.9011
20201014 10:10	738078.423958147	1.98903	6878.75	424.871	12.7279983050847	1.32885	0.279066666666667	0.584583	0.5855	0.27285	0.246083333333333	450	10.87	71.92	23557	65511	580	1017.76	11.0304
20201014 10:11	738078.424653106	1.98864	6827.31	425.211	12.7295983333333	1.32891666666667	0.283183333333333	0.586017	0.583117	0.27445	0.247416666666667	458	11	72.76	23532	65511	592	1017.73	11.2927
20201014 10:12	738078.425346562	1.98944	6746.81	423.081	12.7302101694915	1.32873333333333	0.279516666666667	0.578717	0.582833	0.273067	0.242516666666667	457	11.12	72.16	23535	65511	592	1017.72	11.1493
20201014 10:13	738078.426038998	1.98923	6752.08	427.311	12.7272283333333	1.3287	0.279933333333333	0.582833	0.581517	0.273183	0.2423	459	11.29	71.68	23531	65511	595	1017.72	11.3398
20201014 10:14	738078.426738233	1.98813	6796.03	428.02	12.73249	1.3287	0.25805	0.564833	0.552283	0.263267	0.229016666666667	449	11.44	68.41	23558	65512	573	1017.71	10.8498
20201014 10:15	738078.427432821	1.99026	6764.66	426.591	12.7314728813559	1.3288	0.259416666666667	0.573317	0.56265	0.263933	0.234333333333333	452	11.36	69.81	23548	65512	582	1017.7	10.8007
20201014 10:16	738078.428122076	1.99258	6780.53	421.512	12.7322694915254	1.32883333333333	0.267583333333333	0.573367	0.564917	0.269183	0.239416666666667	440	11.12	65.65	23586	65511	538	1017.7	11.0185
20201014 10:17	738078.428816188	1.99033	6790.18	424.099	12.733875	1.32861666666667	0.253966666666667	0.566583	0.546867	0.260333	0.227	448	11.1	70.28	23561	65511	576	1017.67	10.5552
20201014 10:18	738078.42951504	1.98998	6797.02	422.369	12.748955	1.32861666666667	0.258083333333333	0.574067	0.560367	0.2644	0.2298	444	10.92	68.23	23574	65511	552	1017.68	10.5216
20201014 10:19	738078.430207418	1.98776	6742.97	427.127	12.7488762711864	1.32851666666667	0.267	0.5784	0.5724	0.268867	0.23605	447	10.81	68.62	23569	65510	551	1017.66	10.6744
20201014 10:20	738078.430901582	1.98939	6771.63	422.088	12.7487733333333	1.32858333333333	0.269566666666667	0.580667	0.57285	0.269417	0.23675	451	10.85	70.55	23556	65510	568	1017.69	10.763
20201014 10:21	738078.431596838	1.9895	6761.09	421.794	12.7444355932203	1.32865	0.273916666666667	0.580983	0.58015	0.272067	0.240583333333333	454	10.88	71.45	23544	65511	576	1017.65	10.9273
20201014 10:22	738078.432291503	1.99164	6741.4	422.05	12.7378933333333	1.32885	0.26045	0.568317	0.554717	0.26675	0.236783333333333	456	11	71.77	23539	65511	584	1017.62	10.6898
20201014 10:23	738078.432984268	1.98967	6760.4	421.817	12.7647372881356	1.32871666666667	0.267016666666667	0.574867	0.570967	0.269683	0.24105	450	10.92	72.64	23555	65511	588	1017.63	10.8204
20201014 10:24	738078.433676921	1.98909	6723.83	422.202	12.75511	1.32841666666667	0.2731	0.582383	0.582133	0.270767	0.244383333333333	442	10.84	69.06	23580	65511	556	1017.63	10.9705
20201014 10:25	738078.434376532	1.98769	6676.72	426.333	12.7506733333333	1.32861666666667	0.269883333333333	0.573083	0.5762	0.268933	0.23965	449	10.94	70.76	23560	65511	573	1017.64	10.9058
20201014 10:26	738078.435071457	1.98665	6738	427.244	12.7557627118644	1.32888333333333	0.257566666666667	0.571983	0.57005	0.26465	0.23725	456	11.06	71.27	23540	65511	582	1017.64	10.485
20201014 10:27	738078.435766127	1.98912	6687.91	422.322	12.7493966666667	1.32893333333333	0.264416666666667	0.576533	0.565633	0.2664	0.2378	442	10.88	67.13	23580	65511	541	1017.68	10.6704
20201014 10:28	738078.436459205	1.98556	6643.65	427.205	12.7609152542373	1.3287	0.272833333333333	0.5825	0.574083	0.267983	0.238083333333333	448	10.81	70.05	23562	65511	562	1017.69	10.8965
20201014 10:29	738078.437152584	1.98694	6678.68	425.078	12.7592966666667	1.32868333333333	0.277033333333333	0.578967	0.583867	0.27025	0.241733333333333	450	10.92	70.08	23557	65511	567	1017.67	10.9922
20201014 10:30	738078.437845865	1.98296	6753.59	429.925	12.762306779661	1.32863333333333	0.280983333333333	0.58225	0.584383	0.271567	0.244783333333333	452	11.03	72.19	23549	65511	588	1017.66	11.2722
20201014 10:31	738078.438540193	1.98562	6691.06	428.158	12.7590383333333	1.32833333333333	0.27945	0.582167	0.583383	0.271867	0.244516666666667	446	11.14	69.06	23568	65511	567	1017.65	11.2652
20201014 10:32	738078.439235478	1.98631	6758.02	421.696	12.7610169491525	1.32876666666667	0.273516666666667	0.572533	0.573017	0.270683	0.241766666666667	452	11.22	70.46	23549	65511	582	1017.66	11.0953
20201014 10:33	738078.439929294	1.98516	6660.8	424.788	12.7614183333333	1.32875	0.2542	0.564567	0.547933	0.259317	0.232883333333333	448	11.24	70.31	23560	65512	581	1017.66	10.5776
20201014 10:34	738078.440627862	1.98422	6767.35	429.401	12.760005	1.32866666666667	0.262033333333333	0.577383	0.56365	0.264083	0.239833333333333	438	11.2	67.4	23589	65512	556	1017.7	10.887
20201014 10:35	738078.441320506	1.98396	6743.08	426.912	12.7661644067797	1.3285593220339	0.264576271186441	0.570814	0.565407	0.265186	0.231576271186441	441	11.04	67.49	23584	65511	550	1017.65	10.7382
20201014 10:36	738078.442015349	1.9815	6884.76	428.234	12.762585	1.32853333333333	0.259016666666667	0.5649	0.565483	0.263217	0.2298	448	11.06	70.46	23562	65511	575	1017.67	10.4651
20201014 10:37	738078.442710289	1.98206	6736.38	431.328	12.7573525423729	1.3286	0.250266666666667	0.5611	0.542033	0.25735	0.2258	442	11	67.58	23580	65511	550	1017.65	10.2709
20201014 10:38	738078.443403818	1.9822	6782.07	427.883	12.7627266666667	1.32868333333333	0.244666666666667	0.561083	0.5417	0.25355	0.22125	438	10.96	65.65	23592	65511	532	1017.68	10.0196
20201014 10:39	738078.444096205	1.9846	6794.2	423.761	12.7735728813559	1.32853333333333	0.253666666666667	0.5702	0.56555	0.255733	0.225616666666667	438	10.8	65.93	23593	65511	529	1017.67	10.265
20201014 10:40	738078.444789108	1.98561	6791.1	422.435	12.7653266666667	1.32861666666667	0.255116666666667	0.566133	0.5648	0.25775	0.227333333333334	438	10.58	67.93	23594	65510	537	1017.68	10.2105
20201014 10:41	738078.445483778	1.98368	6800.89	423.966	12.7746186440678	1.3283	0.262133333333333	0.575817	0.568033	0.262533	0.2331	449	10.76	70.2	23562	65510	562	1017.69	10.4111
20201014 10:42	738078.446177089	1.98402	6784.88	422.628	12.7747866666667	1.32851666666667	0.265983333333333	0.57305	0.573533	0.2652	0.231283333333333	442	10.66	67.93	23585	65510	540	1017.69	10.4313
20201014 10:43	738078.446875799	1.98329	6843.73	425.314	12.7829433333333	1.3282	0.257316666666667	0.563683	0.55945	0.2617	0.227933333333334	452	10.77	71.18	23553	65510	570	1017.7	10.2218
20201014 10:44	738078.447568535	1.98274	6894.88	422.477	12.7819033898305	1.32833333333333	0.263216666666667	0.57165	0.564467	0.26155	0.225866666666667	441	10.66	68.97	23588	65510	548	1017.66	10.2805
20201014 10:45	738078.448263023	1.98522	6906.95	421.416	12.7797183333333	1.32861666666667	0.270116666666667	0.570583	0.563917	0.266	0.2348	440	10.58	68.11	23590	65510	539	1017.64	10.5206
20201014 10:46	738078.448957188	1.98247	6898.94	424.155	12.7822881355932	1.32833333333333	0.266533333333333	0.567933	0.55575	0.265867	0.23775	449	10.64	70.73	23564	65510	562	1017.62	10.4369
20201014 10:47	738078.449649758	1.9808	6922.51	424.341	12.793965	1.3283	0.26365	0.573083	0.563683	0.262817	0.23085	443	10.56	68.23	23583	65509	539	1017.6	10.4029
20201014 10:48	738078.450348914	1.97987	6937.25	427.484	12.7889916666667	1.3286	0.269583333333333	0.576667	0.572167	0.2677	0.23825	441	10.64	68.77	23586	65510	546	1017.59	10.5037
20201014 10:49	738078.451042614	1.98144	6966.14	423.766	12.7922508474576	1.3283	0.273833333333333	0.578433	0.573483	0.2695	0.242166666666667	451	10.65	72.1	23556	65510	573	1017.59	10.7742
20201014 10:50	738078.451737613	1.98004	6939.78	423.578	12.786085	1.32851666666667	0.27955	0.576483	0.57675	0.2716	0.245616666666667	451	10.64	71.21	23558	65510	566	1017.56	11.0645
20201014 10:51	738078.452430807	1.98246	7000.47	424.035	12.7853661016949	1.32861666666667	0.281683333333333	0.580583	0.58305	0.273617	0.2478	451	10.78	71.59	23556	65510	574	1017.57	11.2307
20201014 10:52	738078.45312367	1.98375	7004.21	421.273	12.7901366666667	1.32871666666667	0.268533333333333	0.5657	0.56245	0.26815	0.2393	454	10.95	70.52	23547	65510	571	1017.53	10.9465
20201014 10:53	738078.453822443	1.98351	6986.07	421.688	12.7929033333333	1.3284	0.275133333333333	0.574883	0.567533	0.2704	0.24245	446	11.02	70.55	23567	65511	574	1017.55	11.2026
20201014 10:54	738078.454517034	1.98161	6995.4	422.626	12.7968254237288	1.32841666666667	0.270516666666667	0.5725	0.574233	0.26925	0.2401	444	10.92	67.25	23578	65510	544	1017.58	10.9416
20201014 10:55	738078.455211786	1.98143	6944.18	422.922	12.793295	1.32835	0.259883333333333	0.563967	0.55855	0.264417	0.233816666666667	448	11.01	69.72	23562	65511	567	1017.58	10.6218
20201014 10:56	738078.455904167	1.98415	7010.3	421.897	12.7924847457627	1.32835	0.25045	0.5625	0.5535	0.256267	0.22735	443	11.02	67.46	23576	65511	549	1017.56	10.304
20201014 10:57	738078.456596504	1.98089	7054.73	422.269	12.80319	1.32841666666667	0.25185	0.56715	0.553733	0.255617	0.2283	438	10.74	66.11	23594	65511	528	1017.58	10.1909
20201014 10:58	738078.457290389	1.98032	6951.47	422.55	12.8044966101695	1.32845	0.25205	0.571183	0.552817	0.25695	0.22825	438	10.78	66.71	23595	65510	534	1017.58	10.1916
20201014 10:59	738078.457985167	1.98086	7070.42	423.722	12.7976833333333	1.32826666666667	0.257216666666667	0.57105	0.564717	0.261383	0.233316666666667	442	10.66	68.62	23585	65510	546	1017.57	10.3104
20201014 11:00	738078.458678578	1.98016	7003.3	424.163	12.7976966101695	1.3286	0.253783333333333	0.563717	0.5654	0.261933	0.23345	446	10.62	69.36	23572	65510	550	1017.55	10.2342
20201014 11:01	738078.459371431	1.9788	6966	424.6	12.7963383333333	1.32856666666667	0.260283333333333	0.571133	0.567733	0.262517	0.2354	442	10.58	69.48	23584	65510	549	1017.51	10.4513
20201014 11:02	738078.460070651	1.97577	7053.41	428.572	12.801945	1.32822033898305	0.270728813559322	0.573678	0.573983	0.268831	0.241186440677966	443	10.53	67.28	23584	65509	530	1017.54	10.7261
20201014 11:03	738078.460765301	1.97771	7028.46	428.108	12.8082372881356	1.32833333333333	0.275216666666667	0.57465	0.57485	0.269117	0.238716666666667	447	10.7	69.81	23569	65510	556	1017.52	10.8904
20201014 11:04	738078.461459814	1.97892	6972.23	424.124	12.809975	1.3282	0.269383333333333	0.569167	0.56675	0.266683	0.234983333333333	451	10.68	70.58	23557	65510	562	1017.51	10.6153
20201014 11:05	738078.462152201	1.97999	7033.45	422.691	12.8104372881356	1.32818333333333	0.27155	0.570567	0.571817	0.26695	0.235883333333333	447	10.73	69.66	23569	65510	557	1017.51	10.693
20201014 11:06	738078.462844992	1.97988	7075.76	423.242	12.8160133333333	1.32871666666667	0.27635	0.579117	0.575183	0.270017	0.2395	441	10.78	68.32	23587	65510	547	1017.51	10.9213
20201014 11:07	738078.463538983	1.97782	7078.67	425.592	12.8221440677966	1.32875	0.2771	0.574017	0.569817	0.271533	0.24015	444	10.88	67.4	23573	65511	543	1017.5	11.0511
20201014 11:08	738078.464233971	1.97872	7065.74	424.462	12.8197433333333	1.32835	0.27185	0.57	0.5657	0.2677	0.235433333333333	449	10.88	70.58	23558	65511	569	1017.5	10.8713
20201014 11:09	738078.46492933	1.97871	7094.72	422.085	12.8209898305085	1.32863333333333	0.27365	0.577933	0.570917	0.269383	0.241116666666667	439	10.91	67.96	23588	65511	549	1017.51	11.0231
20201014 11:10	738078.465623019	1.97824	7137.81	423.548	12.8153316666667	1.3283	0.2555	0.5658	0.550483	0.257017	0.225183333333333	443	10.96	68.17	23576	65511	553	1017.47	10.4506
20201014 11:11	738078.466322057	1.97965	7029.92	422.116	12.82587	1.32845	0.256366666666667	0.569233	0.547017	0.257567	0.222433333333333	446	10.98	70.31	23569	65511	571	1017.47	10.4018
20201014 11:12	738078.467014848	1.97652	7077.94	421.787	12.8300711864407	1.32841666666667	0.266466666666667	0.57335	0.56125	0.262767	0.232866666666667	442	10.72	68.17	23583	65510	544	1017.5	10.5756
20201014 11:13	738078.467708774	1.97769	7167.02	422.522	12.8237266666667	1.32858333333333	0.274233333333333	0.57485	0.571017	0.266883	0.237733333333333	448	10.65	69.84	23565	65510	555	1017.47	10.9098
20201014 11:14	738078.468403725	1.97804	7096.91	422.224	12.8257457627119	1.32841666666667	0.261416666666667	0.563433	0.565	0.2615	0.2319	447	10.77	70.31	23569	65510	563	1017.47	10.4787
20201014 11:15	738078.469098479	1.9758	7101.59	427.112	12.829025	1.32835	0.2549	0.565267	0.561983	0.2585	0.2317	453	10.82	70.97	23550	65510	570	1017.5	10.2684
20201014 11:16	738078.469791079	1.97479	7142.59	425.403	12.8315677966102	1.32821666666667	0.258966666666667	0.565567	0.56185	0.26025	0.2328	445	10.55	66.95	23579	65509	528	1017.49	10.2563
20201014 11:17	738078.470483842	1.97696	7066.48	424.067	12.8277383333333	1.3284	0.25875	0.570233	0.558	0.260267	0.233683333333333	446	10.68	68.38	23576	65509	544	1017.49	10.3091
20201014 11:18	738078.471177993	1.97576	7146.09	426.371	12.8369271186441	1.32853333333333	0.263766666666667	0.56725	0.56195	0.2639	0.235383333333333	441	10.63	67.34	23590	65509	534	1017.5	10.4416
20201014 11:19	738078.471872743	1.97839	7121.22	422.038	12.8316133333333	1.32845	0.24605	0.562233	0.5569	0.2556	0.229	449	10.63	70.73	23566	65509	561	1017.55	9.9613
20201014 11:20	738078.472571667	1.97786	7156.87	423.712	12.842605	1.32841666666667	0.2507	0.5642	0.567283	0.255433	0.225416666666667	444	10.43	68.08	23581	65509	533	1017.52	9.83655
20201014 11:21	738078.473264267	1.97754	7168.46	422.569	12.8341847457627	1.32846666666667	0.2567	0.564017	0.564567	0.258133	0.2237	441	10.3	68.65	23591	65509	533	1017.53	9.74855
20201014 11:22	738078.473957551	1.97689	7177.6	422.445	12.83923	1.32833333333333	0.25645	0.561467	0.5573	0.259983	0.229633333333333	443	10.4	68.11	23585	65509	532	1017.52	9.82352
20201014 11:23	738078.474652265	1.97408	7101.25	427.172	12.8506152542373	1.32825	0.26175	0.567183	0.561283	0.26225	0.23055	442	10.44	68.35	23587	65509	535	1017.53	10.07
20201014 11:24	738078.475347404	1.97299	7154.9	430.94	12.8416466666667	1.32825	0.272816666666667	0.573	0.568117	0.265583	0.23135	439	10.39	67.16	23596	65509	524	1017.51	10.3954
20201014 11:25	738078.476041456	1.97233	7172.89	427.998	12.8508983050847	1.32835	0.268766666666667	0.5671	0.563783	0.264717	0.235033333333333	444	10.42	70.25	23580	65509	549	1017.51	10.248
20201014 11:26	738078.476734033	1.97785	7141.94	422.354	12.8455733333333	1.3284	0.2592	0.568033	0.561183	0.26045	0.2303	454	10.46	71.53	23550	65509	561	1017.52	10.0073
20201014 11:27	738078.477432954	1.97776	7151.2	422.005	12.8476116666667	1.3285	0.266366666666667	0.576017	0.571533	0.2656	0.238183333333333	444	10.43	67.81	23580	65509	531	1017.52	10.2481
20201014 11:28	738078.478126611	1.97616	7163.85	423.089	12.8553237288136	1.32861666666667	0.264333333333333	0.5699	0.560517	0.264233	0.237116666666667	446	10.4	70.82	23576	65509	554	1017.5	10.3155
20201014 11:29	738078.478820388	1.97581	7224.31	423.504	12.853815	1.32813559322034	0.276559322033898	0.576542	0.571797	0.268678	0.244508474576271	448	10.48	72.01	23568	65509	566	1017.47	10.9431
20201014 11:30	738078.479512825	1.97403	7178.03	426.371	12.8553186440678	1.3282	0.277966666666667	0.5727	0.57355	0.271583	0.247	451	10.5	71	23561	65509	559	1017.45	11.0041
20201014 11:31	738078.480205587	1.97588	7216.62	422.276	12.8583133333333	1.32835	0.27175	0.571917	0.573117	0.271067	0.244383333333333	454	10.66	71.8	23552	65509	571	1017.41	10.9216
20201014 11:32	738078.480900341	1.97691	7145.59	424.41	12.854193220339	1.32855	0.278783333333333	0.57705	0.576783	0.271317	0.2441	442	10.7	68.41	23585	65510	545	1017.4	11.2442
20201014 11:33	738078.481595511	1.97718	7185.48	421.645	12.8590233333333	1.3282	0.283433333333333	0.5762	0.575817	0.273733	0.242883333333333	447	10.84	68.62	23570	65510	552	1017.4	11.4517
20201014 11:34	738078.482290534	1.97531	7175.95	424.505	12.8602728813559	1.32835	0.280083333333333	0.570433	0.567767	0.272333	0.241666666666667	453	10.93	70.73	23548	65511	573	1017.38	11.4076
20201014 11:35	738078.482983585	1.97485	7155.38	425.869	12.8545233333333	1.3286	0.281283333333333	0.579767	0.576367	0.271583	0.2433	449	10.94	69.75	23558	65511	565	1017.36	11.5607
20201014 11:36	738078.483682862	1.97546	7161.06	426.085	12.85986	1.32846666666667	0.280416666666667	0.58255	0.58405	0.271717	0.243983333333333	450	10.9	69.3	23557	65511	560	1017.38	11.6531
20201014 11:37	738078.484375882	1.97451	7183.45	427.707	12.8665457627119	1.3284	0.2798	0.580417	0.5867	0.272817	0.240833333333334	456	11.08	70.82	23537	65511	579	1017.35	11.6285
20201014 11:38	738078.485070553	1.97558	7148.06	423.12	12.8691183333333	1.3286	0.27075	0.566483	0.570167	0.270717	0.239183333333333	455	11.18	70.31	23542	65511	579	1017.32	11.4115
20201014 11:39	738078.485765687	1.97271	7118.21	425.078	12.8687118644068	1.32813333333333	0.259666666666667	0.5702	0.559317	0.263817	0.235666666666667	446	11.22	68.92	23566	65512	569	1017.34	11.0961
20201014 11:40	738078.48646075	1.97394	7219.73	425.735	12.871765	1.32856666666667	0.25065	0.571467	0.5626	0.260417	0.230916666666667	435	11.28	65.04	23599	65512	539	1017.33	10.7425
20201014 11:41	738078.487153448	1.97274	7131.3	427.786	12.8685118644068	1.32835	0.245583333333333	0.565083	0.559333	0.256983	0.228116666666667	438	11.14	65.77	23588	65512	540	1017.34	10.535
20201014 11:42	738078.487846016	1.97381	7103.13	425.543	12.8772983333333	1.32793333333333	0.250816666666667	0.572267	0.562367	0.2589	0.229933333333333	439	11.06	66.38	23587	65512	542	1017.32	10.5822
20201014 11:43	738078.488539772	1.9755	7124.15	421.56	12.8669101694915	1.32855	0.253616666666667	0.565133	0.5622	0.2606	0.233733333333333	439	10.95	65.68	23589	65511	532	1017.32	10.6227
20201014 11:44	738078.489234854	1.97576	7238.09	422.858	12.8746366666667	1.32828333333333	0.25695	0.567833	0.5637	0.2619	0.2344	439	11.03	67.72	23590	65511	552	1017.29	10.7026
20201014 11:45	738078.489930085	1.97692	7160.6	421.021	12.8801881355932	1.32813333333333	0.266483333333333	0.57455	0.569633	0.26715	0.24165	436	10.98	65.71	23600	65511	533	1017.3	11.0644
20201014 11:46	738078.490624959	1.97601	7152.16	425.315	12.8676416666667	1.32831666666667	0.271883333333333	0.574983	0.5688	0.269433	0.243016666666667	440	11.12	66.35	23586	65511	544	1017.3	11.2245
20201014 11:47	738078.491323026	1.97425	7102.44	425.804	12.8784983333333	1.32833333333333	0.26935	0.5769	0.569483	0.268867	0.236916666666667	441	11.18	67.84	23584	65511	558	1017.3	11.192
20201014 11:48	738078.492015316	1.9754	7135.41	424.225	12.8774254237288	1.32821666666667	0.263016666666667	0.5752	0.56825	0.265917	0.235516666666667	448	11.24	68.89	23560	65512	569	1017.31	10.9822
20201014 11:49	738078.492709632	1.9782	7117.3	420.906	12.8818283333333	1.32841666666667	0.26595	0.575783	0.576617	0.267433	0.2371	443	11.16	68.26	23576	65512	561	1017.3	10.9516
20201014 11:50	738078.493404781	1.97575	7134.05	421.018	12.8811779661017	1.32821666666667	0.255783333333333	0.565083	0.561983	0.261867	0.229483333333333	442	11.23	68.59	23579	65512	566	1017.28	10.5837
20201014 11:51	738078.494094287	1.9751	7087.02	423.455	12.8823389830508	1.32831666666667	0.260533333333333	0.5659	0.5586	0.264483	0.2326	441	11.26	68.2	23581	65512	564	1017.32	10.6933
20201014 11:52	738078.494788893	1.97296	7054.24	425.477	12.88475	1.32848333333333	0.245416666666667	0.5561	0.541933	0.255533	0.226816666666667	436	11.12	65.22	23594	65512	534	1017.31	10.382
20201014 11:53	738078.495488039	1.97332	6939.9	426.96	12.8769916666667	1.32806666666667	0.251866666666667	0.567517	0.560867	0.258617	0.2304	434	11.05	67.22	23605	65511	548	1017.33	10.35
20201014 11:54	738078.496180473	1.97085	7036.21	428.331	12.8929881355932	1.32821666666667	0.255516666666667	0.558783	0.5568	0.258883	0.229716666666667	433	10.83	64.86	23609	65511	521	1017.32	10.3287
20201014 11:55	738078.496874161	1.97284	6948.62	423.366	12.89299	1.32810169491525	0.247847457627119	0.559034	0.546508	0.247915	0.220728813559322	438	10.84	67.64	23592	65511	544	1017.35	10.0693
20201014 11:56	738078.497569359	1.97098	6956.08	422.329	12.896706779661	1.32818333333333	0.2534	0.560567	0.553	0.2534	0.223716666666667	435	10.72	65.16	23603	65510	520	1017.34	10.0778
20201014 11:57	738078.498263153	1.97039	6953.79	427.432	12.8840766666667	1.32831666666667	0.251616666666667	0.563083	0.54845	0.256483	0.226416666666667	435	10.75	66.26	23605	65510	530	1017.37	10.004
20201014 11:58	738078.498961764	1.97363	6953.1	421.467	12.891125	1.32806666666667	0.255966666666667	0.563433	0.55645	0.2585	0.231033333333333	435	10.7	65.13	23604	65510	519	1017.33	10.1698
20201014 11:59	738078.499654399	1.96854	6938.49	429.099	12.8985542372881	1.32813333333333	0.254666666666667	0.564533	0.5575	0.258033	0.2298	439	10.62	68.35	23593	65510	542	1017.34	10.1464
20201014 12:00	738078.500348478	1.97027	6916.9	426.535	12.8966816666667	1.32838333333333	0.265766666666667	0.572667	0.56395	0.26105	0.234233333333333	438	10.66	67.4	23596	65510	536	1017.31	10.4851
20201014 12:01	738078.501043731	1.97295	6886.24	422.957	12.9012881355932	1.32813333333333	0.277333333333333	0.57615	0.575067	0.26645	0.24325	440	10.52	67.72	23594	65509	533	1017.31	10.8398
20201014 12:02	738078.501737643	1.97334	6863.07	421.248	12.8968233333333	1.32838333333333	0.2703	0.56985	0.568867	0.266083	0.236716666666667	448	10.79	69.66	23566	65510	559	1017.29	10.6118
20201014 12:03	738078.502430022	1.9727	6979.59	423.384	12.8896847457627	1.32833333333333	0.248766666666667	0.5598	0.547083	0.254767	0.224716666666667	449	10.96	69.18	23562	65510	561	1017.3	10.1038
20201014 12:04	738078.503122624	1.96996	6799.53	426.526	12.8976516666667	1.32816666666667	0.252383333333333	0.563717	0.558817	0.25565	0.225383333333333	441	10.74	68.47	23586	65510	547	1017.31	10.0633
20201014 12:05	738078.503817188	1.97287	6795.09	421.62	12.9126254237288	1.3281	0.257966666666667	0.562167	0.5548	0.2575	0.227783333333333	439	10.59	66.86	23596	65509	529	1017.27	10.2318
20201014 12:06	738078.504512508	1.97031	6859.08	423.75	12.9163183333333	1.32836666666667	0.2686	0.56835	0.571117	0.2626	0.233916666666667	445	10.72	67.16	23577	65509	536	1017.29	10.4045
20201014 12:07	738078.505206882	1.97146	6752.13	423.984	12.9124525423729	1.32855	0.26055	0.562133	0.557733	0.26195	0.2326	445	10.59	68.35	23579	65509	541	1017.33	10.1865
20201014 12:08	738078.505899377	1.9717	6790.82	421.623	12.9132233333333	1.3284	0.255716666666667	0.5637	0.551267	0.259733	0.228383333333333	443	10.7	68.77	23583	65509	548	1017.3	10.1327
20201014 12:09	738078.506598138	1.97325	6728.41	420.487	12.904605	1.32816666666667	0.249033333333333	0.561367	0.552333	0.253117	0.225766666666667	436	10.56	65.93	23606	65509	520	1017.33	9.95436
20201014 12:10	738078.507291983	1.97145	6724.55	423.429	12.9233542372881	1.32825	0.243183333333333	0.556283	0.544133	0.24945	0.222533333333333	439	10.51	67.75	23597	65509	533	1017.31	9.78852
20201014 12:11	738078.507986836	1.9703	6733.83	422.598	12.919535	1.32811666666667	0.244366666666667	0.555433	0.548117	0.250167	0.223383333333333	439	10.34	67.55	23597	65509	525	1017.33	9.77455
20201014 12:12	738078.50868216	1.97066	6779.74	422.489	12.918379661017	1.32821666666667	0.249616666666667	0.556167	0.545367	0.25265	0.223933333333333	439	10.28	67.58	23600	65508	523	1017.32	9.82127
20201014 12:13	738078.509375796	1.97003	6730.61	423.97	12.9277233333333	1.32806666666667	0.257166666666667	0.560433	0.54775	0.25615	0.226133333333333	437	10.22	67.28	23604	65508	519	1017.32	9.95815
20201014 12:14	738078.510068397	1.9715	6656.29	421.202	12.917993220339	1.32833333333333	0.26545	0.57145	0.5662	0.261633	0.232733333333333	440	10.16	66.86	23595	65508	514	1017.33	10.0095
20201014 12:15	738078.510761253	1.96783	6690.01	427.564	12.9263616666667	1.32811666666667	0.26385	0.56585	0.5688	0.2623	0.235133333333333	448	10.35	68.29	23573	65508	531	1017.31	10.0909
20201014 12:16	738078.511456046	1.96892	6717.31	426.356	12.9332457627119	1.32866666666667	0.272116666666667	0.5722	0.5708	0.266083	0.2357	445	10.28	69.42	23582	65508	538	1017.32	10.3311
20201014 12:17	738078.51215052	1.9679	6649.78	427.116	12.9311216666667	1.32841666666667	0.2632	0.5635	0.5609	0.265267	0.235483333333333	443	10.29	69.15	23586	65508	536	1017.31	10.1996
20201014 12:18	738078.512849331	1.9699	6679.53	422.715	12.933	1.32838333333333	0.248666666666667	0.562017	0.557183	0.257317	0.227	450	10.38	72.4	23563	65509	565	1017.32	9.90778
20201014 12:19	738078.513541718	1.96656	6612.69	426.884	12.9341661016949	1.32833333333333	0.256283333333333	0.566233	0.566633	0.260533	0.231966666666667	440	10.36	69.18	23592	65509	539	1017.35	10.0007
20201014 12:20	738078.514235492	1.96817	6599.65	426.954	12.9343066666667	1.32835	0.2501	0.561517	0.556767	0.253567	0.225916666666667	441	10.28	69.57	23589	65509	539	1017.3	9.83491
20201014 12:21	738078.514930518	1.96707	6580.47	427.512	12.9429305084746	1.32845	0.263933333333333	0.571783	0.572717	0.260417	0.232733333333333	438	10.32	67.84	23600	65509	527	1017.33	10.1265
20201014 12:22	738078.515625036	1.968	6570.34	427.471	12.9302666666667	1.32822033898305	0.278084745762712	0.578051	0.576915	0.269085	0.239915254237288	437	10.34	67.93	23602	65509	528	1017.3	10.6502
20201014 12:23	738078.516323293	1.96616	6519.63	429.673	12.932085	1.32818333333333	0.285916666666667	0.578867	0.577167	0.273383	0.247216666666667	446	10.49	71.71	23576	65509	564	1017.29	11.0056
20201014 12:24	738078.517015816	1.96814	6559.73	427.509	12.9338271186441	1.32855	0.267016666666667	0.5681	0.563	0.26455	0.236683333333333	456	10.62	73.2	23544	65509	581	1017.25	10.4783
20201014 12:25	738078.517710279	1.96708	6549.99	424.779	12.93303	1.32808333333333	0.243683333333333	0.558767	0.540533	0.251817	0.2242	448	10.72	71.62	23565	65510	572	1017.31	10.0015
20201014 12:26	738078.518405297	1.96766	6462.07	425.757	12.9370372881356	1.32823333333333	0.258783333333333	0.566433	0.558533	0.260167	0.227766666666667	439	10.6	68.14	23593	65510	540	1017.27	10.1559
20201014 12:27	738078.519094857	1.96968	6525.9	422.378	12.9497813559322	1.32835	0.254016666666667	0.56175	0.549517	0.256317	0.2236	439	10.49	67.4	23597	65509	530	1017.26	10.0044
20201014 12:28	738078.51978947	1.96585	6482.38	426.104	12.9469033333333	1.32805	0.2558	0.565867	0.552683	0.256183	0.2241	439	10.5	69	23595	65509	543	1017.27	9.97527
20201014 12:29	738078.520488554	1.96487	6450.77	428.813	12.94863	1.32835	0.256783333333333	0.564583	0.558	0.257483	0.226366666666667	440	10.42	68.95	23592	65509	539	1017.26	9.88315
20201014 12:30	738078.521181208	1.96849	6475.95	424.47	12.9517728813559	1.32816666666667	0.26195	0.563083	0.562367	0.26025	0.23125	448	10.41	70.4	23568	65509	550	1017.25	10.0942
20201014 12:31	738078.521874841	1.96748	6472.8	422.747	12.9530283333333	1.32828333333333	0.266866666666667	0.564017	0.563633	0.264933	0.238266666666667	441	10.32	67.9	23589	65509	528	1017.24	10.2525
20201014 12:32	738078.522569657	1.9673	6415.96	426.08	12.9554762711864	1.32826666666667	0.266216666666667	0.567533	0.56795	0.266333	0.239283333333333	445	10.48	68.77	23578	65509	540	1017.22	10.2028
20201014 12:33	738078.523262689	1.96665	6474.07	426.267	12.96141	1.32813333333333	0.27375	0.57595	0.573217	0.2706	0.242933333333333	440	10.4	67.58	23593	65509	528	1017.21	10.4904
20201014 12:34	738078.523961565	1.96406	6458.85	432.103	12.9525783333333	1.32841666666667	0.273866666666667	0.573217	0.572933	0.27095	0.24255	441	10.54	68.29	23591	65509	538	1017.21	10.4905
20201014 12:35	738078.524654442	1.97064	6466.91	422.487	12.9628610169492	1.32846666666667	0.276433333333333	0.578933	0.5833	0.27215	0.241783333333333	444	10.64	71	23581	65509	564	1017.21	10.6176
20201014 12:36	738078.525349423	1.96924	6407.88	423.303	12.9558916666667	1.32843333333333	0.28225	0.58135	0.5859	0.2725	0.24215	448	10.67	70.11	23565	65510	558	1017.17	10.8505
20201014 12:37	738078.526044612	1.96582	6444.53	427.679	12.9711576271186	1.32828333333333	0.284383333333333	0.577683	0.583883	0.273833	0.243383333333333	446	10.78	71.3	23568	65511	572	1017.2	10.9773
20201014 12:38	738078.526738522	1.96985	6406.45	421	12.9546016666667	1.32813333333333	0.284583333333333	0.574917	0.579367	0.2743	0.239766666666667	445	10.92	70.14	23572	65511	567	1017.15	11.2306
20201014 12:39	738078.527430828	1.9648	6449.2	433.192	12.9541440677966	1.32845	0.283566666666667	0.58095	0.58085	0.275267	0.244316666666667	443	11.06	68.97	23578	65511	563	1017.15	11.2975
20201014 12:40	738078.528123905	1.96458	6434.71	433.562	12.968345	1.32825	0.285316666666667	0.579	0.578167	0.275517	0.2461	444	11.13	67.37	23575	65511	552	1017.15	11.5791
20201014 12:41	738078.528818518	1.96398	6366.23	433.292	12.9693186440678	1.32811666666667	0.278633333333333	0.57285	0.56785	0.271867	0.242566666666667	443	11.22	69.33	23573	65512	572	1017.14	11.338
20201014 12:42	738078.529513565	1.96659	6413.27	428.661	12.974805	1.32826666666667	0.276866666666667	0.569167	0.567633	0.270133	0.240383333333333	447	11.29	69.51	23562	65512	577	1017.13	11.3667
20201014 12:43	738078.530208503	1.96872	6394.81	423.835	12.9792186440678	1.32855	0.26625	0.56805	0.558133	0.2645	0.235416666666667	436	11.32	65.68	23597	65512	545	1017.12	11.0906
20201014 12:44	738078.530901032	1.97048	6432.15	423.114	12.9780283333333	1.328	0.256166666666667	0.5677	0.546283	0.258033	0.230516666666667	436	11.49	65.16	23596	65512	548	1017.11	10.9811
20201014 12:45	738078.53159919	1.9684	6445.54	427.28	12.9765316666667	1.32806666666667	0.26845	0.575717	0.569567	0.265633	0.2385	433	11.24	63.94	23603	65512	528	1017.1	11.1305
20201014 12:46	738078.53229312	1.96658	6442.23	432.729	12.9691203389831	1.3283	0.275416666666667	0.578367	0.57565	0.270417	0.2427	438	11.27	66.74	23590	65512	553	1017.14	11.3987
20201014 12:47	738078.532987881	1.96467	6399.4	430.748	12.980575	1.328	0.261083333333333	0.55955	0.548883	0.264733	0.236683333333333	443	11.34	67.25	23576	65512	559	1017.1	11.0544
20201014 12:48	738078.533680969	1.96453	6331.58	433.644	12.997993220339	1.32838983050847	0.255525423728814	0.561373	0.549373	0.261305	0.231627118644068	443	11.33	68.97	23575	65512	573	1017.1	10.7055
20201014 12:49	738078.534373693	1.96997	6355.31	426.413	12.986125	1.3282	0.2428	0.558583	0.54005	0.2541	0.226216666666667	434	11.15	63.94	23604	65511	525	1017.09	10.4043
20201014 12:50	738078.535066979	1.96893	6487.21	428.888	12.9910661016949	1.32825	0.257716666666667	0.572067	0.5631	0.26075	0.23435	435	11	64.4	23601	65511	523	1017.1	10.6211
20201014 12:51	738078.535761772	1.96988	6485.73	425.5	12.9922066666667	1.32838333333333	0.266233333333333	0.576667	0.570967	0.264917	0.236533333333333	436	10.94	65.1	23598	65511	527	1017.07	10.7682
20201014 12:52	738078.536456464	1.97198	6412.38	424.48	12.9774406779661	1.32838333333333	0.2647	0.57475	0.566217	0.2648	0.23515	441	11.07	67.28	23582	65511	550	1017.07	10.6944
20201014 12:53	738078.537149255	1.96878	6405.42	430.514	12.99007	1.32833333333333	0.25945	0.57365	0.5692	0.260633	0.229116666666667	443	11.09	69.21	23576	65511	566	1017.08	10.3709
20201014 12:54	738078.537847806	1.9708	6439.59	424.832	12.9965083333333	1.32806666666667	0.257616666666667	0.568517	0.57485	0.26155	0.230283333333333	447	11.02	69	23566	65511	562	1017.09	10.2115
20201014 12:55	738078.5385414	1.97142	6395.31	422.084	12.9967779661017	1.32841666666667	0.2634	0.5751	0.580867	0.264567	0.2386	439	10.92	68.02	23588	65511	550	1017.08	10.3913
20201014 12:56	738078.53923629	1.97259	6420.83	423.29	12.9925916666667	1.32845	0.262616666666667	0.568517	0.570367	0.265967	0.23845	440	10.9	66.83	23586	65511	540	1017.05	10.4998
20201014 12:57	738078.539930199	1.97202	6476.64	423.92	12.9995728813559	1.32841666666667	0.264916666666667	0.572867	0.572017	0.265717	0.235483333333333	445	11.17	68.14	23571	65511	561	1017.01	10.6819
20201014 12:58	738078.540622945	1.97392	6484.23	420.633	12.99086	1.3283	0.2693	0.5783	0.575183	0.268967	0.239383333333333	434	10.96	65.71	23604	65511	533	1017.04	10.8355
20201014 12:59	738078.541322006	1.97079	6463.79	425.551	13.0016033333333	1.3281	0.270566666666667	0.569067	0.55995	0.2671	0.230966666666667	447	11.06	68.68	23564	65511	561	1017.03	10.7355
20201014 13:00	738078.542015782	1.97365	6462.4	422.251	12.997413559322	1.32865	0.260966666666667	0.56645	0.553817	0.26175	0.227766666666667	446	11.04	69.36	23568	65511	565	1017.03	10.3976
20201014 13:01	738078.542710192	1.97078	6446.28	421.378	13.0122583333333	1.3283	0.2504	0.562767	0.537067	0.25415	0.222416666666667	441	11.02	66.38	23584	65511	540	1017	10.2493
20201014 13:02	738078.543403067	1.97157	6469.24	421.579	13.016186440678	1.32843333333333	0.26475	0.573317	0.560083	0.263217	0.231983333333333	431	10.85	65.44	23613	65511	527	1017.06	10.5935
20201014 13:03	738078.544095729	1.97438	6432.96	421.669	13.007515	1.32823333333333	0.261816666666667	0.5653	0.555317	0.260617	0.229166666666667	440	10.75	66.74	23591	65510	533	1017.01	10.5376
20201014 13:04	738078.544789212	1.97304	6505.78	421.193	13.0106440677966	1.32813333333333	0.269	0.569867	0.56385	0.2646	0.234783333333333	448	10.84	70.23	23566	65510	565	1017.02	10.6518
20201014 13:05	738078.545484246	1.97256	6516.64	422.637	13.0175116666667	1.32808333333333	0.262616666666667	0.56435	0.558417	0.2646	0.233266666666667	437	10.76	66.47	23598	65510	532	1017.02	10.6007
20201014 13:06	738078.546178894	1.96942	6458.85	427.391	13.0228118644068	1.32826666666667	0.26035	0.566017	0.55525	0.261317	0.230383333333333	442	10.81	68.59	23584	65510	551	1017.05	10.4976
20201014 13:07	738078.546871747	1.97156	6471.12	423.639	13.0252133333333	1.32821666666667	0.24575	0.562017	0.547033	0.257217	0.228566666666667	438	10.74	66.14	23595	65510	528	1017.03	10.1264
20201014 13:08	738078.547570278	1.96876	6359.86	429.548	13.0190433333333	1.32845	0.239066666666667	0.564167	0.55	0.25255	0.2268	442	10.66	66.86	23584	65510	532	1017.09	9.86873
20201014 13:09	738078.548263614	1.97018	6474.2	428.236	13.0188440677966	1.3282	0.25235	0.571983	0.570967	0.259467	0.235466666666667	437	10.5	66.83	23602	65509	525	1017.04	10.0209
20201014 13:10	738078.54895875	1.97114	6422.13	427.191	13.0153616666667	1.32811666666667	0.262266666666667	0.569217	0.565233	0.26375	0.23485	442	10.47	68.92	23587	65509	541	1017.01	10.2087
20201014 13:11	738078.549653959	1.97265	6377.09	426.842	13.012013559322	1.32825	0.262883333333333	0.573083	0.567183	0.263517	0.23705	444	10.63	69.45	23582	65509	551	1017.01	10.2525
20201014 13:12	738078.550348662	1.96937	6400.98	430.893	13.0167316666667	1.32851666666667	0.261316666666667	0.569033	0.57045	0.2633	0.239	440	10.58	67.61	23593	65509	535	1017.02	10.198
20201014 13:13	738078.551041136	1.97068	6451.34	429.263	13.0278169491525	1.32845	0.259516666666667	0.565867	0.563883	0.26085	0.23395	440	10.64	71.18	23589	65510	565	1016.99	10.3438
20201014 13:14	738078.551733798	1.97257	6456.04	426.403	13.0276966666667	1.32808333333333	0.269766666666667	0.574417	0.571117	0.264333	0.236683333333333	437	10.63	68.08	23598	65510	540	1016.99	10.5391
20201014 13:15	738078.552433583	1.97528	6388.48	421.587	13.0288766666667	1.32827118644068	0.268542372881356	0.572305	0.567847	0.265678	0.232966101694915	448	10.69	68.83	23567	65510	548	1017.01	10.4617
20201014 13:16	738078.553128259	1.97295	6341.5	427.633	13.0268423728814	1.32861666666667	0.27155	0.572217	0.571433	0.266317	0.2371	446	10.74	68.8	23572	65510	550	1017	10.6491
20201014 13:17	738078.553821829	1.9753	6349.75	422.114	13.030735	1.32833333333333	0.275033333333333	0.56995	0.571517	0.267083	0.237733333333333	447	10.72	68.62	23570	65510	548	1016.97	10.7448
20201014 13:18	738078.55451433	1.97231	6397.37	425.415	13.0484288135593	1.3285	0.280783333333333	0.578833	0.580133	0.269833	0.240333333333333	436	10.72	67.72	23600	65510	541	1016.99	10.9296
20201014 13:19	738078.555207293	1.97424	6352.46	422.2	13.0382733333333	1.32811666666667	0.277983333333333	0.57165	0.5799	0.268467	0.23815	442	10.96	67.81	23585	65510	550	1016.96	10.9142
20201014 13:20	738078.555902295	1.9759	6431.24	421.111	13.0364050847458	1.3285	0.276066666666667	0.578367	0.578167	0.269317	0.241616666666667	449	11	70.25	23560	65511	571	1016.94	10.9681
20201014 13:21	738078.556596762	1.97237	6380.55	424.774	13.05026	1.3284	0.272666666666667	0.5754	0.570633	0.268583	0.240333333333333	440	11.1	67.67	23586	65511	554	1016.91	10.9607
20201014 13:22	738078.557295196	1.97577	6485.2	421.59	13.0405966666667	1.3282	0.2778	0.578	0.572617	0.272117	0.244566666666667	445	11.09	70.02	23571	65511	573	1016.88	11.1529
20201014 13:23	738078.557987794	1.96887	6395.28	430.303	13.0584474576271	1.32841666666667	0.271983333333333	0.57335	0.570833	0.270617	0.2397	446	11.22	68.65	23567	65511	566	1016.88	10.8504
20201014 13:24	738078.558681733	1.97486	6373.8	424.925	13.04962	1.32828333333333	0.264583333333333	0.565633	0.5618	0.26745	0.2373	446	11.13	69.09	23569	65511	567	1016.87	10.7004
20201014 13:25	738078.559376212	1.97563	6448.35	420.514	13.0577101694915	1.32838333333333	0.26565	0.5688	0.558967	0.267133	0.238683333333333	441	11.04	68.56	23583	65511	559	1016.9	10.6755
20201014 13:26	738078.560069088	1.97404	6363.69	425.868	13.0514016666667	1.3282	0.26575	0.565883	0.559917	0.268467	0.237816666666667	439	11.15	65.56	23589	65511	538	1016.9	10.8146
20201014 13:27	738078.560767351	1.97378	6338.8	424.264	13.0566	1.3284	0.27395	0.575117	0.5712	0.269583	0.2399	436	11.02	65.31	23598	65511	531	1016.89	11.1929
20201014 13:28	738078.561460869	1.97297	6346.16	426.669	13.0667610169492	1.32843333333333	0.272033333333333	0.574367	0.57495	0.26845	0.238716666666667	440	10.98	67.58	23586	65511	549	1016.9	11.1428
20201014 13:29	738078.562149979	1.9745	6418.28	425.582	13.0575491525424	1.32828333333333	0.248733333333333	0.559617	0.547267	0.256033	0.2273	445	11.09	68.95	23572	65511	564	1016.91	10.5245
20201014 13:30	738078.562843663	1.97097	6399.33	430.223	13.0627366666667	1.32826666666667	0.25695	0.570217	0.555967	0.25955	0.232833333333333	439	10.98	67.58	23589	65511	549	1016.91	10.7833
20201014 13:31	738078.563542091	1.97037	6334.92	429.125	13.06169	1.32823333333333	0.257616666666667	0.569217	0.564267	0.259967	0.233183333333333	432	10.8	65.13	23610	65511	522	1016.89	10.6654
20201014 13:32	738078.56423467	1.97069	6259.38	429.581	13.0549305084746	1.32818333333333	0.262583333333333	0.575017	0.566367	0.264467	0.239466666666667	440	10.93	68.44	23586	65511	554	1016.9	10.7844
20201014 13:33	738078.564929423	1.97242	6319.6	429.541	13.069785	1.32823333333333	0.265333333333333	0.57185	0.567467	0.2661	0.242	443	10.8	68.77	23580	65510	552	1016.92	10.8136
20201014 13:34	738078.565624192	1.97541	6354.07	424.249	13.0577559322034	1.32833333333333	0.2482	0.5596	0.55985	0.257233	0.231183333333333	452	10.9	70.73	23555	65510	571	1016.91	10.3035
20201014 13:35	738078.566317096	1.9745	6345.46	425.429	13.0609	1.32815	0.260966666666667	0.57395	0.571033	0.260883	0.234183333333333	438	10.74	66.77	23594	65510	533	1016.92	10.6073
20201014 13:36	738078.567015526	1.97375	6359.73	422.119	13.0671083333333	1.32815	0.25275	0.560133	0.550883	0.254567	0.225766666666667	433	10.74	65.38	23609	65510	522	1016.89	10.3573
20201014 13:37	738078.567708826	1.9742	6345.38	421.005	13.0819915254237	1.32858333333333	0.25805	0.568733	0.556617	0.257217	0.226616666666667	445	10.82	70.23	23570	65511	564	1016.89	10.492
20201014 13:38	738078.568403864	1.97228	6415.79	425.689	13.0676316666667	1.32855	0.270083333333333	0.577117	0.57015	0.264233	0.232816666666667	434	10.64	65.59	23607	65510	520	1016.9	10.7116
20201014 13:39	738078.569097519	1.97082	6322.03	429.6	13.0832593220339	1.3283	0.274216666666667	0.581683	0.57475	0.2677	0.2382	445	10.8	69.48	23574	65510	558	1016.9	10.7915
20201014 13:40	738078.569789909	1.97217	6271.71	426.343	13.0713383333333	1.32823333333333	0.277166666666667	0.57925	0.5804	0.269517	0.237066666666667	449	10.8	70.61	23562	65510	567	1016.89	10.9004
20201014 13:41	738078.570488637	1.97345	6322.25	424.426	13.066005	1.32808333333333	0.27755	0.575583	0.574083	0.27245	0.2399	457	10.86	72.1	23535	65511	581	1016.9	10.9155
20201014 13:42	738078.571183058	1.97121	6355.82	427.233	13.0778983050847	1.32845762711864	0.270254237288136	0.566525	0.566729	0.269797	0.238762711864407	447	10.98	69.3	23564	65511	563	1016.87	10.7593
20201014 13:43	738078.571877084	1.96989	6354.19	427.425	13.0721166666667	1.32806666666667	0.263966666666667	0.569867	0.558567	0.266083	0.232783333333333	438	10.95	67.84	23594	65511	550	1016.89	10.6129
20201014 13:44	738078.572569396	1.97239	6316.38	427.273	13.0694728813559	1.32825	0.266733333333333	0.57785	0.564483	0.26685	0.238416666666667	435	10.92	66.23	23602	65511	536	1016.89	10.8331
20201014 13:45	738078.573262144	1.97012	6313.02	425.859	13.08674	1.32828333333333	0.2734	0.581033	0.577933	0.2683	0.2429	438	10.84	66.5	23593	65511	535	1016.9	10.8635
20201014 13:46	738078.573956854	1.97296	6324.64	424.836	13.088006779661	1.3284	0.276416666666667	0.58325	0.585683	0.26895	0.244433333333333	451	10.98	70.31	23553	65511	571	1016.89	11.0102
20201014 13:47	738078.574651943	1.97298	6354.48	422.458	13.07783	1.32803333333333	0.279533333333333	0.578883	0.58385	0.272033	0.24535	456	11.19	69.45	23540	65511	572	1016.89	11.3204
20201014 13:48	738078.575345503	1.9732	6270.75	422.586	13.0884610169492	1.32831666666667	0.263966666666667	0.571433	0.5649	0.267	0.2364	453	11.28	69.84	23545	65512	579	1016.89	10.9339
20201014 13:49	738078.576038033	1.96848	6284.69	428.881	13.0952683333333	1.3282	0.265233333333333	0.57485	0.568667	0.267683	0.238983333333333	446	11.22	69.09	23564	65512	570	1016.9	10.9245
20201014 13:50	738078.576737043	1.97142	6283.44	423.28	13.097265	1.32826666666667	0.261933333333333	0.571783	0.565233	0.26625	0.2393	447	11.12	68.23	23564	65511	559	1016.88	10.8502
20201014 13:51	738078.577431518	1.96726	6241.67	428.132	13.1013220338983	1.32811666666667	0.252266666666667	0.5661	0.540667	0.258017	0.23055	440	11.06	67.07	23587	65511	547	1016.89	10.613
20201014 13:52	738078.578126671	1.97109	6288.56	426.429	13.0867916666667	1.32846666666667	0.259316666666667	0.57135	0.554517	0.261783	0.232016666666667	439	11.08	67.1	23590	65511	549	1016.87	10.6449
20201014 13:53	738078.578821173	1.97364	6281.25	421.576	13.0977610169492	1.32838333333333	0.258316666666667	0.565083	0.559167	0.261367	0.231566666666667	442	11.04	68.26	23579	65511	556	1016.84	10.6173
20201014 13:54	738078.579513973	1.96976	6255.74	428.302	13.0965466666667	1.3283	0.255966666666667	0.557117	0.547017	0.258567	0.227733333333333	438	10.9	68.35	23591	65511	552	1016.84	10.4876
20201014 13:55	738078.580049391	1.9694	6276.41	428.199	13.1006375	1.32818333333333	0.2553	0.567517	0.555633	0.257617	0.229116666666667	436	10.98	66.86	23598	65511	543	1016.83	10.4533
20201014 13:55	738078.580451612	1.96488	6224.68	431.344	13.0797235294118	1.32818333333333	0.2553	0.567517	0.555633	0.257617	0.229116666666667	436	10.98	66.86	23598	65511	543	1016.83	10.4533
20201014 13:56	738078.580900382	1.97195	6244.98	424.171	13.10374	1.3283	0.250016666666667	0.555067	0.540733	0.253617	0.222583333333333	436	10.76	64.06	23600	65510	512	1016.81	10.2828
20201014 13:57	738078.581595247	1.97171	6253.55	422.772	13.1057576271186	1.32826666666667	0.257666666666667	0.562467	0.556967	0.257017	0.222883333333334	437	10.72	68.44	23597	65510	546	1016.81	10.3007
20201014 13:58	738078.582290344	1.97168	6285.05	422.079	13.1038383333333	1.32806666666667	0.263666666666667	0.569033	0.571367	0.2622	0.23085	432	10.67	64.58	23613	65510	513	1016.8	10.5505
20201014 13:59	738078.582989195	1.96987	6300.44	424.681	13.1029916666667	1.32861666666667	0.259166666666667	0.556417	0.55535	0.261933	0.2312	438	10.72	66.42	23594	65510	530	1016.79	10.4983
20201014 14:00	738078.583681665	1.97265	6253.65	422.297	13.0998440677966	1.32803333333333	0.261516666666667	0.561867	0.562183	0.263233	0.236366666666667	434	10.58	66.44	23606	65510	525	1016.79	10.4287
20201014 14:01	738078.584375264	1.97285	6219.43	421.852	13.1105883333333	1.32843333333333	0.258983333333333	0.564383	0.570517	0.262	0.233983333333333	434	10.56	65.9	23610	65509	520	1016.79	10.324
20201014 14:02	738078.585070324	1.97509	6298.62	421.111	13.1036677966102	1.32836666666667	0.2487	0.557167	0.559517	0.257117	0.229516666666667	434	10.71	66.17	23606	65510	528	1016.76	10.1637
20201014 14:03	738078.585764589	1.97084	6243.82	427.588	13.10789	1.3283	0.245216666666667	0.561267	0.571883	0.254733	0.23125	433	10.69	65.59	23612	65510	522	1016.77	9.98873
20201014 14:04	738078.586456853	1.96808	6265.99	430.292	13.1109237288136	1.32861666666667	0.26305	0.572083	0.577683	0.261483	0.235416666666667	434	10.5	65.04	23610	65509	511	1016.72	10.4818
20201014 14:05	738078.587149281	1.97169	6255.35	426.48	13.119245	1.3284	0.270166666666667	0.57225	0.576467	0.264567	0.241183333333333	434	10.58	66.42	23607	65510	525	1016.74	10.48
20201014 14:06	738078.587849702	1.9743	6158.38	421.329	13.12918	1.32808333333333	0.269966666666667	0.573867	0.5725	0.2666	0.2436	446	10.83	69.24	23572	65510	557	1016.71	10.6084
20201014 14:07	738078.588544878	1.97152	6197.1	426.665	13.1255610169492	1.32818333333333	0.276483333333333	0.578483	0.571667	0.269367	0.2474	435	10.95	66.8	23601	65511	541	1016.72	10.8752
20201014 14:08	738078.589238753	1.9685	6152.14	428.861	13.1210433333333	1.328	0.2807	0.575517	0.576133	0.270867	0.246716666666667	441	10.99	68.02	23582	65511	553	1016.68	11.1576
20201014 14:09	738078.58993132	1.96986	6248.39	428.313	13.138993220339	1.32835593220339	0.28528813559322	0.579373	0.579254	0.271847	0.247796610169492	445	11.15	68.62	23571	65511	564	1016.7	11.6184
20201014 14:10	738078.590623871	1.97507	6160.25	422.293	13.1421816666667	1.32843333333333	0.2787	0.574817	0.560617	0.270533	0.243633333333333	439	11.4	66.92	23586	65512	559	1016.68	11.5407
20201014 14:11	738078.591318367	1.97207	6115.28	425.062	13.140013559322	1.3282	0.280933333333333	0.577817	0.568467	0.272883	0.244916666666667	443	11.44	67.58	23573	65512	566	1016.69	11.8182
20201014 14:12	738078.592013443	1.97096	6239.77	426.486	13.1395166666667	1.32835	0.280483333333333	0.575867	0.573633	0.272767	0.241416666666667	446	11.38	67.69	23565	65512	565	1016.67	11.74
20201014 14:13	738078.59270773	1.96954	6254.94	427.588	13.1383542372881	1.32835	0.266783333333333	0.563633	0.56415	0.267317	0.231866666666667	445	11.35	67.9	23570	65512	565	1016.64	11.1896
20201014 14:14	738078.593400763	1.97322	6302.45	425.886	13.1418583333333	1.32846666666667	0.260616666666667	0.568617	0.555283	0.264733	0.23125	446	11.32	67.67	23567	65512	562	1016.6	11.0467
20201014 14:15	738078.594099204	1.97262	6259.32	427.447	13.15648	1.32838333333333	0.262216666666667	0.570117	0.56545	0.2626	0.2301	432	11.28	62.44	23608	65512	517	1016.59	10.9025
20201014 14:16	738078.594793189	1.97102	6155.37	428.396	13.1505779661017	1.3282	0.256116666666667	0.563683	0.558017	0.259233	0.225683333333333	442	11.3	66.08	23578	65512	548	1016.56	10.8026
20201014 14:17	738078.595488107	1.96946	6116.83	432.751	13.13604	1.32806666666667	0.259033333333333	0.5655	0.55805	0.258983	0.22775	431	11.2	63.57	23611	65512	524	1016.58	10.7151
20201014 14:18	738078.59618332	1.96939	6263.12	429.881	13.1521525423729	1.32831666666667	0.2526	0.561933	0.555733	0.2564	0.225566666666667	432	11.22	66.11	23607	65512	545	1016.57	10.4504
20201014 14:19	738078.596876569	1.97446	6269.46	423.29	13.1473483333333	1.32833333333333	0.258983333333333	0.566667	0.565217	0.261417	0.2349	432	11.14	64.27	23609	65512	527	1016.55	10.6765
20201014 14:20	738078.597568991	1.97203	6200.36	423.703	13.1589322033898	1.3282	0.2626	0.565617	0.558667	0.265133	0.238183333333333	430	11.13	63.63	23617	65511	521	1016.52	10.8936
20201014 14:21	738078.598262228	1.97111	6157.57	428.434	13.14671	1.32826666666667	0.263083333333333	0.567133	0.55235	0.2628	0.233933333333333	436	11.17	65.41	23600	65511	538	1016.51	10.95
20201014 14:22	738078.598957094	1.97156	6273.43	423.78	13.1535610169492	1.32835	0.271216666666667	0.575533	0.568917	0.265233	0.238166666666667	431	11.09	65.25	23615	65511	534	1016.51	11.1422
20201014 14:23	738078.599650921	1.97234	6269.75	423.718	13.1560783333333	1.32796666666667	0.249866666666667	0.555667	0.5559	0.253767	0.226616666666667	442	11.16	67.46	23581	65511	554	1016.48	10.5671
20201014 14:24	738078.600349605	1.97061	6286.54	422.212	13.1585683333333	1.32841666666667	0.255983333333333	0.565583	0.567583	0.257333	0.228266666666667	438	11.16	68.32	23589	65512	562	1016.48	10.5833
20201014 14:25	738078.601042244	1.96999	6314.14	423.068	13.1514203389831	1.32835	0.26315	0.571517	0.5695	0.260683	0.228866666666667	431	11.01	63.23	23613	65511	514	1016.5	10.7424
20201014 14:26	738078.60173689	1.96935	6213.91	425.779	13.1588866666667	1.32805	0.261733333333333	0.566233	0.565117	0.261283	0.22735	431	11.02	65.9	23614	65511	536	1016.46	10.6275
20201014 14:27	738078.602430862	1.97094	6266.44	425.649	13.1498050847458	1.32836666666667	0.268266666666667	0.57185	0.57055	0.263067	0.231283333333333	438	11.05	67.37	23593	65511	549	1016.49	10.7219
20201014 14:28	738078.603123583	1.97095	6257.83	422.702	13.1706183333333	1.32816666666667	0.276483333333333	0.5741	0.57385	0.265733	0.237783333333333	438	10.98	67.16	23591	65511	545	1016.48	11.1849
20201014 14:29	738078.60382207	1.96911	6200.07	426.097	13.1700116666667	1.32813333333333	0.2792	0.57645	0.57015	0.269267	0.244516666666667	438	11.24	66.26	23594	65511	547	1016.49	11.5447
20201014 14:30	738078.604516066	1.96768	6270.08	429.05	13.1662050847458	1.32803333333333	0.279533333333333	0.579433	0.573283	0.26935	0.243366666666667	442	11.3	67.49	23577	65512	560	1016.47	11.6617
20201014 14:31	738078.605210962	1.96972	6180.33	430.369	13.1662216666667	1.3281	0.28005	0.5786	0.576083	0.270333	0.244633333333333	442	11.28	67.01	23578	65512	555	1016.45	11.8293
20201014 14:32	738078.605904053	1.97053	6226.11	425.644	13.1608186440678	1.32823333333333	0.27345	0.573683	0.574417	0.270683	0.242766666666667	443	11.53	67.4	23575	65512	568	1016.42	11.602
20201014 14:33	738078.606596755	1.96697	6316.26	429.795	13.1659316666667	1.32826666666667	0.268833333333333	0.573233	0.566367	0.271	0.239816666666667	445	11.55	66.98	23569	65512	565	1016.41	11.3878
20201014 14:34	738078.607289805	1.96799	6266.3	431.853	13.1546525423729	1.32825423728814	0.254559322033898	0.559678	0.54339	0.262966	0.231728813559322	438	11.5	63.33	23588	65512	532	1016.39	10.9611
20201014 14:35	738078.607984476	1.97036	6223.59	429.726	13.16928	1.32845	0.2456	0.5521	0.534617	0.255017	0.226066666666667	438	11.35	66.92	23590	65512	557	1016.4	10.6372
20201014 14:36	738078.60867893	1.97041	6286.34	424.63	13.1729084745763	1.3284	0.2477	0.55455	0.547233	0.25485	0.22635	431	11.2	64.09	23610	65512	528	1016.37	10.5153
20201014 14:37	738078.609371332	1.96861	6251.34	429.024	13.178205	1.32823333333333	0.255466666666667	0.571083	0.56435	0.257633	0.2305	427	11.05	62.65	23625	65511	511	1016.38	10.6171
20201014 14:38	738078.610069799	1.96868	6312.97	425.464	13.169405	1.32828333333333	0.263816666666667	0.572583	0.569317	0.26185	0.235166666666667	433	10.96	63.17	23607	65511	512	1016.38	10.8067
20201014 14:39	738078.610763555	1.96886	6246.01	428.132	13.1716050847458	1.32845	0.2568	0.5601	0.55615	0.257833	0.230133333333333	443	11.1	67.04	23576	65511	549	1016.35	10.6264
20201014 14:40	738078.611458643	1.96623	6231.9	432.58	13.1868416666667	1.32798333333333	0.255133333333333	0.565617	0.55115	0.25835	0.227416666666667	443	11.15	66.02	23576	65511	542	1016.36	10.6704
20201014 14:41	738078.612152814	1.96491	6222.92	435.353	13.1799084745763	1.32828333333333	0.26445	0.5719	0.559933	0.261967	0.231833333333333	434	10.92	62.26	23606	65511	503	1016.36	10.9126
20201014 14:42	738078.612845209	1.96953	6251.4	429.128	13.1934166666667	1.32826666666667	0.265333333333333	0.5694	0.5669	0.2618	0.23	437	10.86	66.23	23595	65511	533	1016.37	10.8405
20201014 14:43	738078.613543722	1.96942	6304.92	426.53	13.18625	1.32808333333333	0.26765	0.568717	0.572683	0.2625	0.234483333333333	443	10.88	68.29	23578	65511	551	1016.34	10.8015
20201014 14:44	738078.614237762	1.9658	6322.36	432.483	13.1924694915254	1.32835	0.263016666666667	0.564183	0.561	0.26145	0.235	438	10.9	67.69	23594	65510	547	1016.36	10.8043
20201014 14:45	738078.614932848	1.96734	6285.3	426.55	13.1976533333333	1.32833333333333	0.25075	0.5561	0.552317	0.254567	0.22595	432	10.96	65.22	23612	65511	529	1016.31	10.4502
20201014 14:46	738078.615627645	1.96485	6185.23	432.637	13.1910644067797	1.32821666666667	0.255316666666667	0.558867	0.549483	0.25725	0.223583333333333	432	10.82	63.57	23612	65511	510	1016.33	10.4242
20201014 14:47	738078.616320612	1.96404	6262.94	433.818	13.1907316666667	1.32826666666667	0.2543	0.5582	0.546867	0.255717	0.22125	434	10.76	63.3	23608	65510	506	1016.35	10.3537
20201014 14:48	738078.617013179	1.96401	6334.88	433.967	13.202579661017	1.32806666666667	0.259	0.567867	0.558883	0.25945	0.228733333333333	433	10.66	66.95	23611	65510	532	1016.35	10.4476
20201014 14:49	738078.617706797	1.96547	6296.42	429.995	13.20921	1.32816666666667	0.2595	0.56465	0.5629	0.258783	0.22725	442	10.68	67.61	23585	65510	538	1016.38	10.4073
20201014 14:50	738078.618401526	1.96512	6323.41	427.231	13.2037	1.32855	0.270716666666667	0.5721	0.57205	0.2648	0.237216666666667	434	10.7	66.23	23608	65510	528	1016.38	10.8672
20201014 14:51	738078.619096792	1.96454	6373.27	432.502	13.2072183333333	1.3285	0.260066666666667	0.554067	0.555517	0.261917	0.23195	441	10.76	67.19	23588	65510	537	1016.32	10.5829
20201014 14:52	738078.619790371	1.96366	6254.13	433.562	13.2064389830509	1.32831666666667	0.2614	0.563517	0.5547	0.262983	0.235583333333333	443	10.84	68.53	23580	65510	551	1016.39	10.5284
20201014 14:53	738078.620482772	1.96518	6338.92	433.453	13.202035	1.32801666666667	0.266916666666667	0.570533	0.566083	0.263933	0.236583333333333	431	10.78	63.57	23615	65510	509	1016.39	10.8111
20201014 14:54	738078.621181945	1.96097	6318.14	438.209	13.213265	1.32815	0.269533333333333	0.569667	0.564583	0.26505	0.2372	440	10.78	67.31	23589	65510	539	1016.39	10.9616
20201014 14:55	738078.62187665	1.96228	6326.59	437.436	13.2021237288136	1.3283	0.25915	0.5587	0.549833	0.2588	0.226933333333333	440	10.83	66.92	23589	65510	538	1016.37	10.6335
20201014 14:56	738078.622571479	1.96398	6405.88	430.428	13.2117466666667	1.3282	0.254283333333333	0.55605	0.54305	0.256383	0.222383333333333	438	10.88	65.47	23592	65511	528	1016.38	10.382
20201014 14:57	738078.623264526	1.96395	6283.77	434.739	13.2184559322034	1.32823333333333	0.254766666666667	0.56265	0.558783	0.255917	0.224433333333333	428	10.77	63.08	23625	65510	505	1016.4	10.2682
20201014 14:58	738078.623957325	1.96498	6281.87	433.415	13.21619	1.32836666666667	0.261383333333333	0.5607	0.562	0.260667	0.231283333333333	429	10.66	63.36	23622	65510	503	1016.38	10.3869
20201014 14:59	738078.62465097	1.96676	6315.64	424.578	13.2224474576271	1.32848333333333	0.266216666666667	0.56375	0.560683	0.263467	0.235583333333333	435	10.82	66.26	23604	65510	532	1016.37	10.6351
20201014 15:00	738078.625345739	1.96601	6395.81	429.03	13.2178983333333	1.32820338983051	0.257610169491525	0.558915	0.550322	0.260339	0.232101694915254	430	10.82	63.48	23616	65511	510	1016.34	10.5195
20201014 15:01	738078.626045466	1.96381	6339.33	431.713	13.2121983333333	1.32833333333333	0.257883333333333	0.56525	0.557367	0.260717	0.233766666666667	435	10.91	65.1	23603	65511	526	1016.34	10.4407
20201014 15:02	738078.626737779	1.96502	6351.6	429.715	13.2246983050847	1.32833333333333	0.26715	0.572483	0.566317	0.263817	0.2373	429	10.77	64.15	23621	65510	513	1016.33	10.7976
20201014 15:03	738078.627430887	1.96171	6373.99	435.459	13.2211683333333	1.3284	0.272916666666667	0.572683	0.573767	0.265983	0.2377	432	10.85	67.13	23610	65511	540	1016.33	11.0429
20201014 15:04	738078.628124806	1.96173	6332.89	433.455	13.2243322033898	1.32845	0.255616666666667	0.562867	0.559767	0.260383	0.232133333333333	442	10.97	68.05	23580	65511	552	1016.3	10.5544
20201014 15:05	738078.62881975	1.96379	6369.78	430.925	13.2264	1.32823333333333	0.248833333333333	0.56465	0.5561	0.2559	0.227083333333333	441	10.95	67.75	23582	65511	549	1016.31	10.3178
20201014 15:06	738078.629514858	1.96339	6395.5	433.731	13.224893220339	1.32838333333333	0.264	0.577483	0.571367	0.262867	0.236716666666667	429	10.73	65.34	23620	65511	522	1016.32	10.6391
20201014 15:07	738078.630208031	1.96129	6343.29	435.334	13.2428783333333	1.3286	0.269583333333333	0.5783	0.575217	0.265117	0.239733333333333	437	10.8	66.56	23595	65511	534	1016.32	10.7798
20201014 15:08	738078.630906402	1.96192	6404	438.128	13.222375	1.32855	0.25665	0.567867	0.558267	0.260867	0.237333333333333	440	10.87	69.24	23587	65511	558	1016.32	10.5509
20201014 15:09	738078.631599882	1.96331	6360.5	434.28	13.2311762711864	1.32813333333333	0.25365	0.567867	0.560267	0.261383	0.236283333333333	445	11.04	68.35	23572	65511	557	1016.31	10.3851
20201014 15:10	738078.632294648	1.96919	6391.41	425.614	13.2348333333333	1.32838333333333	0.254866666666667	0.5708	0.56835	0.260233	0.238666666666667	435	10.88	65.16	23602	65511	525	1016.31	10.3924
20201014 15:11	738078.632987679	1.96461	6421.63	431.211	13.2344406779661	1.32831666666667	0.26655	0.574617	0.574017	0.264283	0.240933333333333	436	10.92	66.5	23599	65511	538	1016.3	10.7333
20201014 15:12	738078.633680466	1.96409	6322.25	430.837	13.2386016666667	1.32821666666667	0.260483333333333	0.570517	0.570567	0.2634	0.236933333333333	434	10.96	66.89	23604	65511	542	1016.29	10.5915
20201014 15:13	738078.634373469	1.96628	6415.02	426.178	13.2388610169492	1.32873333333333	0.261516666666667	0.57355	0.566367	0.26355	0.23585	441	11.1	68.44	23584	65511	560	1016.3	10.5152
20201014 15:14	738078.635068425	1.96474	6383.39	430.538	13.2539966666667	1.32851666666667	0.265366666666667	0.5733	0.5691	0.265983	0.2386	434	11	66.92	23606	65511	544	1016.29	10.6025
20201014 15:15	738078.635763115	1.96637	6312.26	428.827	13.2401542372881	1.32853333333333	0.271783333333333	0.5797	0.570117	0.269183	0.239916666666667	441	11.02	67.64	23582	65511	550	1016.3	10.8991
20201014 15:16	738078.636455808	1.96475	6440.15	432.672	13.2336616666667	1.32838333333333	0.2773	0.577383	0.573733	0.269667	0.238783333333333	436	11.15	66.38	23597	65512	545	1016.29	11.1685
20201014 15:17	738078.637154718	1.96588	6453.06	429.028	13.2475683333333	1.32815	0.273583333333333	0.572717	0.570333	0.26905	0.235133333333333	444	11.2	69	23572	65512	569	1016.3	11.0455
20201014 15:18	738078.637848003	1.96218	6495.71	436.529	13.2494203389831	1.3285	0.25115	0.563633	0.553683	0.25825	0.227266666666667	443	11.28	66.83	23578	65511	554	1016.3	10.4045
20201014 15:19	738078.638542757	1.96866	6422.55	425.876	13.2445083333333	1.32826666666667	0.246016666666667	0.569233	0.5455	0.255283	0.225383333333334	437	11.14	65.38	23597	65511	536	1016.31	10.1691
20201014 15:20	738078.639236891	1.96928	6485.14	425.097	13.2415847457627	1.32825	0.25215	0.568	0.564467	0.257883	0.228116666666667	431	10.89	65.53	23614	65511	529	1016.29	10.0342
20201014 15:21	738078.639929322	1.96539	6400.78	431.921	13.2438666666667	1.3284	0.255833333333333	0.567283	0.564083	0.259517	0.22925	442	10.84	69.3	23579	65511	558	1016.29	10.0827
20201014 15:22	738078.640628036	1.96424	6431.23	434.711	13.266785	1.32813333333333	0.248866666666667	0.5629	0.5535	0.256617	0.225883333333333	432	10.78	66.47	23611	65511	533	1016.24	9.96852
20201014 15:23	738078.641322192	1.96332	6478.87	439.527	13.2481220338983	1.32823333333333	0.257966666666667	0.56655	0.56715	0.261317	0.232233333333333	432	10.77	65.68	23611	65511	526	1016.25	10.0618
20201014 15:24	738078.642011362	1.96054	6431.28	440.434	13.2537644067797	1.32836666666667	0.261083333333333	0.5688	0.569633	0.2617	0.22995	433	10.74	65.31	23611	65510	521	1016.22	10.0607
20201014 15:25	738078.642706612	1.96099	6418.51	438.547	13.2519333333333	1.32816666666667	0.2705	0.57115	0.564283	0.26565	0.235633333333333	432	10.83	65.62	23612	65511	527	1016.25	10.4793
20201014 15:26	738078.643406305	1.96336	6391.7	435.467	13.2456016666667	1.32805084745763	0.253457627118644	0.55961	0.538237	0.255983	0.227322033898305	435	10.75	67.61	23603	65511	540	1016.23	10.2555
20201014 15:27	738078.644098646	1.96553	6357.53	432.832	13.2579491525424	1.32811666666667	0.250933333333333	0.562083	0.5493	0.254817	0.22625	440	10.77	69.15	23589	65510	554	1016.24	10.073
20201014 15:28	738078.644791735	1.96937	6480.87	426.002	13.267145	1.3284	0.262766666666667	0.572917	0.570317	0.261033	0.232266666666667	432	10.54	66.32	23613	65510	523	1016.29	10.174
20201014 15:29	738078.645486521	1.96532	6439.23	432.106	13.2666440677966	1.32825	0.273033333333333	0.576183	0.574133	0.265717	0.236333333333333	436	10.56	66.89	23604	65509	528	1016.26	10.4506
20201014 15:30	738078.646181095	1.9714	6526.51	424.965	13.26406	1.32823333333333	0.266683333333333	0.566417	0.552667	0.266033	0.236633333333333	439	10.69	69.12	23593	65510	550	1016.27	10.3829
20201014 15:31	738078.646873385	1.9674	6479.28	432.489	13.2722627118644	1.32828333333333	0.264833333333333	0.567417	0.557367	0.264883	0.234333333333333	448	10.73	70.76	23565	65510	565	1016.25	10.3078
20201014 15:32	738078.647565704	1.9655	6427.65	433.524	13.279605	1.32848333333333	0.269716666666667	0.575383	0.569183	0.26615	0.2372	436	10.6	67.52	23601	65510	535	1016.25	10.4493
20201014 15:33	738078.648265528	1.96622	6493.45	434.159	13.2605766666667	1.32833333333333	0.274983333333333	0.57375	0.572567	0.269067	0.2377	443	10.61	67.96	23585	65509	538	1016.26	10.5862
20201014 15:34	738078.648959961	1.96326	6443.83	438.454	13.2620644067797	1.32841666666667	0.270316666666667	0.569033	0.571633	0.2676	0.239066666666667	447	10.66	70.17	23568	65510	558	1016.23	10.3407
20201014 15:35	738078.649653065	1.96221	6500.15	439.587	13.2747116666667	1.32851666666667	0.251533333333333	0.5646	0.54855	0.254733	0.227933333333333	450	10.69	69.81	23561	65510	556	1016.23	10.0756
20201014 15:36	738078.650345606	1.96929	6416.31	426.247	13.2698525423729	1.32831666666667	0.263933333333333	0.57015	0.55725	0.261267	0.231666666666667	437	10.64	67.07	23599	65510	532	1016.27	10.2056
20201014 15:37	738078.651039034	1.96903	6490.23	425.381	13.2659883333333	1.32831666666667	0.2634	0.562133	0.556067	0.263317	0.233183333333333	436	10.62	68.32	23605	65509	541	1016.24	10.2819
20201014 15:38	738078.651733874	1.96707	6482.11	425.497	13.2653711864407	1.3285	0.272916666666667	0.574033	0.5671	0.266867	0.238883333333333	439	10.54	67.69	23595	65509	534	1016.24	10.588
20201014 15:39	738078.652428792	1.9656	6540.91	434.738	13.2621616666667	1.32836666666667	0.278683333333333	0.576467	0.576067	0.2684	0.24155	438	10.56	66.68	23599	65509	526	1016.25	10.8393
20201014 15:40	738078.653127476	1.96584	6484.01	432.681	13.27547	1.32831666666667	0.280983333333333	0.577667	0.58035	0.269917	0.243433333333333	445	10.64	70.23	23579	65509	558	1016.26	10.9789
20201014 15:41	738078.653819861	1.96871	6462.35	426.119	13.2769355932203	1.32816666666667	0.268583333333333	0.564483	0.56685	0.2675	0.238483333333333	453	10.72	70.76	23550	65510	565	1016.26	10.6751
20201014 15:42	738078.65451395	1.96808	6482.58	424.633	13.2779483333333	1.32836666666667	0.258883333333333	0.5701	0.564383	0.2634	0.237916666666667	445	10.88	70.25	23574	65510	567	1016.27	10.4031
20201014 15:43	738078.655209054	1.96567	6534.88	431.633	13.2762813559322	1.32851666666667	0.265683333333333	0.56845	0.57005	0.265417	0.235566666666667	437	10.74	66.42	23598	65510	530	1016.23	10.4924
20201014 15:44	738078.655904225	1.96481	6504.8	430.758	13.28524	1.32841666666667	0.26335	0.567167	0.55945	0.263033	0.2318	443	10.63	69.99	23581	65510	555	1016.26	10.3975
20201014 15:45	738078.656599106	1.96797	6465.65	426.466	13.2730220338983	1.32845	0.268866666666667	0.575933	0.5673	0.26515	0.233283333333333	437	10.68	67.31	23599	65510	536	1016.26	10.5691
20201014 15:46	738078.65729221	1.96719	6598.2	426.845	13.285885	1.32825	0.27365	0.577133	0.575417	0.267117	0.234766666666667	443	10.72	68.11	23579	65510	544	1016.29	10.6846
20201014 15:47	738078.657984824	1.96462	6432.05	432.203	13.2759966101695	1.32845	0.2766	0.5749	0.577417	0.269633	0.239333333333333	452	10.66	70.76	23554	65510	563	1016.29	10.8622
20201014 15:48	738078.658678524	1.96357	6457.77	438.237	13.2808683333333	1.3284	0.275933333333333	0.569817	0.573383	0.269283	0.239833333333333	448	10.76	70.34	23565	65510	563	1016.29	10.8495
20201014 15:49	738078.659373726	1.96618	6513.37	430.655	13.2759101694915	1.32845	0.274516666666667	0.572633	0.576533	0.268	0.238816666666667	444	10.84	68.23	23574	65511	549	1016.29	10.8433
20201014 15:50	738078.660067733	1.96584	6485.65	433.038	13.29298	1.32863333333333	0.277566666666667	0.5771	0.578683	0.268767	0.240416666666667	438	10.94	65.5	23594	65511	530	1016.3	11.0922
20201014 15:51	738078.660766153	1.96696	6472.28	426.021	13.2910083333333	1.3285	0.279666666666667	0.577217	0.57775	0.268783	0.242166666666667	440	11.08	67.52	23586	65511	552	1016.31	11.2052
20201014 15:52	738078.661458877	1.96514	6400.72	433.169	13.2853491525424	1.32833333333333	0.278483333333333	0.578133	0.571267	0.27005	0.241083333333333	452	11.15	68.2	23550	65511	560	1016.29	11.2065
20201014 15:53	738078.662153218	1.96298	6516.96	433.617	13.28507	1.32854237288136	0.278406779661017	0.579441	0.572034	0.269441	0.242593220338983	446	11.3	67.37	23565	65512	559	1016.3	11.3784
20201014 15:54	738078.662848384	1.96447	6459.65	433.61	13.295586440678	1.32851666666667	0.277633333333333	0.5781	0.575467	0.27125	0.242683333333333	450	11.32	68.62	23555	65512	570	1016.31	11.3104
20201014 15:55	738078.663543459	1.96551	6452.92	434.565	13.2971983333333	1.32885	0.2632	0.56705	0.561783	0.267533	0.233783333333333	452	11.37	68.44	23548	65512	571	1016.27	10.9147
20201014 15:56	738078.664236919	1.96933	6509.87	426.211	13.2906152542373	1.32835	0.269283333333333	0.576467	0.5682	0.26955	0.2385	444	11.21	68.35	23572	65512	564	1016.32	11.1962
20201014 15:57	738078.664929716	1.96946	6477.4	424.131	13.2967866666667	1.32825	0.258216666666667	0.563617	0.559967	0.263417	0.2325	443	11.13	66.38	23575	65512	544	1016.29	10.8102
20201014 15:58	738078.665622734	1.96598	6474.18	430.303	13.2966440677966	1.32826666666667	0.25915	0.5612	0.563433	0.26205	0.227733333333333	451	11.2	68.62	23554	65511	566	1016.29	10.6275
20201014 15:59	738078.666317349	1.9681	6505.44	426.188	13.2806966666667	1.32833333333333	0.266216666666667	0.573683	0.571467	0.2638	0.2345	431	10.93	65.04	23615	65511	526	1016.28	10.8275
20201014 16:00	738078.667012455	1.96516	6421.74	432.07	13.2823016949153	1.32823333333333	0.2671	0.570817	0.56975	0.265433	0.23715	432	11.06	63.66	23610	65511	519	1016.29	10.9498
20201014 16:01	738078.667705864	1.96495	6472.31	433.357	13.2864833333333	1.32851666666667	0.262233333333333	0.569483	0.5592	0.2627	0.2325	439	11.15	66.71	23589	65511	548	1016.29	10.7987
20201014 16:02	738078.668404316	1.96277	6439.16	436.732	13.2767016666667	1.32833333333333	0.270383333333333	0.57525	0.568767	0.26555	0.2378	438	11	66.38	23594	65511	540	1016.29	11.0754
20201014 16:03	738078.669097236	1.96474	6388.41	431.042	13.2985237288136	1.32835	0.270283333333333	0.573417	0.568583	0.267367	0.23835	444	11.01	68.35	23574	65511	556	1016.29	11.0167
20201014 16:04	738078.669791746	1.96574	6450.16	425.239	13.2976833333333	1.32845	0.271683333333333	0.573633	0.565383	0.268183	0.240433333333333	444	11.1	68.14	23575	65511	558	1016.28	11.0767
20201014 16:05	738078.670487151	1.96572	6448.52	423.749	13.2862305084746	1.32833333333333	0.271133333333333	0.574883	0.570633	0.268317	0.239116666666667	441	11.13	67.22	23583	65511	551	1016.3	11.1722
20201014 16:06	738078.671181206	1.96678	6478.24	423.196	13.29562	1.32843333333333	0.274383333333333	0.5779	0.572433	0.268983	0.241683333333333	446	11.06	67.99	23567	65511	555	1016.3	11.3725
20201014 16:07	738078.67187381	1.96675	6485.55	423.088	13.2945	1.32843333333333	0.273016666666667	0.579717	0.576267	0.26865	0.242666666666667	442	11.21	67.81	23580	65511	559	1016.29	11.2328
20201014 16:08	738078.672566602	1.96675	6549.52	424.368	13.2939816666667	1.32848333333333	0.2584	0.56725	0.56645	0.2625	0.234883333333333	452	11.19	68.89	23551	65511	568	1016.28	10.6989
20201014 16:09	738078.673261008	1.96622	6572.03	425.194	13.2952762711864	1.32833333333333	0.2576	0.569633	0.566867	0.262117	0.23415	452	11.28	68.38	23552	65511	567	1016.29	10.5275
20201014 16:10	738078.673955268	1.96377	6540.38	428.607	13.2881366666667	1.32846666666667	0.26635	0.5736	0.5697	0.2665	0.236583333333333	434	11.18	63.94	23602	65512	526	1016.28	10.8876
20201014 16:11	738078.674654002	1.9626	6485.09	434.555	13.3008433333333	1.32838333333333	0.265633333333333	0.566817	0.569383	0.2642	0.231983333333333	438	11.18	66.11	23588	65512	544	1016.26	10.7935
20201014 16:12	738078.675346425	1.96435	6410.83	426.073	13.3060508474576	1.32821666666667	0.26255	0.56925	0.5638	0.261567	0.229016666666667	436	11.2	66.42	23594	65512	547	1016.27	10.6629
20201014 16:13	738078.676040752	1.96672	6476.06	424.952	13.2794383333333	1.3283	0.257133333333333	0.5659	0.55515	0.2609	0.226433333333333	428	11.18	63.11	23618	65512	519	1016.26	10.5302
20201014 16:14	738078.676735897	1.96286	6475.92	430.375	13.2871474576271	1.32851666666667	0.252316666666667	0.564083	0.543767	0.259583	0.22705	433	11.11	65.71	23606	65512	538	1016.28	10.4245
20201014 16:15	738078.677430239	1.96054	6436.58	434.26	13.30279	1.3285	0.2555	0.566033	0.562283	0.259983	0.233766666666667	438	10.88	66.42	23593	65511	535	1016.29	10.4142
20201014 16:16	738078.678128632	1.96401	6504.09	423.014	13.3075233333333	1.32825	0.260766666666667	0.57235	0.568883	0.263	0.2382	440	10.8	67.34	23591	65510	540	1016.3	10.3998
20201014 16:17	738078.678821022	1.9634	6485.99	426.644	13.2869338983051	1.32831666666667	0.2643	0.571667	0.570317	0.264333	0.242	435	10.79	65.86	23604	65510	528	1016.29	10.5647
20201014 16:18	738078.679515399	1.96464	6418.78	424.763	13.29191	1.32833333333333	0.260583333333333	0.562367	0.558783	0.264317	0.2386	452	10.94	68.29	23552	65511	553	1016.29	10.5438
20201014 16:19	738078.680209038	1.96316	6491.58	430.566	13.2912084745763	1.32877966101695	0.266	0.569695	0.565881	0.265492	0.23828813559322	434	10.9	65.1	23604	65511	525	1016.29	10.6717
20201014 16:20	738078.680901497	1.96168	6420.24	429.706	13.3056116666667	1.32801666666667	0.2729	0.575333	0.571	0.266717	0.241933333333333	432	10.95	63.42	23612	65511	513	1016.3	10.9436
20201014 16:21	738078.681600039	1.96396	6468.09	425.705	13.29689	1.32838333333333	0.274533333333333	0.577667	0.5737	0.2671	0.242566666666667	436	11.04	65.44	23600	65511	533	1016.3	11.21
20201014 16:22	738078.682294573	1.961	6419.39	426.462	13.3126915254237	1.32855	0.27535	0.57825	0.5737	0.266883	0.242016666666667	441	11.15	66.35	23580	65512	545	1016.3	11.4257
20201014 16:23	738078.682983972	1.96219	6405.57	430.474	13.3015576271186	1.32856666666667	0.275366666666667	0.578367	0.574417	0.266583	0.24205	451	11.3	67.58	23550	65512	561	1016.3	11.3816
20201014 16:24	738078.683678171	1.96497	6403.54	423.714	13.3035866666667	1.32828333333333	0.277216666666667	0.57515	0.573717	0.269283	0.240883333333333	455	11.33	68.17	23541	65511	567	1016.27	11.44
20201014 16:25	738078.684377066	1.95921	6394.98	429.502	13.3000783333333	1.32868333333333	0.276433333333333	0.577617	0.57115	0.26985	0.24095	453	11.43	67.58	23548	65511	566	1016.3	11.4339
20201014 16:26	738078.685069819	1.96145	6411.12	428.853	13.294593220339	1.32833333333333	0.25765	0.56475	0.555767	0.265633	0.235816666666667	448	11.42	66.42	23563	65511	555	1016.22	10.8667
20201014 16:27	738078.685763503	1.96285	6455.56	425.326	13.3003233333333	1.32843333333333	0.252183333333333	0.569233	0.5551	0.262917	0.234233333333333	446	11.32	67.16	23564	65512	558	1016.26	10.6019
20201014 16:28	738078.686458339	1.96174	6395.41	426.354	13.3006728813559	1.32836666666667	0.251	0.56335	0.551583	0.260217	0.229316666666667	433	11	64.55	23609	65511	525	1016.24	10.4675
20201014 16:29	738078.687152578	1.96178	6422.75	423.348	13.3042933333333	1.32856666666667	0.256466666666667	0.566467	0.555417	0.260017	0.227566666666667	443	11.01	67.52	23576	65511	549	1016.21	10.5349
20201014 16:30	738078.687845533	1.95996	6423.66	426.775	13.3132525423729	1.32831666666667	0.26455	0.571683	0.5627	0.265117	0.233016666666667	433	10.76	65.28	23610	65510	522	1016.24	10.6431
20201014 16:31	738078.688538066	1.95947	6355.91	433.574	13.31211	1.32831666666667	0.26455	0.5721	0.56605	0.26465	0.232283333333333	439	10.73	67.55	23593	65510	540	1016.21	10.5762
20201014 16:32	738078.689237958	1.9579	6284.2	434.575	13.3019966666667	1.32851666666667	0.270866666666667	0.577117	0.572283	0.266317	0.236983333333333	445	10.7	68.56	23574	65510	546	1016.21	10.7865
20201014 16:33	738078.689932852	1.95943	6306.13	431.164	13.3115271186441	1.32856666666667	0.271416666666667	0.58105	0.575467	0.265917	0.240083333333333	447	10.7	69.21	23570	65510	552	1016.2	10.8789
20201014 16:34	738078.690626582	1.96131	6391.03	424.495	13.3074666666667	1.32845	0.25815	0.567617	0.559417	0.259483	0.235766666666667	455	10.76	70.25	23545	65510	562	1016.21	10.5615
20201014 16:35	738078.69131935	1.96313	6396.01	424.631	13.3122898305085	1.32846666666667	0.23665	0.561533	0.550283	0.249783	0.224633333333333	459	10.88	70.91	23534	65510	572	1016.22	9.90018
20201014 16:36	738078.692012598	1.96205	6370.93	423.757	13.3167033333333	1.32826666666667	0.231383333333333	0.556733	0.53925	0.24595	0.216583333333333	437	10.57	66.23	23598	65510	523	1016.24	9.55981
20201014 16:37	738078.692707007	1.96335	6365.68	423.446	13.3035881355932	1.32856666666667	0.24705	0.568467	0.562117	0.253783	0.224583333333333	438	10.34	67.78	23600	65509	527	1016.23	9.82945
20201014 16:38	738078.693401987	1.95834	6329.38	428.153	13.3039833333333	1.32826666666667	0.2601	0.570683	0.567683	0.258733	0.228566666666667	437	10.22	67.58	23602	65509	521	1016.22	9.962
20201014 16:39	738078.694096012	1.957	6376.84	432.589	13.3045322033898	1.32836666666667	0.26255	0.568867	0.5673	0.2641	0.234666666666667	453	10.43	70.85	23554	65509	555	1016.23	10.0096
20201014 16:40	738078.694788259	1.96046	6350.52	426.756	13.310515	1.32868333333333	0.261316666666667	0.563567	0.5601	0.262467	0.23105	447	10.44	69.51	23573	65509	545	1016.22	9.94618
20201014 16:41	738078.695487126	1.96287	6313.9	423.275	13.3022866666667	1.32868333333333	0.264516666666667	0.5648	0.564183	0.2625	0.23185	441	10.37	68.29	23589	65509	532	1016.23	9.98218
20201014 16:42	738078.696181322	1.96254	6329.77	424.792	13.2965440677966	1.32861666666667	0.27255	0.57555	0.570483	0.264917	0.23815	436	10.4	66.95	23605	65509	523	1016.28	10.3444
20201014 16:43	738078.69687665	1.95978	6297.99	426.672	13.2986783333333	1.32838333333333	0.259833333333333	0.562867	0.5669	0.259833	0.231916666666667	436	10.44	66.92	23606	65509	524	1016.25	10.0553
20201014 16:44	738078.697570153	1.95628	6363.41	433.979	13.3080491525424	1.3283	0.26025	0.5636	0.5651	0.262483	0.232283333333333	446	10.52	70.61	23576	65509	556	1016.23	9.985
20201014 16:45	738078.698262985	1.95725	6308.68	434.223	13.2967833333333	1.32861666666667	0.265766666666667	0.567533	0.557817	0.261617	0.229216666666667	437	10.4	67.34	23601	65509	526	1016.24	10.2449
20201014 16:46	738078.698956403	1.95858	6343.96	432.063	13.3200288135593	1.32857627118644	0.273508474576271	0.573746	0.565034	0.26578	0.234101694915254	433	10.41	66.42	23615	65509	519	1016.21	10.4724
20201014 16:47	738078.699650421	1.96154	6286.14	425.398	13.3088016666667	1.32843333333333	0.2709	0.573617	0.57145	0.267	0.236833333333333	446	10.52	68.59	23576	65509	540	1016.26	10.2541
20201014 16:48	738078.700345557	1.95903	6327.82	429.481	13.3031508474576	1.32858333333333	0.269733333333333	0.5728	0.5725	0.2678	0.2368	454	10.54	71.27	23552	65509	562	1016.24	10.3678
20201014 16:49	738078.701038925	1.95835	6235.8	431.209	13.312765	1.3287	0.268183333333333	0.567583	0.569717	0.266317	0.233733333333333	443	10.59	68.47	23583	65509	542	1016.28	10.2449
20201014 16:50	738078.7017374	1.96275	6325.31	423.805	13.2980283333333	1.32845	0.262383333333333	0.5644	0.554583	0.2644	0.232966666666667	444	10.57	69.69	23578	65510	551	1016.24	10.1696
20201014 16:51	738078.702430311	1.96132	6317.38	423.486	13.3009677966102	1.32883333333333	0.267716666666667	0.573983	0.56815	0.265333	0.238366666666667	437	10.6	66.77	23597	65510	529	1016.21	10.3616
20201014 16:52	738078.703125005	1.96056	6275.81	427.824	13.2959833333333	1.32836666666667	0.270116666666667	0.571133	0.568283	0.266767	0.240233333333333	437	10.57	67.78	23599	65510	536	1016.22	10.5527
20201014 16:53	738078.703819335	1.95863	6327.89	428.267	13.3064898305085	1.32851666666667	0.269	0.57155	0.565567	0.265817	0.237066666666667	442	10.72	69	23585	65510	551	1016.21	10.5498
20201014 16:54	738078.704511804	1.95986	6308.9	425.814	13.3097116666667	1.3284	0.2631	0.566	0.560483	0.26395	0.232383333333333	444	10.63	67.9	23577	65510	539	1016.26	10.2756
20201014 16:55	738078.705210455	1.9563	6243.89	430.226	13.3265166666667	1.3288	0.250166666666667	0.55255	0.5357	0.255917	0.221016666666667	448	10.62	69.09	23568	65509	548	1016.23	9.924
20201014 16:56	738078.705904225	1.96055	6293.21	426.942	13.3158491525424	1.3284	0.2536	0.56085	0.552817	0.2543	0.220416666666667	437	10.47	65.86	23603	65509	516	1016.23	9.89259
20201014 16:57	738078.706599604	1.961	6207.62	426.905	13.3080216666667	1.32863333333333	0.261283333333333	0.56145	0.557617	0.25825	0.228283333333333	432	10.34	64.58	23617	65509	502	1016.23	10.1
20201014 16:58	738078.707294105	1.9591	6263.91	428.384	13.3162338983051	1.3286	0.263616666666667	0.560217	0.55825	0.2589	0.227766666666667	441	10.45	67.34	23589	65509	528	1016.22	10.1365
20201014 16:59	738078.707986936	1.95672	6147.27	435.206	13.3034	1.32845	0.266483333333333	0.570083	0.556617	0.261417	0.227433333333333	433	10.4	65.31	23612	65509	510	1016.27	10.1443
20201014 17:00	738078.708679409	1.95741	6209.92	432.836	13.3093677966102	1.3286	0.269016666666667	0.5686	0.562867	0.263067	0.235783333333333	436	10.41	66.5	23604	65509	519	1016.27	10.434
20201014 17:01	738078.709373003	1.95626	6258.09	433.207	13.3139866666667	1.3285	0.272483333333333	0.570933	0.567683	0.266583	0.2434	444	10.33	69.39	23581	65509	540	1016.26	10.6778
20201014 17:02	738078.710068239	1.9578	6176.93	432.671	13.3062372881356	1.3285	0.2669	0.561167	0.568567	0.264217	0.23535	450	10.43	69.63	23564	65509	545	1016.28	10.3258
20201014 17:03	738078.710763403	1.96145	6173.25	425.026	13.31031	1.32846666666667	0.252816666666667	0.548433	0.5419	0.257367	0.228583333333333	444	10.39	69.42	23580	65509	542	1016.3	10.0031
20201014 17:04	738078.711458283	1.9608	6262.92	425.977	13.2982203389831	1.3283	0.240466666666667	0.54475	0.5227	0.2498	0.222216666666667	434	10.46	65.77	23610	65509	516	1016.32	9.73667
20201014 17:05	738078.712150771	1.96108	6253.06	424.672	13.30832	1.32865	0.233916666666667	0.543133	0.518083	0.2441	0.218116666666667	432	10.19	64.34	23619	65508	495	1016.33	9.50491
20201014 17:06	738078.712849285	1.95921	6170.8	426.827	13.3105933333333	1.32838333333333	0.24945	0.549317	0.5468	0.252383	0.226566666666667	432	10.12	63.36	23621	65508	485	1016.34	9.64964
20201014 17:07	738078.713543166	1.9578	6140.8	434.102	13.311679661017	1.3285	0.254166666666667	0.5518	0.55415	0.253467	0.22315	433	10	63.82	23620	65507	485	1016.35	9.61204
20201014 17:08	738078.714238214	1.95519	6125.98	435.462	13.3058033333333	1.32861666666667	0.258833333333333	0.556317	0.5526	0.257533	0.231116666666667	431	10.18	64.3	23624	65508	495	1016.34	9.84709
20201014 17:09	738078.714931797	1.9569	6111.46	431.948	13.3026322033898	1.3287	0.26595	0.564417	0.56255	0.26085	0.2357	432	10.04	65.44	23619	65508	498	1016.33	10.1524
20201014 17:10	738078.715624378	1.95692	6153.46	433.928	13.30928	1.32846666666667	0.257383333333333	0.556367	0.556067	0.2591	0.231683333333333	435	10.12	66.2	23610	65508	507	1016.36	9.85204
20201014 17:11	738078.716317043	1.95515	6156.27	434.506	13.3059338983051	1.32866666666667	0.243433333333333	0.5501	0.54835	0.250533	0.222583333333333	449	10.12	69.54	23568	65508	533	1016.35	9.51982
20201014 17:12	738078.717011525	1.9549	6035.62	435.782	13.2942183333333	1.32878333333333	0.252733333333333	0.552817	0.549833	0.255067	0.226566666666667	434	9.92	65.04	23613	65508	491	1016.38	9.61945
20201014 17:13	738078.717706668	1.9561	6135.77	433.402	13.3005406779661	1.32857627118644	0.261694915254237	0.565525	0.554746	0.257847	0.230389830508475	433	9.9	65.31	23620	65507	493	1016.3	9.83907
20201014 17:14	738078.718400029	1.95771	6077.5	428.849	13.2992783333333	1.3284	0.255583333333333	0.5485	0.534617	0.25485	0.225383333333333	437	10.02	65.8	23608	65507	500	1016.37	9.71091
20201014 17:15	738078.719098259	1.95881	6213.5	425.842	13.2818733333333	1.32858333333333	0.254533333333333	0.54895	0.537183	0.252333	0.224716666666667	450	9.93	70.46	23571	65507	533	1016.32	9.728
20201014 17:16	738078.719791234	1.95742	6178.23	429.758	13.3065711864407	1.32846666666667	0.248933333333333	0.54185	0.546583	0.252067	0.224816666666667	430	9.79	63.3	23628	65507	474	1016.31	9.56796
20201014 17:17	738078.720486291	1.95991	6166.64	424.296	13.301265	1.3288	0.256933333333333	0.55215	0.55785	0.255217	0.229966666666667	440	9.87	68.92	23601	65507	519	1016.35	9.68382
20201014 17:18	738078.721181759	1.96038	6148.38	425.284	13.2996847457627	1.3285	0.258783333333333	0.5593	0.550917	0.2562	0.228366666666667	432	9.8	64.3	23624	65507	482	1016.32	9.79852
20201014 17:19	738078.721875886	1.95662	6186.07	430.26	13.29103	1.32861666666667	0.254766666666667	0.549083	0.547433	0.2539	0.225416666666667	444	9.81	65.31	23589	65507	490	1016.33	9.63564
20201014 17:20	738078.722568114	1.95593	6282.24	429.366	13.2964305084746	1.3288	0.251283333333333	0.547033	0.551083	0.25195	0.22765	441	9.76	68.17	23598	65507	510	1016.32	9.406
20201014 17:21	738078.723260605	1.95561	6094.82	434.587	13.294245	1.32845	0.243966666666667	0.55025	0.545267	0.246783	0.224666666666667	438	9.74	65.25	23606	65507	487	1016.31	9.34333
20201014 17:22	738078.723955274	1.95575	6116.21	434.569	13.2985389830508	1.32846666666667	0.249983333333333	0.544517	0.54485	0.25115	0.225866666666667	434	9.76	65.93	23618	65507	493	1016.34	9.42982
20201014 17:23	738078.724650427	1.95534	6094.35	434.378	13.307255	1.32873333333333	0.249016666666667	0.5497	0.538217	0.2513	0.224016666666667	440	9.73	68.65	23600	65507	512	1016.34	9.37218
20201014 17:24	738078.725350545	1.95823	6118.45	431.681	13.3077083333333	1.32855	0.2506	0.553083	0.540067	0.2506	0.221033333333333	429	9.68	63.11	23631	65507	469	1016.34	9.27685
20201014 17:25	738078.726043342	1.96171	6137.66	425.246	13.311986440678	1.32861666666667	0.254433333333333	0.546367	0.546867	0.25245	0.22315	444	9.64	68.83	23590	65506	511	1016.35	9.26
20201014 17:26	738078.726736095	1.9599	6166.62	426.525	13.301985	1.32855	0.253733333333333	0.545183	0.542683	0.252267	0.2232	445	9.65	68.97	23587	65506	512	1016.35	9.21
20201014 17:27	738078.727430206	1.95727	6147.36	430.434	13.3087457627119	1.32868333333333	0.241533333333333	0.537083	0.52905	0.24545	0.2168	434	9.7	64.55	23617	65507	481	1016.34	9.06074
20201014 17:28	738078.728125002	1.95887	6196.9	427.43	13.300915	1.32858333333333	0.237666666666667	0.5405	0.53305	0.245467	0.218683333333333	438	9.63	65.65	23610	65506	487	1016.36	9.02418
20201014 17:29	738078.728818729	1.95898	6196.85	429.224	13.3115372881356	1.32851666666667	0.251083333333333	0.549183	0.539017	0.251717	0.224233333333333	427	9.52	62.29	23641	65506	458	1016.39	9.2687
20201014 17:30	738078.729511515	1.9582	6140.71	428.739	13.3020616666667	1.32861666666667	0.26365	0.562717	0.559617	0.257	0.231866666666667	437	9.49	66.74	23613	65506	490	1016.39	9.61255
20201014 17:31	738078.730210447	1.95892	6149.39	426.429	13.310385	1.32876666666667	0.266483333333333	0.563983	0.562267	0.258517	0.228016666666667	443	9.61	68.08	23595	65506	504	1016.38	9.51745
20201014 17:32	738078.730904744	1.95679	6130.93	429.604	13.2956711864407	1.32855	0.264783333333333	0.546883	0.548733	0.25945	0.22775	451	9.77	69.45	23570	65506	520	1016.37	9.46907
20201014 17:33	738078.731599556	1.95579	6175.24	435.044	13.30337	1.32848333333333	0.264216666666667	0.542767	0.554017	0.260033	0.232433333333333	447	9.78	69.51	23578	65507	521	1016.41	9.58545
20201014 17:34	738078.732292495	1.95955	6112.09	425.882	13.2996152542373	1.32883333333333	0.25145	0.535267	0.538567	0.249333	0.221683333333333	434	9.7	64.7	23617	65507	482	1016.34	9.398
20201014 17:35	738078.73298492	1.96165	6105.82	425.287	13.2977416666667	1.32856666666667	0.245283333333333	0.5351	0.52905	0.24555	0.215133333333333	430	9.8	63.54	23628	65507	476	1016.35	9.28259
20201014 17:36	738078.733678491	1.96164	6177.65	423.586	13.2970406779661	1.3286	0.2417	0.535133	0.52095	0.243433	0.214983333333333	427	9.72	61.74	23640	65507	460	1016.38	9.22164
20201014 17:37	738078.734373464	1.95859	6188.69	426.246	13.301355	1.3284	0.251366666666667	0.55325	0.5303	0.248733	0.219	426	9.63	61.92	23644	65506	459	1016.42	9.32296
20201014 17:38	738078.73506819	1.95684	6210.51	432.86	13.296613559322	1.32863333333333	0.259916666666667	0.5551	0.550467	0.253717	0.223366666666667	433	9.62	62.5	23623	65506	463	1016.41	9.36073
20201014 17:39	738078.735761112	1.95615	6249.17	433.529	13.3046816666667	1.32842372881356	0.248440677966102	0.533915	0.530712	0.245814	0.215745762711864	444	9.62	67.96	23590	65506	503	1016.41	9.17309
20201014 17:40	738078.73645981	1.96016	6156.43	425.988	13.3029516666667	1.32871666666667	0.2434	0.534	0.522267	0.243517	0.215983333333333	440	9.64	67.61	23604	65506	502	1016.41	9.13796
20201014 17:41	738078.737153135	1.96085	6191.09	423.923	13.2954101694915	1.32856666666667	0.244616666666667	0.53685	0.528283	0.245817	0.218133333333333	425	9.5	61.7	23648	65506	453	1016.43	9.11182
20201014 17:42	738078.737848001	1.96061	6164.02	425.466	13.2943483333333	1.32853333333333	0.252716666666667	0.553933	0.539467	0.2497	0.221916666666667	427	9.54	61.86	23640	65506	456	1016.45	9.32764
20201014 17:43	738078.738543296	1.9616	6176.81	425.222	13.2891627118644	1.32893333333333	0.261483333333333	0.561817	0.555517	0.255367	0.230883333333333	432	9.44	63.05	23626	65506	461	1016.47	9.57444
20201014 17:44	738078.739237498	1.95728	6170.47	431.851	13.298875	1.3287	0.261033333333333	0.55655	0.553367	0.258517	0.233383333333333	443	9.58	69.09	23594	65506	511	1016.48	9.60127
20201014 17:45	738078.739930004	1.96037	6051.9	431.18	13.2968796610169	1.32873333333333	0.260066666666667	0.5483	0.549967	0.258667	0.226783333333333	450	9.6	70.2	23572	65506	520	1016.47	9.45182
20201014 17:46	738078.740622653	1.95686	6204.62	435.573	13.2941483333333	1.32861666666667	0.250533333333333	0.54155	0.532667	0.250817	0.221666666666667	449	9.57	68.83	23577	65506	508	1016.45	9.38833
20201014 17:47	738078.741317211	1.95886	6131.64	425.275	13.3006491525424	1.3286	0.260116666666667	0.5518	0.551583	0.255233	0.229	442	9.5	65.8	23598	65506	484	1016.46	9.48018
20201014 17:48	738078.742011865	1.96168	6182.91	424.521	13.2905083333333	1.32881666666667	0.256033333333333	0.541367	0.5398	0.25195	0.223083333333333	441	9.58	66.05	23601	65506	488	1016.48	9.38545
20201014 17:49	738078.74271086	1.9547	6128.16	431.893	13.293	1.32886666666667	0.24625	0.530783	0.520033	0.245933	0.214583333333333	437	9.71	66.5	23608	65507	495	1016.49	9.21667
20201014 17:50	738078.743403216	1.96073	6124.45	426.026	13.2924627118644	1.32865	0.2413	0.535133	0.5259	0.2443	0.21695	428	9.6	61.46	23639	65506	454	1016.47	9.12545
20201014 17:51	738078.744096752	1.95801	6120.03	425.926	13.31414	1.32886666666667	0.250016666666667	0.543617	0.547917	0.247933	0.221783333333333	427	9.46	60.76	23642	65506	445	1016.49	9.168
20201014 17:52	738078.744791665	1.9599	6178.61	424.413	13.2951	1.32893333333333	0.25265	0.548817	0.546817	0.25155	0.22535	435	9.46	64.03	23619	65506	469	1016.53	9.1787
20201014 17:53	738078.745485164	1.95571	6121.1	430.911	13.292875	1.3286	0.25325	0.54355	0.5443	0.253417	0.2265	431	9.52	62.93	23631	65506	463	1016.51	9.28818
20201014 17:54	738078.746183605	1.95803	6082.87	428.985	13.2989533333333	1.32885	0.261433333333333	0.54885	0.55065	0.2568	0.226316666666667	430	9.43	65.19	23634	65506	477	1016.54	9.55964
20201014 17:55	738078.746876339	1.959	6090.96	426.634	13.3002440677966	1.32898333333333	0.259783333333333	0.54125	0.546417	0.257533	0.231983333333333	436	9.46	66.38	23615	65506	486	1016.54	9.57185
20201014 17:56	738078.747571167	1.95566	6110.1	435.076	13.2822383333333	1.32883333333333	0.2606	0.546633	0.543917	0.256517	0.231533333333333	436	9.49	65.28	23614	65506	479	1016.57	9.64618
20201014 17:57	738078.748265658	1.95569	6087.78	436.703	13.298706779661	1.32883333333333	0.263466666666667	0.553983	0.548367	0.256933	0.23265	435	9.51	63.36	23619	65506	465	1016.56	9.77527
20201014 17:58	738078.748958898	1.95398	6051.05	435.914	13.3003816666667	1.32838333333333	0.2635	0.559083	0.556017	0.257533	0.23685	437	9.56	65.19	23612	65506	481	1016.58	9.83481
20201014 17:59	738078.749651283	1.95673	6031.02	432.989	13.3066881355932	1.32878333333333	0.266116666666667	0.558	0.556217	0.259867	0.237866666666667	446	9.63	68.32	23584	65506	507	1016.58	9.89582
20201014 18:00	738078.750344602	1.95584	5985.27	433.474	13.2921466666667	1.32883333333333	0.260366666666667	0.553	0.547433	0.25875	0.23385	445	9.71	67.64	23588	65506	504	1016.61	9.76709
20201014 18:01	738078.751044893	1.9541	6083.1	432.19	13.2977566666667	1.32873333333333	0.2598	0.548933	0.5441	0.25825	0.230616666666667	446	9.71	68.38	23582	65507	510	1016.61	9.73148
20201014 18:02	738078.751737643	1.95737	6007.6	431.067	13.2923016949153	1.32826666666667	0.2504	0.53615	0.539683	0.252917	0.224433333333333	443	9.7	65.99	23591	65507	492	1016.61	9.39145
20201014 18:03	738078.752430213	1.95828	6040.64	427.065	13.2949283333333	1.32863333333333	0.2482	0.543233	0.536783	0.248717	0.21795	432	9.68	63.85	23624	65507	475	1016.62	9.30407
20201014 18:04	738078.753124005	1.95925	6128.74	429.555	13.292306779661	1.32868333333333	0.244283333333333	0.537183	0.529433	0.246967	0.21895	431	9.63	61.58	23630	65506	456	1016.63	9.146
20201014 18:05	738078.753818716	1.95643	6003.38	435.915	13.29342	1.3288813559322	0.250847457627119	0.551508	0.546492	0.248119	0.223559322033898	433	9.54	63.54	23625	65506	468	1016.64	9.38909
20201014 18:06	738078.754517742	1.95898	6128.36	426.064	13.2969883333333	1.3291	0.259516666666667	0.560583	0.552683	0.25395	0.228566666666667	427	9.54	62.93	23640	65506	463	1016.68	9.75185
20201014 18:07	738078.755210345	1.9581	5975.69	430.834	13.2850169491525	1.32885	0.260816666666667	0.556633	0.553933	0.256083	0.2325	444	9.68	66.68	23591	65506	496	1016.69	9.81691
20201014 18:08	738078.755903514	1.95897	5975.98	427.964	13.3045733333333	1.32855	0.263033333333333	0.5521	0.5509	0.2565	0.231433333333333	446	9.71	68.5	23585	65506	510	1016.67	9.95127
20201014 18:09	738078.756598275	1.95956	6079.96	425.398	13.2930559322034	1.32876666666667	0.265383333333333	0.56035	0.55435	0.258083	0.231066666666667	438	9.74	65.93	23606	65507	492	1016.69	10.0424
20201014 18:10	738078.757293377	1.95983	6027.42	426.434	13.2919233333333	1.32885	0.266283333333333	0.55975	0.559767	0.25835	0.230066666666667	444	9.74	65.99	23590	65506	493	1016.69	10.022
20201014 18:11	738078.757986888	1.95797	6070.5	428.763	13.2851084745763	1.32883333333333	0.266383333333333	0.56285	0.561733	0.258967	0.23335	451	9.79	68.89	23568	65507	516	1016.71	10.09
20201014 18:12	738078.758679857	1.95773	6074.99	427.083	13.2890683333333	1.32898333333333	0.26415	0.557083	0.562333	0.258783	0.232466666666667	447	9.95	67.55	23580	65507	512	1016.71	10.0611
20201014 18:13	738078.759372894	1.96002	6125.05	423.343	13.2856338983051	1.32886666666667	0.246066666666667	0.53475	0.533717	0.2494	0.2194	442	9.98	67.37	23594	65507	511	1016.7	9.512
20201014 18:14	738078.760067316	1.95882	6096.54	424.276	13.2810816666667	1.329	0.249033333333333	0.55245	0.53475	0.250433	0.221683333333333	437	9.94	67.52	23608	65507	511	1016.74	9.562
20201014 18:15	738078.760762587	1.96061	6096.75	426.498	13.2718152542373	1.3286	0.245916666666667	0.53925	0.54715	0.2507	0.223266666666667	427	9.79	60.85	23638	65507	456	1016.7	9.42019
20201014 18:16	738078.761456358	1.95743	6161.05	430.284	13.2829333333333	1.3289	0.24655	0.542367	0.549333	0.251167	0.223933333333333	439	9.86	66.71	23602	65507	502	1016.71	9.45873
20201014 18:17	738078.762154697	1.95788	6059.09	430.299	13.288505	1.32903333333333	0.2561	0.54785	0.549267	0.253717	0.226966666666667	425	9.7	60.94	23647	65507	454	1016.73	9.63278
20201014 18:18	738078.762847504	1.9572	6056.08	432.229	13.2963779661017	1.32886666666667	0.251233333333333	0.547717	0.544733	0.252783	0.222883333333333	427	9.8	63.02	23638	65507	472	1016.72	9.41891
20201014 18:19	738078.763542114	1.95409	6096.73	434.855	13.2890416666667	1.32905	0.251733333333333	0.55685	0.544967	0.252117	0.219566666666667	434	9.83	65.07	23616	65507	489	1016.72	9.42691
20201014 18:20	738078.764237181	1.95793	6019.05	428.036	13.2802966101695	1.32888333333333	0.25745	0.559933	0.55025	0.2537	0.221666666666667	432	9.75	63.3	23625	65507	473	1016.73	9.48667
20201014 18:21	738078.76493124	1.95629	6045.77	430.947	13.2800183333333	1.32895	0.263033333333333	0.562767	0.553833	0.25725	0.230966666666667	443	9.74	67.78	23590	65507	506	1016.72	9.81873
20201014 18:22	738078.765623618	1.95605	6043.23	432.774	13.2712305084746	1.32873333333333	0.262816666666667	0.559167	0.557933	0.259	0.23335	444	9.76	67.81	23589	65507	507	1016.7	9.884
20201014 18:23	738078.766316199	1.96058	6068.82	425.814	13.2669166666667	1.3289	0.251083333333333	0.5443	0.551867	0.2551	0.227616666666667	448	9.92	67.81	23577	65507	512	1016.69	9.60741
20201014 18:24	738078.767011165	1.95798	6008.71	429.348	13.286479661017	1.32895	0.244333333333333	0.5381	0.536917	0.251067	0.220516666666667	444	9.84	67.43	23587	65507	507	1016.7	9.36073
20201014 18:25	738078.767705415	1.95519	6036.85	432.202	13.2824083333333	1.32866666666667	0.242466666666667	0.5456	0.533483	0.247467	0.21725	429	9.66	62.38	23633	65507	463	1016.69	9.272
20201014 18:26	738078.768404258	1.95772	5963.78	430.687	13.281135	1.3287	0.252783333333333	0.545883	0.54345	0.252217	0.220283333333333	427	9.6	62.5	23638	65507	462	1016.7	9.39222
20201014 18:27	738078.769096761	1.95754	6063.64	427.405	13.2877322033898	1.32888333333333	0.2576	0.551283	0.546483	0.253783	0.2246	437	9.6	65.59	23611	65506	485	1016.73	9.63709
20201014 18:28	738078.76979053	1.96035	6084.53	424.099	13.28299	1.3288	0.255666666666667	0.544267	0.53465	0.2523	0.22515	428	9.6	62.32	23638	65506	461	1016.69	9.61148
20201014 18:29	738078.770485783	1.95816	6095.85	426.548	13.2848593220339	1.32873333333333	0.2554	0.546233	0.539033	0.252167	0.22255	438	9.69	66.35	23610	65506	494	1016.71	9.41964
20201014 18:30	738078.771180436	1.96033	6035.2	424.255	13.2787566666667	1.32883333333333	0.246716666666667	0.5444	0.528217	0.247667	0.218333333333333	432	9.68	63.2	23628	65506	470	1016.7	9.28036
20201014 18:31	738078.771878882	1.96138	6116.05	424.981	13.2887016666667	1.329	0.254338983050847	0.551797	0.547678	0.249847	0.221389830508475	428	9.58	62.87	23638	65506	464	1016.68	9.355
20201014 18:32	738078.772571257	1.95775	6095.9	428.901	13.2947152542373	1.32893333333333	0.255016666666667	0.551017	0.542417	0.251133	0.220066666666667	437	9.55	65.8	23611	65506	485	1016.69	9.47273
20201014 18:33	738078.773264936	1.95682	6043.1	432.052	13.2838683333333	1.32898333333333	0.2355	0.533333	0.52175	0.240833	0.210666666666667	443	9.6	67.07	23593	65506	496	1016.68	9.04073
20201014 18:34	738078.773959716	1.95898	6050.18	425.936	13.2803610169492	1.32895	0.229433333333333	0.529717	0.510933	0.238533	0.20995	436	9.46	64.3	23616	65506	471	1016.69	8.89074
20201014 18:35	738078.77465279	1.9588	6053.17	426.276	13.280725	1.32896666666667	0.23025	0.5338	0.520483	0.238433	0.211666666666667	430	9.31	64.21	23632	65506	465	1016.7	8.84455
20201014 18:36	738078.775351085	1.95732	6084.21	430.991	13.2787816666667	1.32873333333333	0.24225	0.544333	0.53705	0.24535	0.218366666666667	427	9.18	62.32	23645	65505	448	1016.7	8.994
20201014 18:37	738078.776044382	1.95863	5974.97	428.282	13.2809813559322	1.32896666666667	0.2554	0.5549	0.549817	0.251967	0.227983333333333	433	9.21	64.03	23627	65505	461	1016.7	9.30907
20201014 18:38	738078.776733592	1.9574	6021.42	429.886	13.2791677966102	1.32885	0.259183333333333	0.552517	0.555233	0.255733	0.230716666666667	442	9.24	66.59	23600	65505	481	1016.7	9.36491
20201014 18:39	738078.77742772	1.9541	6017.13	432.891	13.2753966666667	1.32888333333333	0.258266666666667	0.5355	0.548117	0.25695	0.23025	445	9.28	68.71	23591	65505	497	1016.69	9.39055
20201014 18:40	738078.778126535	1.95478	6019.56	436.048	13.2749333333333	1.32905	0.249983333333333	0.533983	0.525133	0.250633	0.222533333333333	437	9.29	66.89	23613	65506	485	1016.67	9.22074
20201014 18:41	738078.778819296	1.95891	6018.46	429.651	13.2800915254237	1.32891666666667	0.242733333333333	0.532933	0.5221	0.244167	0.21755	426	9.37	62.62	23645	65506	456	1016.7	9.01727
20201014 18:42	738078.779512926	1.95507	6083.84	433.177	13.2763333333333	1.32878333333333	0.244016666666667	0.542617	0.53315	0.24415	0.21765	430	9.3	63.39	23634	65505	459	1016.66	9.06759
20201014 18:43	738078.780208208	1.95354	5989.35	437.779	13.2743847457627	1.32918333333333	0.255366666666667	0.551983	0.540167	0.250683	0.2214	428	9.22	61.98	23640	65505	446	1016.67	9.18982
20201014 18:44	738078.780902894	1.9538	5932.91	437.364	13.266135	1.32926666666667	0.258866666666667	0.554517	0.552617	0.25295	0.224283333333333	441	9.28	67.01	23603	65505	485	1016.68	9.25582
20201014 18:45	738078.781596012	1.95574	5933.81	437.702	13.2624593220339	1.3288	0.260083333333333	0.550217	0.551833	0.255033	0.230033333333333	443	9.28	68.08	23597	65505	493	1016.69	9.29759
20201014 18:46	738078.782288806	1.95481	5984.38	437.513	13.276115	1.3287	0.2489	0.535017	0.530467	0.24915	0.2232	449	9.35	68.89	23578	65505	501	1016.68	9.05127
20201014 18:47	738078.782987846	1.95748	6006.26	430.243	13.2639866666667	1.32878333333333	0.253116666666667	0.545967	0.53985	0.250683	0.223233333333333	433	9.36	64	23624	65506	465	1016.69	9.05927
20201014 18:48	738078.783682803	1.95747	5975.22	428.973	13.2669271186441	1.32873333333333	0.2586	0.549983	0.546517	0.2548	0.225816666666667	426	9.39	62.22	23645	65506	454	1016.7	9.18926
20201014 18:49	738078.784377562	1.95665	5981.07	431.838	13.2799983333333	1.32896666666667	0.2521	0.535833	0.537383	0.25275	0.225016666666667	436	9.46	64.98	23614	65506	476	1016.7	9.21127
20201014 18:50	738078.785070189	1.95514	6046.29	433.627	13.2815101694915	1.32883333333333	0.24355	0.53725	0.528817	0.24725	0.2187	430	9.4	64.21	23632	65506	469	1016.73	9.06309
20201014 18:51	738078.785762588	1.95351	5990.87	436.621	13.2740966666667	1.32903333333333	0.241716666666667	0.544967	0.531983	0.247117	0.221266666666667	421	9.4	61.37	23663	65506	448	1016.76	8.93111
20201014 18:52	738078.786456431	1.95524	5974.19	432.651	13.2657915254237	1.32896666666667	0.254066666666667	0.552533	0.549333	0.2524	0.2283	426	9.26	62.35	23645	65506	450	1016.77	9.16691
20201014 18:53	738078.787151241	1.95802	6014.51	432.132	13.2725	1.32896666666667	0.250866666666667	0.54435	0.5432	0.250517	0.2264	435	9.36	66.65	23618	65506	485	1016.76	9.12945
20201014 18:54	738078.787845604	1.95829	5968.23	429.387	13.2758542372881	1.32916666666667	0.254916666666667	0.549333	0.54945	0.251133	0.222016666666667	438	9.48	65.86	23609	65506	483	1016.77	9.10019
20201014 18:55	738078.788537637	1.95555	6035.32	432.514	13.2753066666667	1.32893333333333	0.263016666666667	0.5608	0.552417	0.2557	0.226216666666667	432	9.44	64.15	23628	65506	469	1016.78	9.336
20201014 18:56	738078.789236325	1.95709	5998.73	430.79	13.2811033333333	1.32891666666667	0.264866666666667	0.560483	0.5456	0.256167	0.22425	444	9.5	66.38	23589	65506	488	1016.79	9.45582
20201014 18:57	738078.789931149	1.96046	5959.21	427.76	13.2696152542373	1.32881666666667	0.265983333333333	0.557817	0.5559	0.25805	0.2307	445	9.56	68.47	23586	65507	505	1016.76	9.72796
20201014 18:58	738078.7906261	1.95799	6000.05	430.162	13.2787883333333	1.32898305084746	0.266559322033898	0.553458	0.555254	0.25961	0.230745762711864	449	9.58	68.62	23577	65506	507	1016.79	9.77218
20201014 18:59	738078.791319221	1.95488	5995.27	433.879	13.2601525423729	1.32893333333333	0.26375	0.5563	0.557133	0.258167	0.22975	444	9.63	67.25	23591	65506	499	1016.78	9.65455
20201014 19:00	738078.792012035	1.95669	5970.94	430.689	13.2593166666667	1.329	0.2598	0.55345	0.548317	0.25625	0.224133333333333	441	9.6	67.34	23601	65506	498	1016.78	9.59481
20201014 19:01	738078.792711345	1.9618	6028.6	424.176	13.2702766666667	1.3287	0.257133333333333	0.550283	0.545817	0.254117	0.220066666666667	443	9.61	66.65	23594	65506	493	1016.8	9.51655
20201014 19:02	738078.793405815	1.95919	6023.68	425.759	13.2716033898305	1.32876666666667	0.249483333333333	0.541817	0.54935	0.250883	0.221616666666667	438	9.52	65.93	23609	65506	485	1016.78	9.23618
20201014 19:03	738078.79410019	1.95844	6079.92	426.912	13.2759466666667	1.32891666666667	0.255816666666667	0.557383	0.550483	0.254967	0.227433333333333	435	9.5	66.29	23617	65506	487	1016.81	9.47759
20201014 19:04	738078.794792678	1.9551	6114.22	433.7	13.2721084745763	1.32896666666667	0.251033333333333	0.548967	0.5408	0.252733	0.22135	435	9.52	63.42	23619	65506	466	1016.81	9.29545
20201014 19:05	738078.795485272	1.95695	6059.07	433.411	13.2683766666667	1.3288	0.246816666666667	0.537917	0.533033	0.2502	0.219616666666667	446	9.53	68.71	23584	65506	506	1016.8	9.16745
20201014 19:06	738078.796179555	1.96069	6077.19	427.916	13.2622	1.3292	0.252666666666667	0.548533	0.543633	0.2529	0.221033333333333	430	9.33	64.64	23634	65506	469	1016.82	9.20333
20201014 19:07	738078.796874819	1.95733	6036.51	429.984	13.264795	1.32896666666667	0.24765	0.538967	0.53145	0.251767	0.221533333333333	436	9.35	65.77	23616	65506	478	1016.81	9.16127
20201014 19:08	738078.797569979	1.95965	6016.98	428.885	13.262293220339	1.32878333333333	0.242133333333333	0.5344	0.5165	0.247667	0.220233333333333	430	9.28	64.64	23634	65506	468	1016.78	9.11473
20201014 19:09	738078.798263508	1.95976	5990.84	427.955	13.2513083333333	1.32888333333333	0.24195	0.539233	0.52225	0.244917	0.220383333333333	429	9.24	63.23	23637	65505	456	1016.77	9.05685
20201014 19:10	738078.798961696	1.95931	6051.64	427.788	13.2623366666667	1.32876666666667	0.240483333333333	0.539233	0.528883	0.242633	0.217383333333333	431	9.24	63.48	23633	65505	458	1016.77	8.86273
20201014 19:11	738078.799654637	1.95756	6073.77	428.568	13.2665271186441	1.32891666666667	0.237283333333333	0.532033	0.520667	0.242033	0.215216666666667	435	9.18	65.59	23619	65505	471	1016.77	8.77218
20201014 19:12	738078.800349363	1.95586	5957.5	433.633	13.2610766666667	1.32886666666667	0.235016666666667	0.52715	0.51895	0.240017	0.213166666666667	433	9.15	63.2	23626	65505	453	1016.78	8.73667
20201014 19:13	738078.801044549	1.95486	6092.81	434.612	13.2649237288136	1.32903333333333	0.227516666666667	0.526617	0.506933	0.235283	0.211116666666667	427	9.08	61.37	23643	65505	438	1016.76	8.58218
20201014 19:14	738078.801738401	1.95934	6001.57	426.957	13.2583233333333	1.32866666666667	0.233333333333333	0.541867	0.531	0.236733	0.21585	427	9.02	61.12	23648	65504	434	1016.79	8.60111
20201014 19:15	738078.80243078	1.96092	6063.16	425.512	13.2626559322034	1.32885	0.248233333333333	0.549717	0.554517	0.24465	0.223516666666667	430	8.96	61.83	23640	65504	438	1016.8	8.70745
20201014 19:16	738078.803123526	1.95752	6101.14	429.415	13.2596483333333	1.32881666666667	0.25635	0.549883	0.5596	0.24945	0.224983333333333	439	9.05	66.59	23613	65504	474	1016.8	8.79345
20201014 19:17	738078.80381821	1.9586	6050.72	428.856	13.257220338983	1.3289	0.255633333333333	0.548783	0.547933	0.251333	0.225283333333333	439	9.14	67.25	23610	65505	482	1016.78	8.99019
20201014 19:18	738078.804513182	1.95809	6017.89	430.573	13.2588633333333	1.32896666666667	0.260633333333333	0.549333	0.553067	0.2547	0.232016666666667	441	9.18	68.8	23602	65505	495	1016.78	9.168
20201014 19:19	738078.805212017	1.96224	6062.96	424.876	13.2592716666667	1.32915	0.25515	0.5455	0.544567	0.252017	0.225633333333333	447	9.28	67.67	23585	65505	490	1016.79	9.01382
20201014 19:20	738078.805904121	1.95857	6006.27	425.256	13.2637271186441	1.32888333333333	0.255833333333333	0.548933	0.53765	0.254283	0.22915	434	9.33	64.89	23623	65505	471	1016.8	9.07722
20201014 19:21	738078.806597668	1.9592	6029.15	426.264	13.2490866666667	1.32873333333333	0.257216666666667	0.541117	0.53805	0.253867	0.227733333333333	442	9.32	66.44	23599	65505	482	1016.8	9.05691
20201014 19:22	738078.80729274	1.95716	6025.26	433.394	13.2611796610169	1.32886666666667	0.248683333333333	0.539583	0.534833	0.25015	0.222816666666667	443	9.37	67.13	23598	65505	489	1016.79	8.97111
20201014 19:23	738078.807987914	1.9575	6103.93	427.511	13.2534283333333	1.3289	0.258266666666667	0.550833	0.552667	0.254333	0.229783333333333	428	9.3	61.95	23642	65505	449	1016.8	9.23327
20201014 19:24	738078.808681679	1.95764	6092.87	429.563	13.2593169491525	1.32895	0.261766666666667	0.550617	0.551233	0.25515	0.23075	432	9.26	64.64	23630	65505	467	1016.81	9.43436
20201014 19:25	738078.809374428	1.96031	6089.64	428.32	13.2552516666667	1.3288813559322	0.259271186440678	0.550525	0.543356	0.253695	0.228677966101695	438	9.37	66.89	23609	65506	487	1016.79	9.28037
20201014 19:26	738078.810067177	1.95906	6018.25	426.461	13.2452271186441	1.32876666666667	0.2454	0.531067	0.530233	0.246883	0.218316666666667	436	9.38	66.2	23616	65506	482	1016.79	8.90636
20201014 19:27	738078.810761326	1.95558	6021.42	431.498	13.255215	1.32901666666667	0.24035	0.535033	0.529667	0.246683	0.218633333333333	437	9.42	66.53	23612	65506	486	1016.78	8.76509
20201014 19:28	738078.811456086	1.95222	6040.71	437.82	13.2665779661017	1.32866666666667	0.236966666666667	0.533567	0.520067	0.2455	0.217133333333333	430	9.25	61.34	23635	65505	443	1016.78	8.68759
20201014 19:29	738078.812148853	1.95859	5998.81	432.59	13.2464183333333	1.32895	0.237633333333333	0.529817	0.515017	0.24265	0.21275	428	9.25	62.56	23640	65505	452	1016.79	8.69545
20201014 19:30	738078.812847085	1.95408	5972.12	434.845	13.2575016666667	1.32901666666667	0.246483333333333	0.538067	0.526033	0.245417	0.215633333333333	427	9.1	61.7	23645	65505	441	1016.79	8.79891
20201014 19:31	738078.813540895	1.95588	5934.05	433.922	13.2601610169491	1.32908333333333	0.254466666666667	0.55105	0.543917	0.248867	0.2203	425	9.1	61.55	23653	65505	440	1016.78	8.88
20201014 19:32	738078.814235923	1.95848	6052.11	429.934	13.25996	1.32876666666667	0.248416666666667	0.538667	0.546267	0.248417	0.221283333333333	436	9.22	63.78	23616	65505	459	1016.78	8.71091
20201014 19:33	738078.814929656	1.95656	6012.01	429.976	13.2415593220339	1.3289	0.247166666666667	0.5392	0.550483	0.247917	0.219416666666667	445	9.21	68.05	23592	65505	490	1016.76	8.72618
20201014 19:34	738078.815622085	1.96055	6004.51	425.474	13.2528433333333	1.32923333333333	0.2568	0.546033	0.557417	0.249833	0.218416666666667	430	9.16	62.13	23635	65505	446	1016.73	8.98778
20201014 19:35	738078.81632086	1.96069	6037.65	426.272	13.2403833333333	1.32915	0.261683333333333	0.549967	0.553333	0.252817	0.225233333333333	429	9.24	63.26	23638	65505	456	1016.73	9.11055
20201014 19:36	738078.817015255	1.96171	6036.78	425.039	13.2401711864407	1.32906666666667	0.2589	0.546683	0.5428	0.252867	0.228566666666667	436	9.32	64.86	23615	65506	471	1016.74	9.14473
20201014 19:37	738078.81771023	1.95696	6052.43	428.381	13.2490216666667	1.32901666666667	0.263266666666667	0.55275	0.55175	0.254417	0.2312	432	9.3	65.25	23628	65506	473	1016.78	9.34815
20201014 19:38	738078.818403727	1.96089	6039.25	425.005	13.2432220338983	1.32906666666667	0.267516666666667	0.556817	0.5564	0.256467	0.234566666666667	433	9.4	64.46	23625	65506	470	1016.8	9.65255
20201014 19:39	738078.819096399	1.95707	6012.89	431.536	13.2571566666667	1.3289	0.2656	0.553233	0.553617	0.257967	0.234916666666667	439	9.62	65.07	23605	65506	482	1016.78	9.75945
20201014 19:40	738078.819789283	1.95595	5993.52	435.615	13.260620338983	1.32896666666667	0.258833333333333	0.548917	0.544917	0.256633	0.22795	440	9.78	65.44	23600	65507	490	1016.79	9.54593
20201014 19:41	738078.820483906	1.95749	5997.28	432.436	13.2499833333333	1.32896666666667	0.260633333333333	0.5578	0.551783	0.2562	0.229166666666667	434	9.76	63.72	23617	65507	476	1016.81	9.58091
20201014 19:42	738078.821178939	1.95594	6004.99	435.386	13.2514338983051	1.32883333333333	0.2657	0.562067	0.5535	0.258667	0.234683333333333	440	9.82	64.21	23599	65507	482	1016.8	10.0402
20201014 19:43	738078.821872809	1.95717	6000.32	432.003	13.2489566666667	1.329	0.267533333333333	0.55915	0.5532	0.2602	0.234883333333333	449	9.9	65.9	23573	65507	497	1016.81	10.2845
20201014 19:44	738078.822571266	1.95313	6035.25	438.673	13.24684	1.32898333333333	0.266833333333333	0.55865	0.5454	0.260633	0.231816666666667	447	9.96	66.47	23579	65507	503	1016.79	10.1904
20201014 19:45	738078.823264086	1.9543	5960.74	437.919	13.2469101694915	1.32885	0.2573	0.555883	0.550983	0.2581	0.230483333333333	446	9.94	66.62	23583	65507	504	1016.8	9.67315
20201014 19:46	738078.823958738	1.96046	6014.51	425.439	13.239865	1.3289	0.260116666666667	0.5451	0.5514	0.258983	0.22735	447	9.92	66.29	23579	65507	501	1016.8	9.75709
20201014 19:47	738078.824654036	1.95925	5908.17	428.833	13.2463033898305	1.32921666666667	0.2629	0.552267	0.55705	0.258533	0.228066666666667	432	9.94	64.73	23620	65508	490	1016.78	9.87727
20201014 19:48	738078.825348624	1.95724	6048.85	430.97	13.24784	1.3291	0.260166666666667	0.551833	0.55425	0.256967	0.22785	429	10	61.8	23629	65508	469	1016.8	9.80241
20201014 19:49	738078.826041236	1.95638	6051.91	435.761	13.2315576271186	1.3291	0.255966666666667	0.5566	0.545467	0.2559	0.22865	434	10.1	63.05	23614	65508	482	1016.8	9.68745
20201014 19:50	738078.826733523	1.9543	5993.41	435.663	13.237185	1.32905	0.25905	0.561333	0.553133	0.257033	0.231166666666667	438	10.07	62.53	23602	65508	477	1016.8	9.78407
20201014 19:51	738078.827427853	1.95441	5970.94	436.696	13.2407813559322	1.329	0.257050847457627	0.551746	0.548847	0.257169	0.228322033898305	442	10.1	64.4	23590	65508	492	1016.79	9.65927
20201014 19:52	738078.828123023	1.9581	5993.86	429.87	13.2417783333333	1.32915	0.2522	0.547883	0.545133	0.254417	0.221566666666667	442	10.18	65.1	23587	65509	501	1016.78	9.49818
20201014 19:53	738078.828817682	1.96042	6079.66	426.731	13.2427593220339	1.3291	0.24565	0.545767	0.53635	0.249333	0.220433333333333	437	10.1	63.69	23605	65508	487	1016.77	9.31685
20201014 19:54	738078.829510122	1.95646	6044.79	434.877	13.24281	1.32896666666667	0.245333333333333	0.551367	0.537083	0.249083	0.221183333333333	429	9.98	62.38	23628	65508	473	1016.77	9.19945
20201014 19:55	738078.830208928	1.95846	6001.57	431.992	13.234795	1.32901666666667	0.24525	0.542567	0.54555	0.2485	0.218833333333333	440	9.84	63.51	23600	65507	477	1016.77	9.03407
20201014 19:56	738078.830902401	1.95884	6010.74	429.83	13.2488983050847	1.32875	0.252566666666667	0.550417	0.5507	0.251833	0.222266666666667	434	9.88	64.15	23617	65507	483	1016.8	9.28836
20201014 19:57	738078.831597445	1.96093	6062.79	427.688	13.24759	1.32881666666667	0.2512	0.5478	0.54575	0.25355	0.224616666666667	427	9.8	61.25	23638	65507	459	1016.78	9.21855
20201014 19:58	738078.832291654	1.96034	6071.2	428.743	13.2493288135593	1.32911666666667	0.255933333333333	0.551567	0.539267	0.254167	0.225516666666667	432	9.82	64.89	23624	65507	487	1016.79	9.49722
20201014 19:59	738078.832984299	1.95999	6078.47	426.488	13.2391416666667	1.32886666666667	0.2504	0.54075	0.531583	0.251533	0.2198	434	9.79	63.42	23616	65507	475	1016.79	9.37655
20201014 20:00	738078.833683159	1.96025	6093.74	429.416	13.2416	1.32885	0.23725	0.535567	0.527317	0.242683	0.214933333333333	433	9.76	63.85	23622	65507	477	1016.8	9.01218
20201014 20:01	738078.834377041	1.96051	6053.22	431.116	13.2404271186441	1.3288	0.239883333333333	0.539417	0.529367	0.245733	0.221583333333334	427	9.52	60.7	23640	65507	446	1016.75	8.98167
20201014 20:02	738078.835071458	1.96152	6070.49	425.352	13.23435	1.32901666666667	0.24735	0.5464	0.543867	0.248383	0.222316666666667	428	9.49	62.19	23638	65506	456	1016.73	9.01673
20201014 20:03	738078.835764215	1.95943	6090.12	428.589	13.2419610169492	1.32915	0.255883333333333	0.553017	0.548883	0.251133	0.2246	428	9.48	62.62	23638	65506	459	1016.75	9.25273
20201014 20:04	738078.83645729	1.95983	6035.71	430.281	13.2395416666667	1.329	0.254366666666667	0.552333	0.553417	0.251283	0.224166666666667	434	9.5	64.89	23621	65506	477	1016.74	9.14556
20201014 20:05	738078.837150828	1.961	6101.93	425.051	13.2401016949153	1.3294	0.248966666666667	0.541533	0.53245	0.248917	0.221183333333333	438	9.61	64.76	23608	65506	479	1016.74	9.18764
20201014 20:06	738078.837845645	1.96098	6067.31	425.923	13.2325366666667	1.32923333333333	0.24975	0.546033	0.538967	0.247967	0.219216666666667	432	9.63	64.4	23625	65507	477	1016.76	9.14593
20201014 20:07	738078.838545235	1.96221	5995.28	424.481	13.2276166666667	1.32875	0.243883333333333	0.5356	0.524333	0.244383	0.212616666666667	432	9.55	63.51	23628	65506	468	1016.74	8.98182
20201014 20:08	738078.839237708	1.96207	6132.95	427.717	13.2253813559322	1.32908333333333	0.251066666666667	0.545633	0.542933	0.247817	0.218066666666667	434	9.46	63.88	23621	65506	468	1016.77	8.99964
20201014 20:09	738078.839930355	1.95914	6047.25	432.632	13.2324066666667	1.32913333333333	0.255633333333333	0.5452	0.549767	0.250133	0.22205	429	9.5	61.37	23636	65506	451	1016.74	8.99352
20201014 20:10	738078.840625039	1.9602	6053.72	428.589	13.2240559322034	1.32888333333333	0.261133333333333	0.547317	0.551917	0.253983	0.230766666666667	433	9.54	63.45	23624	65506	467	1016.72	9.48382
20201014 20:11	738078.841320312	1.95931	6067.53	433.93	13.2249233333333	1.32908333333333	0.262016666666667	0.557683	0.55445	0.254633	0.232583333333333	430	9.73	61.92	23630	65507	462	1016.74	9.77091
20201014 20:12	738078.842014471	1.9579	6079.3	434.114	13.2336033898305	1.32906666666667	0.257383333333333	0.550683	0.544167	0.254217	0.22855	434	9.76	63.02	23620	65506	471	1016.76	9.59926
20201014 20:13	738078.842707239	1.96298	6012.81	425.187	13.22227	1.32903333333333	0.24995	0.53865	0.528867	0.2527	0.2248	439	9.78	65.59	23604	65507	491	1016.73	9.44782
20201014 20:14	738078.843405695	1.96302	6048.56	425.306	13.22738	1.32876666666667	0.243383333333333	0.540183	0.52795	0.245267	0.21575	433	9.72	62.35	23623	65506	465	1016.7	9.18073
20201014 20:15	738078.844099646	1.96018	5996.19	431.491	13.2270508474576	1.3292	0.24615	0.54895	0.538983	0.2485	0.219883333333333	427	9.56	61.61	23642	65506	454	1016.71	9.14963
20201014 20:16	738078.844793806	1.95704	6065.95	432.631	13.2258416666667	1.32916666666667	0.243533333333333	0.544767	0.54265	0.2486	0.217783333333333	431	9.52	62.62	23630	65506	460	1016.72	9.00364
20201014 20:17	738078.845486197	1.95984	5974.85	435.302	13.232413559322	1.329	0.248169491525424	0.542373	0.539458	0.250712	0.221576271186441	432	9.44	64.67	23628	65506	473	1016.7	9.0137
20201014 20:18	738078.84617902	1.96249	5998.04	426.524	13.224775	1.32905	0.236983333333333	0.530833	0.512517	0.242867	0.212366666666667	435	9.38	65.22	23617	65506	475	1016.72	8.93436
20201014 20:19	738078.846873053	1.96225	5976.61	426.637	13.2263152542373	1.3292	0.235766666666667	0.535133	0.523683	0.24095	0.212016666666667	427	9.43	61.89	23642	65506	452	1016.71	8.81891
20201014 20:20	738078.847568264	1.96056	6041.98	430.525	13.229155	1.329	0.2394	0.544617	0.528767	0.244517	0.216483333333333	424	9.25	60.79	23654	65505	439	1016.73	8.82352
20201014 20:21	738078.848262873	1.965	5972.01	427.135	13.2134118644068	1.32916666666667	0.25	0.544983	0.54575	0.25025	0.223883333333334	425	9.15	61.98	23652	65505	444	1016.73	9.02545
20201014 20:22	738078.848956071	1.95923	6069.61	433.67	13.23011	1.32906666666667	0.25825	0.54555	0.5519	0.251833	0.22575	443	9.12	67.84	23598	65505	486	1016.75	9.26109
20201014 20:23	738078.84965481	1.95973	6071.58	436.015	13.2231216666667	1.32888333333333	0.2554	0.547717	0.54935	0.250517	0.2232	433	9.26	64	23628	65505	462	1016.69	9.18444
20201014 20:24	738078.850348144	1.95666	6023.44	437.74	13.238486440678	1.32891666666667	0.237666666666667	0.53485	0.5282	0.244733	0.218466666666667	433	9.41	64.58	23625	65506	471	1016.71	8.77091
20201014 20:25	738078.851043124	1.95899	6035.86	435.722	13.2250766666667	1.32926666666667	0.24365	0.546517	0.537983	0.2477	0.223483333333333	433	9.31	64.37	23624	65506	467	1016.71	8.89073
20201014 20:26	738078.851737527	1.95834	5993.57	435.95	13.2206966101695	1.32921666666667	0.256083333333333	0.553633	0.548267	0.252433	0.22575	429	9.14	62.38	23637	65505	447	1016.69	9.24148
20201014 20:27	738078.85243064	1.95866	5952.37	434.966	13.2307216666667	1.32905	0.2593	0.559	0.551467	0.253767	0.228883333333333	440	9.21	66.68	23606	65505	480	1016.7	9.34418
20201014 20:28	738078.853123158	1.95848	6053.56	437.125	13.2131474576271	1.32906666666667	0.263766666666667	0.55035	0.54445	0.2568	0.23235	446	9.3	68.11	23583	65506	494	1016.67	9.53055
20201014 20:29	738078.853817006	1.95814	6025.18	436.019	13.2166	1.3291	0.263783333333333	0.554033	0.54605	0.256867	0.22955	442	9.38	67.37	23597	65506	491	1016.7	9.49278
20201014 20:30	738078.854512006	1.96119	6013.48	430.414	13.2275423728814	1.32901666666667	0.259866666666667	0.552283	0.548033	0.256083	0.2243	441	9.41	66.56	23601	65506	486	1016.66	9.29545
20201014 20:31	738078.855206293	1.96244	6088.05	427.413	13.2183316666667	1.329	0.259233333333333	0.5505	0.545	0.255583	0.224933333333333	443	9.46	65.59	23595	65506	480	1016.69	9.32
20201014 20:32	738078.855904843	1.96033	6040.48	431.27	13.2189533333333	1.32906666666667	0.242583333333333	0.534833	0.527567	0.245817	0.218133333333333	434	9.48	65.22	23621	65506	478	1016.63	8.98873
20201014 20:33	738078.856597536	1.96302	6058.03	427.023	13.2258542372881	1.32888333333333	0.236316666666667	0.5346	0.522233	0.2431	0.217766666666667	439	9.48	66.26	23605	65506	486	1016.64	8.78982
20201014 20:34	738078.857291798	1.95818	6098.17	433.529	13.226725	1.3289	0.236783333333333	0.535717	0.52815	0.246133	0.220916666666667	428	9.29	61.83	23638	65506	448	1016.66	8.71759
20201014 20:35	738078.85798696	1.95813	6099.78	435.856	13.211886440678	1.32923333333333	0.2401	0.539333	0.535333	0.24795	0.223466666666667	427	9.19	62.5	23643	65505	449	1016.67	8.72982
20201014 20:36	738078.85868229	1.96185	6027.43	429.247	13.215205	1.32918333333333	0.243066666666667	0.536383	0.531017	0.2493	0.2233	428	9.08	61.98	23641	65505	442	1016.64	8.84473
20201014 20:37	738078.859377046	1.96073	6009.43	429.939	13.215413559322	1.32925	0.242716666666667	0.541467	0.532283	0.247083	0.221516666666667	433	9.2	64.15	23627	65505	462	1016.65	8.98426
20201014 20:38	738078.860070347	1.96	6111.84	433.745	13.2244166666667	1.32913333333333	0.2571	0.55425	0.5492	0.251617	0.228783333333333	427	9.06	62.16	23646	65505	443	1016.68	9.42564
20201014 20:39	738078.860762973	1.95799	6082.54	437.149	13.2238830508475	1.32915	0.263916666666667	0.555733	0.558717	0.25395	0.22935	436	9.11	65.86	23618	65505	471	1016.69	9.55927
20201014 20:40	738078.861456493	1.96292	6046.31	429.064	13.22081	1.329	0.26655	0.552617	0.55695	0.255933	0.229983333333333	444	9.28	67.61	23594	65505	489	1016.7	9.72481
20201014 20:41	738078.862151484	1.96553	6079.65	425.229	13.2249949152542	1.32905	0.266	0.555433	0.5563	0.255283	0.229616666666667	441	9.47	66.42	23604	65505	487	1016.69	9.78218
20201014 20:42	738078.862846831	1.96426	6094.83	425.429	13.2277716666667	1.32895	0.26565	0.55555	0.556	0.25635	0.227833333333333	444	9.59	65.74	23591	65506	486	1016.71	9.78444
20201014 20:43	738078.863540547	1.95951	6098.06	432.276	13.2265966101695	1.32901666666667	0.268016666666667	0.561	0.55705	0.258033	0.232166666666667	436	9.54	65.5	23616	65506	483	1016.7	9.97964
20201014 20:44	738078.864232917	1.96407	6154.01	428.694	13.2196716666667	1.32923728813559	0.259372881355932	0.548949	0.550475	0.254441	0.226694915254237	446	9.66	66.86	23583	65506	496	1016.7	9.57673
20201014 20:45	738078.864932098	1.96185	6047.15	428.693	13.2193616666667	1.32928333333333	0.259466666666667	0.54455	0.548317	0.254367	0.22755	452	9.78	67.34	23565	65506	504	1016.7	9.61944
20201014 20:46	738078.865626686	1.96124	6069.7	429.334	13.214079661017	1.32923333333333	0.25825	0.5459	0.54165	0.254367	0.22775	430	9.77	61.74	23630	65507	462	1016.71	9.75109
20201014 20:47	738078.866321372	1.9624	6069.14	427.06	13.2203833333333	1.32898333333333	0.254416666666667	0.55315	0.540683	0.253333	0.224933333333333	428	10	61.4	23635	65507	466	1016.7	9.68218
20201014 20:48	738078.867014128	1.96082	6089.09	432.995	13.2143694915254	1.32896666666667	0.25635	0.553633	0.537267	0.255117	0.227233333333333	429	9.9	61.31	23631	65507	463	1016.7	9.72296
20201014 20:49	738078.86770687	1.96404	6068.84	428.974	13.2105933333333	1.3291	0.259683333333333	0.558383	0.545533	0.256783	0.22915	436	9.74	65.96	23612	65507	493	1016.69	9.62491
20201014 20:50	738078.868400264	1.96227	6019.59	429.977	13.2097508474576	1.32898333333333	0.253116666666667	0.5507	0.54665	0.2529	0.22205	443	9.76	65.5	23592	65507	490	1016.66	9.27927
20201014 20:51	738078.869095032	1.96151	6034.65	430.663	13.2108083333333	1.32915	0.249	0.5461	0.532767	0.251	0.220033333333333	447	9.82	66.71	23579	65507	501	1016.66	9.27907
20201014 20:52	738078.869790148	1.96229	6100.25	428.898	13.2066101694915	1.32896666666667	0.25265	0.553633	0.540317	0.2526	0.2258	430	9.7	61.95	23630	65507	461	1016.66	9.38982
20201014 20:53	738078.870484162	1.96276	6032.14	426.978	13.23407	1.32896666666667	0.251616666666667	0.553733	0.549817	0.251633	0.226016666666667	427	9.64	62.04	23640	65507	460	1016.64	9.31926
20201014 20:54	738078.871182873	1.96285	6091.35	430.326	13.2240766666667	1.32908333333333	0.242366666666667	0.5451	0.539717	0.2475	0.218883333333333	442	9.64	66.59	23595	65507	494	1016.67	9.02836
20201014 20:55	738078.871875513	1.96124	6093.42	430.69	13.2214033898305	1.32918333333333	0.2386	0.545067	0.5323	0.245567	0.215433333333333	436	9.62	66.02	23613	65507	489	1016.66	8.85618
20201014 20:56	738078.872569703	1.96039	6030.03	432.593	13.2223183333333	1.32918333333333	0.242966666666667	0.542967	0.533267	0.248933	0.217716666666667	433	9.45	63.26	23623	65506	463	1016.66	8.97463
20201014 20:57	738078.873263451	1.96157	6017.31	433.186	13.2218254237288	1.32906666666667	0.245266666666667	0.5428	0.530883	0.25045	0.219683333333333	434	9.31	64.4	23622	65506	467	1016.69	8.93182
20201014 20:58	738078.873955549	1.96104	6077.24	435.389	13.2158466666667	1.32915	0.245766666666667	0.54555	0.535383	0.245667	0.214366666666667	432	9.34	64.92	23628	65506	472	1016.66	8.87345
20201014 20:59	738078.874654324	1.96064	6032.84	435.14	13.2187983333333	1.32908333333333	0.254816666666667	0.553183	0.5547	0.250683	0.220816666666667	429	9.3	63.26	23635	65506	458	1016.67	9.01444
20201014 21:00	738078.87534889	1.96497	6070.34	426.201	13.2208559322034	1.32928333333333	0.2518	0.545983	0.547933	0.25255	0.225283333333333	433	9.43	64.12	23625	65506	469	1016.63	9.01691
20201014 21:01	738078.876043349	1.95925	6018.55	433.774	13.2245466666667	1.32915	0.247083333333333	0.547417	0.550933	0.2498	0.224033333333333	439	9.4	66.23	23606	65506	483	1016.64	8.83436
20201014 21:02	738078.876735494	1.95773	6049.54	437.534	13.2251	1.32891666666667	0.245583333333333	0.5485	0.5519	0.248783	0.222766666666667	428	9.28	63.48	23639	65506	459	1016.64	8.84093
20201014 21:03	738078.877427956	1.95902	6008.88	436.583	13.2321616666667	1.32903333333333	0.241483333333333	0.546667	0.53605	0.248433	0.221783333333333	427	9.38	63.91	23640	65506	466	1016.69	8.75964
20201014 21:04	738078.878122067	1.96147	6002.23	435.078	13.2265881355932	1.32913333333333	0.235016666666667	0.53995	0.514667	0.243967	0.214433333333333	430	9.32	64.7	23633	65506	469	1016.67	8.64364
20201014 21:05	738078.878816615	1.96049	5950.94	437.625	13.2199683333333	1.32898333333333	0.235383333333333	0.539483	0.51995	0.242233	0.21275	430	9.2	64.61	23634	65506	465	1016.72	8.615
20201014 21:06	738078.879515362	1.96139	6044.71	434.584	13.222035	1.32896666666667	0.22955	0.538483	0.515333	0.237333	0.21245	429	9.06	65.25	23638	65505	465	1016.68	8.42564
20201014 21:07	738078.880207874	1.96327	6091.57	432.297	13.2125661016949	1.3291	0.239733333333333	0.5537	0.532633	0.243183	0.2196	432	8.94	64.89	23634	65504	459	1016.71	8.59036
20201014 21:08	738078.880901368	1.96306	6067.51	432.361	13.21326	1.32901666666667	0.247716666666667	0.5498	0.5441	0.248767	0.222383333333333	433	8.92	65.28	23630	65504	461	1016.7	8.61944
20201014 21:09	738078.881595568	1.96545	6076.01	431.975	13.217686440678	1.32915	0.256116666666667	0.553783	0.559	0.252967	0.224733333333333	447	9.01	69.9	23588	65504	497	1016.71	8.77345
20201014 21:10	738078.882288271	1.96349	6048.05	430.593	13.2170766666667	1.32915254237288	0.266135593220339	0.562729	0.564576	0.257373	0.230508474576271	441	9.01	66.92	23606	65504	475	1016.73	9.24964
20201014 21:11	738078.882987035	1.96665	6046.6	426.26	13.2047333333333	1.32915	0.2658	0.5531	0.55305	0.25805	0.23065	443	9.18	67.22	23598	65505	483	1016.72	9.29167
20201014 21:12	738078.883680826	1.96666	6120.68	428.663	13.2136372881356	1.3292	0.256216666666667	0.54665	0.544917	0.256133	0.227866666666667	449	9.31	68.97	23579	65505	500	1016.71	9.11818
20201014 21:13	738078.884375717	1.966	6019.89	428.161	13.2106633333333	1.32925	0.258683333333333	0.550733	0.542183	0.254133	0.221583333333333	437	9.26	65.47	23613	65505	473	1016.7	9.20648
20201014 21:14	738078.885070512	1.96636	6070.26	426.458	13.2020847457627	1.3291	0.265816666666667	0.5578	0.551233	0.258517	0.228433333333333	430	9.26	65.01	23636	65505	470	1016.71	9.40491
20201014 21:15	738078.885763536	1.96327	6162.5	429.913	13.2093916666667	1.32903333333333	0.263933333333333	0.559367	0.551533	0.258383	0.227933333333333	436	9.25	67.28	23616	65505	486	1016.71	9.31636
20201014 21:16	738078.886456244	1.96147	6009.22	437.093	13.1966101694915	1.329	0.257716666666667	0.556733	0.5471	0.25575	0.226333333333333	443	9.32	68.77	23592	65506	499	1016.73	9.13907
20201014 21:17	738078.887149801	1.96459	6094.37	429.699	13.1938533333333	1.32906666666667	0.253733333333333	0.549483	0.539917	0.25125	0.217533333333333	444	9.34	68.95	23589	65506	501	1016.72	8.94236
20201014 21:18	738078.887844716	1.96413	6055.27	430.379	13.2129711864407	1.32886666666667	0.255	0.553283	0.546683	0.253433	0.2234	434	9.26	66.35	23622	65506	479	1016.7	8.89236
20201014 21:19	738078.888539777	1.96275	6052.3	435.278	13.2017116666667	1.32916666666667	0.253633333333333	0.555283	0.549067	0.25375	0.221	434	9.38	65.77	23622	65506	479	1016.71	8.78074
20201014 21:20	738078.88923876	1.96181	6003.84	436.253	13.194485	1.32901666666667	0.25385	0.556717	0.555733	0.2554	0.22495	437	9.34	66.11	23612	65506	481	1016.7	8.77709
20201014 21:21	738078.889931208	1.96229	6008.26	436.768	13.2033457627119	1.32895	0.2632	0.563717	0.562433	0.257867	0.230033333333333	436	9.34	66.02	23615	65506	480	1016.71	9.16709
20201014 21:22	738078.890624877	1.96227	6024.36	435.862	13.223215	1.32913333333333	0.264	0.564417	0.562583	0.257317	0.23045	441	9.34	68.62	23600	65506	499	1016.7	9.25111
20201014 21:23	738078.891319872	1.96281	6084.51	432.345	13.207586440678	1.329	0.267583333333333	0.563667	0.56035	0.260617	0.232266666666667	450	9.61	68.95	23571	65506	510	1016.69	9.47945
20201014 21:24	738078.892014433	1.96532	6073.29	430.941	13.2075183333333	1.32886666666667	0.265716666666667	0.563667	0.5586	0.26295	0.23535	446	9.64	68.68	23582	65507	510	1016.72	9.61236
20201014 21:25	738078.892707531	1.96326	6026.1	428.772	13.2133813559322	1.32908333333333	0.26875	0.562817	0.5572	0.262933	0.2365	443	9.52	66.86	23592	65507	492	1016.71	9.71778
20201014 21:26	738078.893400122	1.967	6061.94	426.931	13.2088633333333	1.32911666666667	0.267916666666667	0.561233	0.556983	0.25995	0.230783333333333	447	9.54	69.36	23582	65506	511	1016.7	9.69309
20201014 21:27	738078.894094027	1.96525	6062.21	429.099	13.2098644067797	1.32895	0.270433333333333	0.5645	0.563867	0.261167	0.23305	449	9.6	69.54	23573	65507	515	1016.69	9.80909
20201014 21:28	738078.894789285	1.96318	6026.71	434.975	13.2087666666667	1.32885	0.264183333333333	0.56315	0.561167	0.261367	0.234916666666667	450	9.61	68.8	23569	65507	509	1016.68	9.71352
20201014 21:29	738078.895484567	1.96336	6020.3	432.564	13.2199440677966	1.32878333333333	0.24645	0.547733	0.544483	0.252567	0.227916666666667	445	9.74	68.23	23585	65507	510	1016.67	9.15836
20201014 21:30	738078.896178166	1.96675	6079.35	426.601	13.2159633333333	1.32935	0.243266666666667	0.5552	0.541367	0.249867	0.2203	438	9.59	68.11	23606	65507	504	1016.66	8.96537
20201014 21:31	738078.896876667	1.96819	6118.69	426.396	13.2018	1.32895	0.232683333333333	0.545767	0.528167	0.242733	0.212283333333333	429	9.47	64.27	23636	65506	471	1016.67	8.63709
20201014 21:32	738078.897569409	1.96478	6114.19	436.063	13.2048220338983	1.32891666666667	0.241783333333333	0.550633	0.54355	0.247383	0.216216666666667	441	9.32	69.9	23601	65506	507	1016.65	8.77364
20201014 21:33	738078.898264128	1.96417	6104.34	434.789	13.2062233333333	1.32931666666667	0.256183333333333	0.56295	0.555167	0.255133	0.227833333333333	433	9.12	66.86	23627	65505	479	1016.65	9.19259
20201014 21:34	738078.898958832	1.96399	6134.17	433.283	13.2067305084746	1.3291	0.258116666666667	0.557267	0.5461	0.255333	0.22405	445	9.23	67.78	23590	65505	489	1016.69	9.10945
20201014 21:35	738078.899652101	1.96715	6015.04	430.381	13.2045283333333	1.32918333333333	0.249616666666667	0.551383	0.541783	0.251983	0.2251	449	9.27	70.58	23578	65505	511	1016.65	8.95018
20201014 21:36	738078.900350058	1.96725	6100.02	429.909	13.196415	1.32905	0.259766666666667	0.560683	0.557817	0.257417	0.232783333333333	440	9.14	68.65	23606	65505	492	1016.68	9.13389
20201014 21:37	738078.901043792	1.96554	6101.53	433.011	13.2024593220339	1.32916949152542	0.264677966101695	0.564746	0.556797	0.259627	0.231440677966102	437	9.26	67.37	23613	65505	487	1016.67	9.29491
20201014 21:38	738078.901738555	1.96804	6099.45	428.146	13.1968916666667	1.32923333333333	0.264166666666667	0.562267	0.556583	0.258917	0.2275	443	9.44	68.92	23595	65506	505	1016.69	9.16145
20201014 21:39	738078.902431641	1.96493	6084.32	432.024	13.1963338983051	1.32906666666667	0.237483333333333	0.54415	0.53615	0.244883	0.21925	450	9.39	70.61	23573	65506	515	1016.69	8.66889
20201014 21:40	738078.903124071	1.96566	6072.79	429.825	13.183535	1.32898333333333	0.236566666666667	0.543217	0.523717	0.244883	0.2169	437	9.36	68.8	23611	65506	501	1016.67	8.55855
20201014 21:41	738078.903817349	1.96346	6089.74	434.801	13.1951847457627	1.32913333333333	0.247883333333333	0.55105	0.53905	0.249617	0.2206	434	9.16	66.42	23623	65505	477	1016.67	8.63074
20201014 21:42	738078.90451229	1.96347	6035.49	436.295	13.2024633333333	1.32898333333333	0.256733333333333	0.55765	0.550617	0.256067	0.227616666666667	434	9.08	66.56	23623	65505	475	1016.68	8.80018
20201014 21:43	738078.905207472	1.96414	6024.38	436.338	13.2013898305085	1.32926666666667	0.24855	0.552733	0.5415	0.253133	0.224033333333333	441	9.26	67.81	23604	65505	490	1016.7	8.60127
20201014 21:44	738078.905901416	1.96452	6111.86	436.745	13.1904533333333	1.32893333333333	0.242616666666667	0.547933	0.540533	0.250467	0.225216666666667	437	9.2	69.15	23614	65505	498	1016.67	8.44796
20201014 21:45	738078.906600005	1.96514	6076.03	433.737	13.1993633333333	1.32893333333333	0.248766666666667	0.552917	0.552617	0.255533	0.231333333333333	441	9.11	69.42	23604	65505	497	1016.7	8.55364
20201014 21:46	738078.907292617	1.96406	6114.47	434.902	13.2001288135593	1.32895	0.257416666666667	0.556467	0.559917	0.258683	0.234466666666667	437	9.06	67.22	23614	65505	479	1016.71	8.758
20201014 21:47	738078.90798711	1.96912	6046.95	428.05	13.1999083333333	1.32891666666667	0.259366666666667	0.555683	0.559233	0.25825	0.230816666666667	436	9.14	67.55	23617	65505	484	1016.71	8.98259
20201014 21:48	738078.908682272	1.96643	5967.57	432.54	13.1970559322034	1.32911666666667	0.243883333333333	0.545683	0.533333	0.24885	0.21995	442	9.2	69.75	23601	65505	502	1016.69	8.70436
20201014 21:49	738078.90937582	1.9673	6032.5	432.526	13.1942616666667	1.32913333333333	0.259066666666667	0.557367	0.549617	0.25625	0.229983333333333	439	9.11	69.57	23609	65505	498	1016.7	9.10145
20201014 21:50	738078.91006859	1.96881	6063.08	428.589	13.172093220339	1.32888333333333	0.2597	0.5474	0.551133	0.259083	0.232466666666667	438	9.04	67.64	23612	65505	482	1016.7	9.08667
20201014 21:51	738078.910761802	1.96479	6161.84	433.733	13.19123	1.32916666666667	0.2648	0.552217	0.5501	0.260867	0.23545	447	9.05	71.48	23587	65504	510	1016.69	9.19
20201014 21:52	738078.911456366	1.97024	6133.9	427.123	13.1897847457627	1.32925	0.262683333333333	0.551317	0.547733	0.26035	0.2354	438	9.12	66.86	23616	65504	479	1016.69	9.17927
20201014 21:53	738078.912151486	1.9686	6143.9	428.813	13.1980283333333	1.32895	0.26735	0.559867	0.560483	0.261717	0.2366	436	9.06	67.19	23618	65505	479	1016.69	9.37352
20201014 21:54	738078.912846635	1.96551	6083.74	432.733	13.2025627118644	1.32881666666667	0.2681	0.56	0.562183	0.261967	0.235016666666667	437	9.22	67.01	23613	65505	483	1016.68	9.44891
20201014 21:55	738078.9135404	1.96328	6021.77	437.245	13.20435	1.32905	0.269433333333333	0.560683	0.555667	0.26185	0.235366666666667	435	9.31	67.78	23620	65505	492	1016.68	9.57352
20201014 21:56	738078.914238949	1.96698	6093.34	427.9	13.1903916666667	1.3289	0.270116666666667	0.561183	0.557767	0.262217	0.2332	442	9.4	68.59	23598	65506	501	1016.69	9.57418
20201014 21:57	738078.914931669	1.96609	6021.7	432.66	13.1903711864407	1.32905	0.269866666666667	0.565517	0.564567	0.2617	0.23325	441	9.46	68.92	23599	65506	505	1016.67	9.56727
20201014 21:58	738078.915626289	1.9654	6119.53	433.885	13.1886516666667	1.32901666666667	0.258683333333333	0.554683	0.548517	0.259417	0.230466666666667	446	9.54	68.56	23583	65506	505	1016.67	9.33796
20201014 21:59	738078.916321099	1.96961	6092.53	427.974	13.1904813559322	1.32913333333333	0.256033333333333	0.552433	0.5421	0.258067	0.230566666666667	451	9.74	68.83	23570	65506	514	1016.67	9.33655
20201014 22:00	738078.917014336	1.9695	6092.94	427.905	13.204915	1.32936666666667	0.265033333333333	0.564717	0.554817	0.259233	0.235933333333333	432	9.48	65.59	23626	65506	481	1016.68	9.79273
20201014 22:01	738078.917707199	1.96903	6080.91	427.207	13.1988457627119	1.32893333333333	0.26565	0.565417	0.558933	0.260133	0.234566666666667	438	9.58	66.08	23608	65506	488	1016.69	9.71815
20201014 22:02	738078.918400313	1.96948	6025.5	428.598	13.2010633333333	1.32906666666667	0.268566666666667	0.566	0.563083	0.26235	0.237633333333333	454	9.73	68.95	23559	65507	515	1016.66	9.94818
20201014 22:03	738078.919095255	1.96533	6068.12	434.098	13.1927559322034	1.32925423728814	0.269915254237288	0.56339	0.567356	0.261712	0.23528813559322	448	9.8	67.9	23576	65507	509	1016.66	9.94145
20201014 22:04	738078.919790672	1.96783	6081.74	432.055	13.1812	1.32935	0.267783333333333	0.5675	0.561867	0.261917	0.233266666666667	448	9.87	67.96	23577	65507	512	1016.69	9.89167
20201014 22:05	738078.920485131	1.96579	6017.22	435.976	13.1870983050847	1.32911666666667	0.252933333333333	0.557067	0.555283	0.2558	0.226083333333333	447	10.02	66.98	23577	65508	509	1016.67	9.39309
20201014 22:06	738078.921177529	1.96522	6040.94	437.68	13.1851166666667	1.32918333333333	0.26055	0.5601	0.559467	0.256917	0.22475	444	9.89	68.2	23584	65508	515	1016.69	9.39164
20201014 22:07	738078.921875942	1.96833	5984.68	431.922	13.1759216666667	1.32898333333333	0.262566666666667	0.561333	0.56075	0.258717	0.231466666666667	440	9.76	66.86	23599	65507	500	1016.69	9.41481
20201014 22:08	738078.922570236	1.96837	6012.75	428.928	13.176706779661	1.329	0.259633333333333	0.554383	0.55345	0.258333	0.2264	438	9.92	66.59	23605	65507	503	1016.69	9.28236
20201014 22:09	738078.923265197	1.96956	6089.36	429.839	13.1702633333333	1.32918333333333	0.26015	0.550633	0.540783	0.25935	0.227283333333333	440	9.89	67.19	23599	65507	507	1016.73	9.44463
20201014 22:10	738078.923958187	1.97	5977.7	429.93	13.1730305084746	1.32903333333333	0.25125	0.547983	0.528283	0.254967	0.224316666666667	434	9.84	65.07	23617	65507	489	1016.72	9.29745
20201014 22:11	738078.924650486	1.96851	6016.45	430.896	13.1731766666667	1.32921666666667	0.257183333333333	0.5567	0.546233	0.255533	0.226483333333334	430	9.65	64.7	23628	65507	480	1016.71	9.304
20201014 22:12	738078.925349742	1.97156	5992.03	428.135	13.1680166666667	1.32898333333333	0.245066666666667	0.552017	0.551867	0.25175	0.222416666666667	432	9.58	65.62	23626	65506	485	1016.71	8.8713
20201014 22:13	738078.92604427	1.97023	6064.91	427.834	13.1716610169492	1.32928333333333	0.246233333333333	0.5543	0.549517	0.253683	0.226716666666667	435	9.65	66.53	23615	65507	494	1016.71	8.92073
20201014 22:14	738078.92673807	1.96799	6098.23	430.851	13.17232	1.3293	0.255133333333333	0.561617	0.55225	0.25535	0.229133333333333	430	9.44	65.56	23629	65507	480	1016.7	9.13964
20201014 22:15	738078.927430657	1.96363	6075.04	436.141	13.1796186440678	1.32938333333333	0.25835	0.562017	0.551067	0.25555	0.229466666666667	435	9.52	66.11	23617	65506	486	1016.7	9.23167
20201014 22:16	738078.92812362	1.97017	6034.27	429.467	13.1803816666667	1.32903333333333	0.25635	0.556433	0.547483	0.255633	0.228933333333333	443	9.57	69.06	23593	65506	510	1016.7	9.24291
20201014 22:17	738078.928817852	1.96958	6100.07	432.234	13.1767677966102	1.32878333333333	0.263116666666667	0.56215	0.557967	0.257783	0.2323	441	9.48	67.64	23601	65506	496	1016.7	9.40909
20201014 22:18	738078.929511207	1.96851	6030.27	432	13.17518	1.32925	0.265366666666667	0.565083	0.562517	0.25825	0.2357	437	9.6	67.28	23613	65506	498	1016.7	9.54741
20201014 22:19	738078.930209995	1.9657	6007.2	436.041	13.1803466666667	1.32956666666667	0.26795	0.565717	0.5647	0.26015	0.238016666666667	443	9.7	67.84	23590	65507	505	1016.7	9.69764
20201014 22:20	738078.930902833	1.96792	6017.71	433.315	13.1815796610169	1.32908333333333	0.264816666666667	0.562967	0.564683	0.26255	0.237616666666667	445	9.86	68.38	23585	65507	515	1016.71	9.72091
20201014 22:21	738078.931597371	1.96596	6011.23	437.016	13.1638383333333	1.32923333333333	0.2665	0.563267	0.5587	0.26235	0.233116666666667	448	9.88	68.35	23575	65507	515	1016.7	9.77407
20201014 22:22	738078.932291236	1.97285	6036.92	429.196	13.1585627118644	1.32903333333333	0.268783333333333	0.563067	0.563433	0.263167	0.235333333333333	439	9.87	67.55	23602	65507	509	1016.72	9.83182
20201014 22:23	738078.932983534	1.96978	6004.39	431.08	13.15513	1.32895	0.265066666666667	0.555317	0.559233	0.260833	0.2293	444	9.86	67.61	23589	65507	509	1016.7	9.70537
20201014 22:24	738078.933682494	1.9649	6007.88	438.653	13.1752133333333	1.32926666666667	0.2631	0.5551	0.5533	0.258667	0.229466666666667	438	9.92	67.52	23605	65507	510	1016.71	9.80091
20201014 22:25	738078.934376912	1.96376	5962.26	441.616	13.1703457627119	1.32901666666667	0.24485	0.547917	0.5362	0.252983	0.226216666666667	432	9.93	65.34	23625	65507	494	1016.69	9.36927
20201014 22:26	738078.935071489	1.96774	5905.22	434.258	13.1723816666667	1.32921666666667	0.250033333333333	0.558367	0.550733	0.255183	0.231066666666667	429	9.79	64.18	23631	65507	481	1016.69	9.52204
20201014 22:27	738078.935764357	1.96953	5998.65	430.731	13.1792796610169	1.32908333333333	0.25615	0.5651	0.55405	0.2566	0.233983333333333	432	9.55	65.13	23624	65507	480	1016.73	9.60673
20201014 22:28	738078.936457413	1.96788	5995.26	432.216	13.1723466666667	1.32896666666667	0.24375	0.548667	0.519667	0.249733	0.2226	439	9.7	67.46	23603	65507	503	1016.68	9.142
20201014 22:29	738078.937150427	1.96951	6045.06	432.559	13.1760203389831	1.3292	0.245733333333333	0.5481	0.5277	0.2519	0.220966666666667	444	9.71	69.45	23588	65507	518	1016.69	8.98963
20201014 22:30	738078.93784491	1.96954	6028.81	430.577	13.1677116666667	1.32894915254237	0.251745762711864	0.556627	0.541017	0.251644	0.214508474576271	434	9.5	65.22	23620	65506	479	1016.69	9.02345
20201014 22:31	738078.938544914	1.96947	6007.47	431.548	13.1634916666667	1.32906666666667	0.2604	0.560083	0.552883	0.254983	0.2209	428	9.42	65.19	23639	65506	476	1016.71	9.27836
20201014 22:32	738078.939237518	1.97019	6039.25	428.723	13.1655237288136	1.32905	0.262566666666667	0.55935	0.557717	0.25565	0.221816666666667	446	9.4	69.33	23583	65506	506	1016.73	9.25037
20201014 22:33	738078.939930274	1.9698	5984.41	431.871	13.1684983333333	1.32905	0.259616666666667	0.559217	0.557283	0.256033	0.222116666666667	442	9.44	68.44	23597	65506	501	1016.7	9.092
20201014 22:34	738078.940624586	1.96947	5990.6	431.797	13.164806779661	1.3289	0.251783333333333	0.551167	0.546533	0.254267	0.223866666666667	443	9.35	68.11	23593	65506	496	1016.72	8.94236
20201014 22:35	738078.941319747	1.96984	5911.98	431.387	13.1669266666667	1.32911666666667	0.2558	0.558417	0.554383	0.2564	0.22805	441	9.29	69.06	23599	65506	500	1016.71	9.03481
20201014 22:36	738078.942014863	1.97157	5931.9	429.758	13.1600271186441	1.32908333333333	0.257516666666667	0.556833	0.555817	0.257017	0.2293	437	9.36	66.47	23612	65506	484	1016.72	9.09564
20201014 22:37	738078.942708494	1.96992	5945.67	429.392	13.15088	1.32883333333333	0.25925	0.555483	0.552933	0.25565	0.225566666666667	444	9.38	67.61	23589	65506	493	1016.7	9.24278
20201014 22:38	738078.943406602	1.96867	5991.33	431.633	13.161315	1.3292	0.266916666666667	0.55515	0.55885	0.258583	0.231216666666667	435	9.36	66.23	23617	65506	482	1016.71	9.64618
20201014 22:39	738078.944099768	1.96993	5974.82	431.316	13.152013559322	1.3288	0.265266666666667	0.556933	0.555183	0.258467	0.233716666666667	440	9.47	67.1	23603	65506	492	1016.74	9.53073
20201014 22:40	738078.944788787	1.9712	5980.51	428.844	13.1674254237288	1.32901666666667	0.263533333333333	0.5623	0.55585	0.25955	0.234116666666667	438	9.54	66.32	23610	65506	489	1016.73	9.58352
20201014 22:41	738078.945484012	1.97056	5953.58	429.581	13.1551816666667	1.32906666666667	0.2647	0.560917	0.559733	0.259983	0.235583333333333	444	9.66	66.95	23590	65506	497	1016.75	9.65909
20201014 22:42	738078.946183134	1.96968	5933.73	431.061	13.1532433333333	1.3291	0.265433333333333	0.56295	0.563017	0.261083	0.235733333333333	446	9.71	68.26	23581	65507	509	1016.75	9.76873
20201014 22:43	738078.946875491	1.97093	5974.91	433.776	13.1601559322034	1.32915	0.266533333333333	0.560933	0.556017	0.261683	0.234883333333333	444	9.74	67.34	23591	65506	503	1016.75	9.92259
20201014 22:44	738078.947568554	1.96826	5964.85	433.959	13.1574133333333	1.32906666666667	0.260066666666667	0.557767	0.5519	0.2588	0.227916666666667	444	9.88	67.1	23587	65507	506	1016.76	9.51691
20201014 22:45	738078.948263399	1.9679	5981.79	435.021	13.1669406779661	1.32891666666667	0.2467	0.547683	0.54215	0.2532	0.224333333333333	438	9.81	66.98	23605	65507	502	1016.75	9.09796
20201014 22:46	738078.948957957	1.97097	5976.18	431.932	13.1509516666667	1.3291	0.243866666666667	0.548817	0.536233	0.253417	0.22565	441	9.72	67.75	23597	65507	505	1016.74	9.07545
20201014 22:47	738078.949650753	1.97177	5955.12	432.308	13.1373389830509	1.32915	0.250883333333333	0.554417	0.5393	0.253867	0.224416666666667	431	9.44	63.66	23629	65506	466	1016.76	9.07818
20201014 22:48	738078.950343691	1.96699	5945.08	435.895	13.1462333333333	1.32893333333333	0.252183333333333	0.5502	0.5423	0.253467	0.221416666666667	438	9.46	66.29	23608	65506	486	1016.76	8.95852
20201014 22:49	738078.951043578	1.96591	5848.88	439.528	13.1438583333333	1.32921666666667	0.248916666666667	0.552933	0.545383	0.251217	0.2229	443	9.44	67.72	23595	65506	496	1016.76	8.87782
20201014 22:50	738078.951738456	1.9681	5863.5	435.145	13.1552593220339	1.32896666666667	0.239066666666667	0.542867	0.533133	0.2452	0.2171	434	9.27	65.41	23621	65506	473	1016.74	8.65036
20201014 22:51	738078.952432629	1.96833	5924.68	435.256	13.1462233333333	1.32883333333333	0.234216666666667	0.542317	0.525367	0.244083	0.21495	441	9.35	68.35	23599	65506	497	1016.78	8.48556
20201014 22:52	738078.953125284	1.96937	5970.41	434.426	13.145206779661	1.32901666666667	0.241966666666667	0.55125	0.54755	0.248	0.2224	431	9.11	64.67	23631	65505	462	1016.76	8.48873
20201014 22:53	738078.953817759	1.96621	5919.02	435.711	13.15296	1.32885	0.25505	0.561233	0.55635	0.253883	0.22945	435	9.05	65.53	23621	65505	467	1016.77	8.87473
20201014 22:54	738078.954512273	1.96575	5904.75	438.754	13.1492694915254	1.32911666666667	0.25385	0.551833	0.5513	0.2547	0.2299	435	9.17	67.07	23619	65505	482	1016.77	8.83963
20201014 22:55	738078.955207467	1.96937	5854.61	434.607	13.144345	1.32913333333333	0.255016666666667	0.5521	0.555917	0.254	0.225283333333333	451	9.22	70.23	23573	65505	506	1016.78	8.87473
20201014 22:56	738078.955901705	1.96996	5953.83	434.788	13.1452305084746	1.32893220338983	0.258661016949153	0.558203	0.555169	0.25561	0.227271186440678	435	9.08	66.42	23621	65505	474	1016.75	8.83704
20201014 22:57	738078.956594245	1.97077	5893.95	430.702	13.1438766666667	1.32898333333333	0.25725	0.555317	0.5497	0.25735	0.23155	442	9.14	67.55	23601	65505	484	1016.77	8.83255
20201014 22:58	738078.957293016	1.9714	5834.85	430.956	13.141255	1.32905	0.2529	0.548633	0.545383	0.258883	0.232216666666667	440	9.31	67.46	23602	65506	489	1016.76	8.79818
20201014 22:59	738078.957986961	1.97174	5836.45	430.106	13.1482474576271	1.32901666666667	0.245133333333333	0.545	0.539433	0.251133	0.224383333333333	432	9.26	65.65	23627	65506	474	1016.76	8.53704
20201014 23:00	738078.958682254	1.97295	5911.79	429.893	13.1476783333333	1.32901666666667	0.248033333333333	0.548867	0.5475	0.250267	0.226133333333333	433	9.06	66.38	23628	65505	473	1016.78	8.56527
20201014 23:01	738078.959376652	1.97257	5875.2	430.689	13.1450288135593	1.3289	0.258066666666667	0.5569	0.55085	0.255033	0.229866666666667	431	9.07	65.74	23631	65505	469	1016.77	8.808
20201014 23:02	738078.960069662	1.9729	5883.48	430.286	13.1402433333333	1.329	0.263966666666667	0.558617	0.558883	0.256833	0.23115	434	9.18	66.14	23621	65506	475	1016.76	9.01981
20201014 23:03	738078.960762303	1.97177	5860.59	431.553	13.1416440677966	1.32936666666667	0.2688	0.559733	0.560033	0.258517	0.233416666666667	443	9.32	68.05	23594	65506	494	1016.74	9.282
20201014 23:04	738078.961455924	1.97282	5820.65	430.127	13.1453166666667	1.32931666666667	0.27035	0.561817	0.558317	0.259217	0.2344	440	9.43	67.31	23604	65506	492	1016.76	9.5087
20201014 23:05	738078.962151149	1.97073	5904.11	432.354	13.1408983050847	1.32916666666667	0.264516666666667	0.559433	0.549667	0.258133	0.226666666666667	444	9.56	67.72	23591	65506	500	1016.74	9.26836
20201014 23:06	738078.962845741	1.97279	5874.71	431.247	13.142515	1.32905	0.249666666666667	0.54805	0.527483	0.24915	0.219133333333333	446	9.6	67.81	23583	65506	502	1016.71	8.834
20201014 23:07	738078.963544372	1.97281	5827.17	430.143	13.132195	1.32906666666667	0.247216666666667	0.551767	0.542233	0.251333	0.223733333333333	439	9.43	68.26	23606	65506	499	1016.7	8.53944
20201014 23:08	738078.964236713	1.97326	5778.61	429.882	13.1360305084746	1.32905	0.253916666666667	0.554617	0.553183	0.255833	0.228916666666667	435	9.28	66.35	23620	65505	480	1016.72	8.68891
20201014 23:09	738078.964930525	1.97421	5815.56	429.852	13.1363816666667	1.32926666666667	0.235316666666667	0.546283	0.536583	0.24365	0.217783333333333	435	9.34	66.29	23617	65506	482	1016.7	8.276
20201014 23:10	738078.965625584	1.97174	5859.3	429.639	13.1278966101695	1.32896666666667	0.233383333333333	0.548317	0.53525	0.243383	0.21935	438	9.39	66.92	23609	65506	488	1016.72	8.18019
20201014 23:11	738078.966319988	1.97282	5856.3	431.161	13.1267266666667	1.32933333333333	0.234633333333333	0.543283	0.5292	0.245433	0.21895	435	9.09	66.68	23619	65505	476	1016.72	8.19709
20201014 23:12	738078.967012785	1.97251	5782.06	429.585	13.1412322033898	1.32903333333333	0.240216666666667	0.545767	0.535983	0.2479	0.222283333333333	435	8.9	66.71	23621	65505	470	1016.71	8.21255
20201014 23:13	738078.967705267	1.97115	5807.57	432.274	13.1282216666667	1.32936666666667	0.252033333333333	0.556717	0.547783	0.254417	0.228616666666667	435	8.81	66.65	23625	65504	467	1016.7	8.58685
20201014 23:14	738078.968405286	1.96991	5879.02	432.489	13.1290083333333	1.32925	0.256466666666667	0.55205	0.546517	0.256833	0.230716666666667	437	8.9	67.28	23619	65504	474	1016.68	8.60564
20201014 23:15	738078.969099785	1.97267	5929.83	430.826	13.1330033898305	1.32925	0.253316666666667	0.55135	0.540567	0.252867	0.225616666666667	451	8.89	70.61	23575	65504	498	1016.67	8.50364
20201014 23:16	738078.969793169	1.97341	5822.71	430.673	13.12022	1.32913333333333	0.257366666666667	0.55615	0.55255	0.255167	0.227716666666667	437	8.84	68.11	23617	65504	479	1016.68	8.57185
20201014 23:17	738078.970485372	1.97324	5903.63	431.103	13.1402728813559	1.3295	0.2589	0.555167	0.558267	0.257333	0.2314	443	8.96	68.56	23600	65504	486	1016.66	8.64873
20201014 23:18	738078.971179094	1.97046	5852.28	433.521	13.1245	1.32903333333333	0.25945	0.560583	0.561117	0.257083	0.232316666666667	443	9.01	68.74	23596	65505	488	1016.68	8.73145
20201014 23:19	738078.97187399	1.97149	5817.84	435.162	13.1240305084746	1.32938333333333	0.252383333333333	0.55275	0.5552	0.252717	0.228883333333333	443	9.04	68.32	23595	65505	487	1016.67	8.5237
20201014 23:20	738078.972567472	1.97082	5818.99	434.187	13.1172966666667	1.32925	0.253116666666667	0.555617	0.546483	0.254383	0.2331	447	9.08	69.84	23585	65505	499	1016.69	8.63382
20201014 23:21	738078.973266325	1.97107	5823.8	435.446	13.1221166666667	1.32921666666667	0.249383333333333	0.547467	0.528217	0.253467	0.228183333333333	444	9.14	67.75	23594	65505	486	1016.67	8.57545
20201014 23:22	738078.97395914	1.97216	5818.68	432.177	13.1331033898305	1.32921666666667	0.251216666666667	0.551633	0.538333	0.254783	0.2294	437	9.01	67.22	23614	65505	477	1016.65	8.4763
20201014 23:23	738078.974653533	1.97134	5847.1	435.319	13.12876	1.32933898305085	0.257050847457627	0.562475	0.545593	0.256898	0.231627118644068	441	9	67.81	23606	65504	482	1016.69	8.75982
20201014 23:24	738078.975348952	1.96793	5790.79	437.228	13.1268728813559	1.32915	0.263366666666667	0.55995	0.55435	0.2581	0.230083333333333	450	8.89	69.45	23578	65504	489	1016.68	8.88944
20201014 23:25	738078.976044024	1.96993	5804.55	437.213	13.1331816666667	1.32946666666667	0.257516666666667	0.547133	0.542017	0.257333	0.228	456	9.06	71.36	23563	65504	509	1016.68	8.692
20201014 23:26	738078.976737274	1.96767	5826.76	440.579	13.1157457627119	1.32908333333333	0.248783333333333	0.547983	0.54175	0.251817	0.223733333333333	446	9.01	69.69	23590	65504	495	1016.68	8.43418
20201014 23:27	738078.97743023	1.96871	5867.49	439.388	13.1117483333333	1.3295	0.2463	0.548767	0.545817	0.249917	0.2209	438	8.8	67.55	23614	65504	473	1016.66	8.20074
20201014 23:28	738078.978123426	1.971	5878.33	436.835	13.1221542372881	1.329	0.248266666666667	0.544783	0.529767	0.2513	0.220116666666667	444	8.81	68.56	23597	65504	481	1016.66	8.33418
20201014 23:29	738078.978818001	1.97006	5807.08	436.735	13.1178233333333	1.32908333333333	0.250483333333333	0.548717	0.536067	0.251833	0.220483333333333	439	8.74	68.32	23613	65504	477	1016.69	8.36164
20201014 23:30	738078.979512823	1.96847	5763.6	436.823	13.1192016949153	1.32908333333333	0.24965	0.543167	0.529567	0.250783	0.22035	438	8.62	67.22	23614	65504	465	1016.66	8.23426
20201014 23:31	738078.980206465	1.97009	5840.22	436.512	13.1025466666667	1.32933333333333	0.24705	0.546433	0.537317	0.250167	0.223433333333333	443	8.62	69.6	23599	65504	482	1016.64	8.11727
20201014 23:32	738078.980905073	1.96981	5909.4	435.1	13.1184866666667	1.32921666666667	0.253366666666667	0.550233	0.5415	0.252933	0.226233333333333	436	8.58	67.1	23624	65503	463	1016.63	8.384
20201014 23:33	738078.981597701	1.96965	5854.01	433.739	13.1197152542373	1.32935	0.256916666666667	0.548017	0.536683	0.252633	0.224133333333333	442	8.61	68.23	23602	65504	472	1016.65	8.37796
20201014 23:34	738078.982292502	1.97069	5839.47	434.387	13.1206866666667	1.32928333333333	0.25195	0.547933	0.5478	0.24935	0.220866666666667	442	8.65	69.15	23608	65503	480	1016.63	8.05945
20201014 23:35	738078.982987538	1.97062	5821.51	434.892	13.1209101694915	1.3291	0.253116666666667	0.545517	0.547083	0.25055	0.221316666666667	444	8.66	69	23601	65503	479	1016.6	8.13473
[truncated: 22,139 more rows]

## Sheet: MetaInfo
	DateTime
	Datenum
	CH4_ppm	LGR
	H2O_ppm	LGR
	CO2_ppm	LGR
	AmbT_C	LGR in cell
	DAQC2_sysnoise	AD converter noise
	NGM2611E13_Figboard	Sens5
	TGS2611C00_Figboard	Sens1
	TGS2611E00_Figboard	Sens2
	NGM2611E13_Sens3	Sens3
	NGM2611E13_Sens4	Sens4
	CO2_Value	K33 ELG
	SpaceTemp	K33 ELG
	RH	K33 ELG
	IR_Signal
	Det_Temp	ELG in cell
	MixingRatio	H2O from RH
	AtmPress	BMP388
	AtmTemp	BMP388
